# Supplementary material for: Salmo salar and Esox lucius full-length cDNA sequences reveal changes in evolutionary pressures on a post-tetraploidization genome
Source: BMC Genomics. 2010 Apr 30;11:279. doi: 10.1186/1471-2164-11-279 (PMC2886063; doi:10.1186/1471-2164-11-279)
Supplement: Additional file 1 — Sequence data for gene trios. Sequence data for all gene trios used in the analysis are provided in FASTA format as a text file named gene_trio_seqs.txt. Each gene trio contains three nucleotide sequences from E. lucius and S. salar with a header containing species identifier and a unique contig number (e.g. >eluc_5216861). Sequences are aligned and can be directly translated. [file 1471-2164-11-279-S1.TXT]

>ssal_4053752
GTAGAGCTTGGCCCTGGGGTCAGCGAGTTGCTAGAGGGCAGAAGTCAAGGGTCAGGAGCA
AGGCCAGAGCAGCAGCAGCAGGAGGAAAGGAGAGAATTGGAGAAAAGGAACTACCTGGCT
TTGATCAAGAGGTGTAAGGAGATCGAACAGGTGAATGAGAAGATCCTTGGTCGCCTTCAC
CAGGTACAAAGACTAACACGTCGCATGAAGAAAGAGAGAAGGTTCCTAATGAAGACCCTC
GACGCCCATGGAGATGACTATAGAAATGCACAGCTCACCATATCGCTTGAGGAAGAGTCT
GGTGCCCATTTAGACATCGGCCCTGGAGCAGAAGATGATAGGCTGAATGACCTTCCTAGC
TCCTCCCCCTCTGTCCCTTTCCAATCCACTGTGGGATCCAAGAAGAAGAGGCATCGAGTT
CCAAAACAGGAG------AAAGACCCACAGACTGAAGCAGACATCTCCATGTTGGCAGAG
ACGCAGTTCAGTGACTTTCCCAGCCCAACCGCTTTGTCTCAC

>ssal_4054477
GTAGAGCTTGGCCCTGGGGTCAGCGAGTTGCTAGAGGGCAGAGGTCAAGGGTCAGGAACA
AGGCCAGAGCAGCAGCAGAAGGAG---AGGAGAGAATTGGAGAAGAGGAAGTACCTGGCT
TTGATCAAGAGGTGTAAGGAGATCGAACAGGTGAATGAGAAGATCCTTGGTCGCCTTCAC
CAGGTACAAAGACTAACACGTCGCATGAAGAAAGAGAGAAGGTTCCTAATGAAGACCCTC
GACGCCCATGGAGATGACTATAGAAATGCACAGCTCACCATATCGCTTGAGGAAGAGTCT
GGTGCCCATTTAGACATCGGCCCAGGAGCAGAAGATGATAGGCTGAATGACCTTCCTAGC
TCCTCCCCCCCTGTCCCTTTCCAATCCACAGTGGGATCCAAGAAGAAGAGGTATCGAGTT
CCAAAACAGGAG------AAAGACCCACAGACTGAAGCAGACATCTCCATGTTGGCAGAG
ACGCAGTTCAGTGACTTTCCCAGCCCAACCGCTTTGTCTCAC

>eluc_5220509
---GAACTTGGCCCTGGTAGTACTGAGCTGCTTGAGGACAGATGCCAAGTGTCGGGAGCA
GGGCCAGAACAAGAGGAAGAGGAG---AAGAGAGAACTGGAGAAAAAGAAGTACCTGGCT
CTGAGCAAGAGGTGTAAGGAAATTGAACAGGTGAATGAAAAGATTGTTGGTCGCCTTCAA
CAAGTACAAAGACTAACACGTCGTATGAAGAAGGAAAGGAGATTCCTAATGAAAACCCTT
GATGCCCATGGAGATGACTACAGGAATGCACAGCTCACCATATTGCTTGAGGAAGAGTCT
GGTGTCCATTTAGACATCGGTCTTGGAGCTGAAGATGATGGGCTGAACAGCCATCCTAGC
TTATCCCCCTCAGTTCCACTCCAATCCACAGTTGGTCCCAAGAAAAAGAGGCATAGAGTT
CCAAAACAGGAGAGAGATAAAGACACACAGAATGAACCAGACATCTCCATGTTGGCTGAG
GCACAGTTCAGTGGCTTTCCCAGTCCAACTTCTTTGTCT


############################################################

>eluc_5216861
AGAATGAAATGTGCAGGCAAAGCCCTAGAAGAACTCTTGGTGTCTGCAAAGAAGCAAGAC
TATCTCACCGTCGGCGTCTACGAGTCGGCCAAAGTTATGAATGTTGACCCAGACAATGTG
GCATTCTGCGTTCTGGCTACAGACGAGGAGTACGAATGCGACATCGCTCTCCAAATCCAC
TTTACCCTCATACAAGCTTTCTGTTTCGATAATGACATCAACGTGGTGCGCGTAAACGAC
ATTGAGCGTCTGGCTGACCTCGTGGGCACAGACGAAACCGGCGAACCTCAGGACGCACAC
TGCATTCTTGTCACGAGCCCTGGTGCAGAGTCGTGGAAAGATCCTGCTCTGGACAAGCTG
CACCTATTCTGTGAAGAGAGCCGTAGCGTGTATGACTGGGTGCCCACCATCACTCTCCCT
GAGCGC

>ssal_4041463
AGAGTGCAAATTGCAGGCACAGCCCTGGAGGAGCTGTTGGTGTCTGCAAAGAAACAGGAC
TATCTTACCGTGGGAGTCTACGAGTCTGCCAAAGTTATGAATGTTGACGCAGACAATGTG
GCATTCTGCGTTCTGGCGACAGACGAGGAGTACGAATGCGACATCGCGCTCCAGATCCAC
TTCACCCTCATCCAGGCGTTCTGCTTCGATAACTACATCAACGTGGTGCGCGTTAACGAC
ATCGAGCGCCTGGCTGACCTCGTGGGCACGGACGAAACTGGGGAACCCAAGGACGCACAT
TGCATTCTTGTCACGAGCCCTGGTGCTGGATCGTGGAAAGACCCTGCTTTGGACAAACTG
CATCTGTTCTGTGAGGAGAGCCGCAGTGTGTATGACTGGGTTCCCACCATCACCCTACCT
GAACGC

>ssal_4058571
AGAGTGCAAAGTGCAGGCACAGCCCTGGAGGAGTTGTTGGTGTCTGCAAAGAAACAGGAC
TACCTTACCGTGGGAGTCTACGAGTCTGCCAAAATTATGAATGTTGATCCAGACAATGTG
GCATTCTGCGTTCTGGCGACAGACGAGGAGTACGAATGCGACATCGCTCTCCAGATCCAC
TTCACCCTCATCCAGGCTTTCTGCTTCGATAACGACATAAATGTGGTACGCGTTAACGAT
ATCGAGCGCCTGGCTGACCTCGTGGGCACAGAAGAGGCTGGCGAACCCAAGGACGCACAT
TGCATTCTTGTCACGAGCCCTGGTGCTGAGTCATGGAAAGACCCTGCTCTGGACAAACTG
CATCTGTTTTGTGAGGAGAGCCGCAGTGTGTATGACTGGCTTCCCACTATCACTCTCCCT
GAACGC


############################################################

>eluc_5220629
GGCAGACCCCTCGAGATGATTGAGCCAGCCACTCTCCAGTATAAGCTGCTGGAGCCAGTG
CTGCTGTTGGGCAAGGAGCGTTTCGCCGGTGTTGACATCAGAGTCCGGGTGAAGGGGGGT
GGACATGTCGCACAGATCTATGCCATCCGTCAGTCAATCTCCAAAGCCTTGGTTGCATAC
TATCAGAAATATGTGGATGAAGCGTCCAAGAAGGAGATCAAGGACATACTGATCCAGTAC
GATAGGACCCTGTTGGTGGCTGACCCTCGTCGCTGCGAGTCCAAGAAGTTCGGTGGACCT
GGAGCCCGTGCCCGCTACCAGAAGTCTTACCGT

>ssal_4050530
GGCAGACCCCTCGAGATGATTGAGCCAGCCACTCTCCAGTACAAGCTGCTGGAGCCAGTG
CTGCTGCTGGGCAAGGAGCGTTTTGCTGGAGTTGGCATCCGAGTCCGAGTGAAGGGTGGT
GGACATGTCGCACAGATCTACGCTATCCGTCAGTCCATCTCCAAAGCCCTGGTCGCATAC
TACCAGAAATATGTCGATGAGTCCTCAAAGAAGGAGATCAAGGACATCTTGATCCAGTAC
GACAGGACCCTGCTGGTTGCCGACCCTCGTCGCTGCGAGTCCAAGAAGTTCGGTGGACCA
GGAGCCCGTGCCCGCTACCAGAAGTCTTACCGT

>ssal_4055387
GGCAGACCCCTCGAGATGATTGAGCCAGCCACTCTCCAGTACAAGCTGCTGGAGCCAGTG
CTGTTGCTGGGCAAGGAGCGTTTTGCTGGAGTTGACATCCGAGTCCGAGTGAAGGGTGGT
GGACATGTCGCACAGATCTATGCTATTCGTCAGTCCATCTCCAAAGCCCTGGTCGCATAC
TACCAGAAATATGTGGATGAGGCCTCCAAGAAGGAGATCAAGGACATCCTGATCCAGTAC
GACAGGACCCTGCTGGTTGCTGACCCTCGTCGCTGCGAGTCCAAGAAGTTCGGTGGACCA
GGAGCCCGTGCCCGCTACCAGAAGTCTTACCGT


############################################################

>eluc_5218994
ATGTTCAGAATCCGGACTTCGCAGCTCTTCAGACAGCTGGTTAGACACCAATCTACAGAC
AGCAGCCTTATCCTAGAAAAATCAATTAACCGCGTCCAGCTGCTTGGACGAGTGGGGCAA
GATCCGGTAATGAGACAGGTGGAGGGACGGAACCCGGTCACCATCTTCTCCATGGCAACC
AATGAGATGTGGCGTTCCGGGGAAGTGGAGAACTCCCCCGCA---GATGTCAGCCAGAAG
ACAACGTGGCATCGCGTGTCCATTTTTAAGCCTGGCCTAAGAGATGTGGCCTACCAATAT
GTGAAGAAAGGCTCGAGGGTTCTAGTGGAGGGAAAGTTGGATTATGGGGAGTACGTAGAC
AAGAACAACGTCAGGCGCCAGGCAACCACCATCATTGCAGACAACATTATCTTCTTGAGC
GACAACCTTCGAGGGAGGGACCAA

>ssal_4053787
ATGTTGAGAAACGGAGCAGCACAGGTTTTCAGACAGCTAGTCAGACACCAGTCTACAGAC
ACCAGCCTGATCTTGGAGAGATCGATTAACCGTGTTCAGCTGCTGGGCCGCGTGGGGCAG
GACCCTGTCATGAGACAGGTGGAGGGACGGAACCCCGTTACCATCTTCTCCATGGCAACC
AACGAGATGTGGCGCTCTGGGGACGTGGAGACGTCCCCCGCTGGAGATGTCAGCCAGAAG
ACGACGTGGCATCGTGTGTCAATCTTCAAGCCTGGTCTGAGGGATGTGGCCTACCAGCAT
GTCAAGAAAGGGTCGAGGGTTCTGGTGGAGGGGAAGTTGGATTACGGGGAGTACGTAGAC
AAGAACAACGTCAGACGCCAGGCTACCACCATCATCGCAGACAACATTATATTTTTAAGC
GACAACATTCGAGGGAGGGATCAA

>ssal_4054528
ATGTTGAGAAACGGATCAGCACAGTTTTTCAGACAGCTGGTTAGACACCAGTCTACAGAC
GCCAGCCTGATCCTGGAGAGATCGATTAACCGTGTTCAGCTGCTGGGCCGTGTGGGGCAG
GACCCTGTCATGAGACAGGTGGAGGGACGGAACCCCGTCACCATCTTCTCCATGGCAACC
AACGAGATGTGGCGCTCCGGGGACGTGGAGACGTCCCCCGCTGGAGATGTCAGCCAGAAG
ACGACGTGGCACCGTGTGTCAATCTTCAAGCCTGGTCTGAGGGATGTGGCCTACCAGTAT
GTCAAGAAAGGGTCGAGGGTTCTGGTGGAGGGGAAGTTGGATTACGGGGAGTACGTAGAC
AAGAACAACGTCAGACGCCAGGCTACCACCATCATTGCAGACAACATTGTATTCTTAAGC
GACAACATTCGAGAGAGGGATCAA


############################################################

>ssal_4057586
ATGTCTCTGGTCATTCCTGAGAAGTTCCAGCACATTCTTCGTGTTCTCAACACGAACATT
GATGGTAGGAGGAAGATTGCCTTCGCCATCACAGCAATCAAGGGTGTTGGCAGACGATAT
GCCCATGTTGTCCTGAGGAAGGCTGATATCGACCTCAGCAAGAGGGCTGGAGAACTAACC
GATGATGAGGTTGAGAGGGTAGTGACAATTATGCAGAATCCTCGCCAGTACAAAATCCCT
GACTGGTTCCTCAACAGACAGAAGGACGTAAAGGATGGCAAGTACAGCCAGGTCCTTGCT
AACGGTCTGGACAACAAGCTGAGAGAGGATCTTGAGAGGCTGAAGAAGATCAGGGCTCAC
CGTGGTCTCAGGCATTTCTGGGGTCTGCGTGTGCGTGGCCAGCACACTAAGACCACCGGT
CGTCGTGGTCGCACCGTTGGTGTGTCCAAGAAGAAG

>ssal_4055521
ATGTCTCTGGTAATTCCTGAGAAGTTCCAGCACATCCTTCGTGTTCTCAACACGAACATT
GATGGTAGGAGGAAGATTGCCTTCGCCATCACAGCCATCAAGGGTGTTGGCAGGCGATAT
GCCCATGTTGTCCTGAGGAAGGCTGATATCGACCTCAGCAAGAGGGCTGGAGAACTTACT
GATGATGAGGTTGAGAGGGTGGTGACAATTATGCAGAATCCTCGCCAGTACAAAATCCCT
GACTGGTTCCTCAACAGACAGAAGGACGTAAAGGATGGCAAGTACAGCCAGGTCCTTGCT
AACGGTCTGGACAACAAGCTGAGAGAGGATCTTGAGAGGCTGAAGAAGATAAGGGCTCAC
CGTGGACTCAGGCACTTCTGGGGACTGCGTGTGCGTGGCCAGCACACGAAGACCACCGGT
CGTCGTGGTCGCACTGTTGGTGTGTCCAAGAAGAAG

>eluc_5220542
ATGTCTCTGGTCATTCCTGAGAAGTTCCAGCACATCCTCCGTGTTCTTAACACGAACATT
GACGGAAGAAGGAAGATTGCCTTTGCCATCACAGCTATCAAGGGTGTCGGTAGGCGATAT
GCCCATGTTGTCTTGAGGAAGGCTGATATCGACCTCAGCAAGAGGGCAGGAGAACTGACT
GATGATGAGGTCGAAAGGGTGGTGACAATTATGCAGAATCCTCGCCAGTATAAAATCCCT
GACTGGTTCCTCAACAGACAGAAGGACGTAAAGGATGGCAAGTACAGCCAGGTCCTTGCT
AACGGTCTGGACAACAAGCTGAGAGAGGATCTTGAGAGGCTGAAGAAGATCAGGGCCCAT
CGTGGTCTCAGGCACTTCTGGGGTCTGCGTGTGCGTGGCCAGCACACCAAGACCACCGGG
CGCCGTGGTCGCACCGTGGGTGTGTCCAAGAAGAAG


############################################################

>ssal_4045467
AAGGCCTACGGTGGCTGTGAAGGCCCAGATGCCATGTATGTGAAGCTGATCTCCTCTGAT
GGCCATGAGTTTATAGTGAAGAGGGAACACGCCTTGACTTCAGGGACCATCAAAGCCATG
TTGAGTGGACCAGGTCAGTTTGCAGAGAACGAAACCAACGAAGTGAACTTCAGAGAGATC
CCTTCCCATGTCCTGTCCAAGGTGTGCATGTACTTCACCTACAAGGTCCGCTATACCAAC
AGTTCCACAGAAATACCAGAATTCCCCATCGCCCCTGAGATTGCCCTGGAACTACTCATG
GCTGCAAACTTCTTGGATTGT

>eluc_5221888
AAGACCTATGGTGGTTGTGAAGGCCCAGATGCTATGTATGTGAAGTTGATTTCCTCTGAT
GGCCATGAGTTTATAGTGAAGAGGGAACACGCCTTAACCTCTGGGACCATCAAAGCCATG
TTGAGCGGACCAGGACAGTTTGCGGAGAATGAAACCAACGAAGTGAACTTTAGAGAGATC
CCCTCCCATGTCCTGCCTAAGGTGTGCATGTACTTCACCTACAAGGTCCGCTATACCAAC
AGCTCCACAGAAATACCTGAATTCCCCATCGCCCCTGAGATTGCACTGGAACTCCTAATG
GCTGCAAACTTTTTGGATTGT

>ssal_4059433
AAGACCTACGGTGGCTGTGAGGGCCCAGATGCCATGTATGTGAAGCTGATCTCTTCTGAT
GGCCATGAGTTCATAGTGAAGAGGGAGCACGCCTTGACTTCAGGGACCATCAAAGCCATG
TTGAGTGGACCAGGTCAGTTTGCAGAGAATGAAACCAACGAAGTGAACTTCAGAGAGATC
CCCTCCCATGTCCTGTCCAAGGTGTGCATGTACTTCACCTACAAGGTCCGCTATACCAAC
AGTTCCACAGAAATACCAGAATTCCCCATCGCCCCTGAGATTGCCCTGGAACTACTCATG
GCTGCAAACTTCTTGGATTGT


############################################################

>eluc_5218655
GGCGGTAACTGCAGCCTGGATAAGTTCTATTCAGACCCCAAGTCCGCGGATGGGAATTCC
TACAGGCTACAGGCATGGATGTACCTCATGAGGCTGTTGCAGTGGTCAGATGCTATGGAG
CACATGCTTGCCACAGGCCAAGGTGTAATCTTGGAGCGTTCCCCTTACAGTGACATGGTA
TTTGTGGAAGCCATGTTCAAACAGGGCTACATCAGAAAAGCATGTGTAGAACATTACAAC
GAAATAAAAGGTATCAGCATTTGTGAGTTCTTGCCCCCTCACTTGGTTATCTATTTGGAC
GTTCCAGCAGAAGAAGTGCAAAAGAAGCTGAAGGCTACAGGCAAGGATATACCC

>ssal_4054854
AATGGTAACTGCAGCTTGGAGAAGTTCTATGCAGACCCCAAGGCTGCTGATGGGAACTCC
TACCGGCTACAGGCATGGATGTACCTCATGAGGCTTCTTCAGTGGTCAGACGCCATGGAG
CACCTGCTCACCACAGGCCAAGGTGTGATCTTGGAGCGCTCCCCCTACAGTGACATGGTG
TTTGTGGAGGCCATGTTCAAACAGGGCTACATCAGAAGGCAGTGTGTAGACCACTACAAT
GAAATCAAAGGTATCAGCATCTGTGAGTTCCTGCCCCCTCACTTGGTCATCTATGTGGAC
AAGCCAGCAGAAGAAGTGCAGAAGAAGCTAAAGGCATCAGGCAAAGATGTACCC

>ssal_4059987
AATGGTAACTGCAGCCTGGAGAAGTTCTACAGAGACCCCAAGGCTGCTGACGGGAACTCC
TACCGGCTGCAGGCATGGATGTACCTCGTGAGGCTTCTTCAGTGGTCAGACGCCATGGAA
CACCTGCTCACCACAGGCCAAGGTGTGGTCTTAGAGCGCTCCCCCTACAGTGACATGGTG
TTTGTGGAGGCCATGTTCAAACAGGGTTACATCAGAAAGCAGTGTGTTGACCACTACAAT
GAAATCAAAGGTATCAGTATCTGTGAGTTCCTTCCCCCCCATTTGGTCATCTATGTGGAC
ATGCCAGCAGAAGAAGTGCAGAAGAAGCTGAAGGCATCAGGCAAGGATGTGCCC


############################################################

>eluc_5220001
GAGCTGCGGCGCTGCAGAATGGCAGAGGGCTGTATGAGAGGCCTGCGCTATGGCATGGTC
TTCTTCAATCTCCTCTTCTGGCTGGGGGGATGTGGAATACTGGGCGTTGGGGTATGGCTG
TCGGTGACCCAGGGAAACTTTGCCACACTCTCCTCATCCCTCCCATCTCTCTCAGCAGCC
AATCTGCTCATCGCAGTAGGAACTATCATCATGGTGATTGGTTGCCTAGGCTGTGTCGGA
GCTGTCAAAGAAAGTCGTCCGCTGTTGCTGAGCTTCTTCATCCTGCTTCTTCTGATCTTT
TTCTTGGAGATTCTGTCCATCGTGCTCTTTTTTGTCTACCAAGACCAGATTGATCACTAC
GCCCAGAGGGATTTGAAGAGGGGACTCCAGCTCTTTGGCACTGAGGGCAACGTGGGCTTG
ACCAACGCTTGGATGATCGTTCAAACTGATTTCCGCTGCTGTGGAGTGACCAACCACACG
GACTGGTTTGAAGTGTATAACACCAGCCGTGTGCCGGACTCCTGCTGCCCTGAGTACAGT
GATAACTGT

>ssal_4057457
GAGCTGCGGCGCTGCAGGATGGCTGAGGGCTGCATGAGGAGCCTACGCTACGGTATGGTC
TTCTTCAACCTCCTCTTCTGGTTGGGGGGTTGTGGAATACTAGGCGTGGGGGTATGGCTG
TCAGTGACCCAGGGCAACTTTGCCACACTCTCCTCATCCCTCCCATCCCTCTCAGCAGCC
AATCTACTCATTGCGGTCGGGACCATCATCATGGTGATAGGTTGCCTCGGCTGTGTCGGA
GCTGTCAAAGAAAGTCGTCCGCTGTTGCTGAGTTTCTTCATCCTCCTTCTTCTGATCTTC
TTCTTGGAGATTCTGTCCATCATGCTCTTCTTTGTTTACCAAGACCAGATTGATCACTAT
GCCCAGAGGGATTTGAAGAGGGGACTCCAGCTCTTTGGCACCGAGGGCAACGTAGGCTTG
ACCAACGCCTGGATGATCGTACAAACTGATTTCCGCTGCTGTGGCGTGACCAACCATACG
GACTGGTTTGAGGTCTACAATGCCAGCCGCGTGCCCGATTCCTGCTGTCTGGAGTACAGC
GACAACTGT

>ssal_4027745
GAGCTGCGGCGCTGCAGGATGGCCGAGGGCTGCATGAGGGGCCTGCGTTATGGCATGGTC
TTCTTCAACCTCCTCTTCTGGTTGGGGGGTTGTGGAATACTGGGCGTGGGGGTATGGCTG
TCAGTGACCCAGGGCAACTTTGCCACACTCTCCTCATCCCTCCCATCCCTCTCAGCAGCC
AATCTACTCATTGCGGTAGGGACCATCATCATGGTGATTGGTTGCCTCGGCTGTGTCGGA
GCTGTCAAAGAAAGTCGTCCGCTGTTGCTGAGCTTCTTCATCCTCCTTCTTCTGATCTTC
TTCTTGGAGATTCTGTCCATCACGCTCTTCTTTGTTTACCAAGACCAGATTGATCACTAT
GCCCAGAGGGATTTGAAGAGGGGACTCCAGCTCTTTGGCACCGAGGGCAACGTAGGCTTG
ACCAACGCCTGGATGATCGTACAAACGGATTTCCGCTGCTGTGGCGTGACCAACCACACG
GACTGGTTTGACGTGTACAACGCCAGCCGTGTGCCTGACTCCTGCTGTCTGGAGTACAGC
GACAACTGT


############################################################

>ssal_4049501
ATGGAGTACTACTGGATATGCCTGTGGAGCGTCTTGGGGCTGGGTCTGTGTGTTCCTGAT
GATGAACACTATACTCTTCATCTGAAACCTCTCAACTTTGACAAAGCTTTAGAAGCCTGT
CTGCCTGCCAGTTTCCTAACTAAAGTGGCCAGTATGGAGGAAGCCATGAAGATTTTGAAA
GTCATCGCGAACATGCCATCCACAGAAGGTACATTTGAGTTTTGGGTGGGTTTGAGGAAA
GAAAAGTTGGATTGTGTGAAAAATGACACACCTCTGAAAGGTTTTAAATGGACAGTGGAT
AGCAGCAGTGACACAAAACTGGATCAGTGGAAGTCTTTGCCCAAACCAACCTGCACGGTT
ATACACTGTGTATTTCTCTCCGGTGAGTTTAATGGAACTGAGATAGTGAACTGGGGGTTT
GTTCCCAGTACCTGTAAGACAAATCGTCCATTCATTTGTAAACAACGTGATGGAAAGATG
CCTTTCATGGACCAGTGTCTTACCCCACACATACTGGAGGCCCGGTCACTCAGGCCAGAC
CCAAATAATCCTCATAAACTGGATCTAGAATGTTCGTCTGGGCAATTGTTTAAACTGACT
TGCTCTGCAATGACTCTGAAATGGAAACGTGATGATGGATCGGCTATAGATGGCATTTGT
GCTTCGTGCAAAGCAGGTTATGTGAGAGATGGGTCTGGAAACTGTGTGGACAATGATGAA
TGCAGAGGTCAGCCCTGCAAAGGCCAGTGTGTCAACACTGAGGGTTCTTACCTCTGTAAA
TGCCGTGATAAAAATGGAAATCTTCAAGACGAA

>ssal_4058156
ATGGAGTACTATTGGATATGCCTGTGGAGTGTCTTGGGGGTAGGTTTGTGTGTTCCTGTT
GCTAAACCCTATTACCTTCATCATTATCCTCTCAACTTTGACAAAGCTTCAGAAGCCTGT
CAGCCTGGCAGTTTCCTAACTAAAGTGGCCAGTATGGAGGAAGCCTTGAAGATTTTGAAA
GTAATCTCGGACATACCATCCAAAGAACGTACATTTCAGTTCTGGGTGGGCTTGATGAAA
GGAAAGGGGTCTTGCGTGAAACATGACGCACCTCTGAATGGTTTCAAGTGGACGGTGGAT
AACAGCAGCGACACAGAACTGGATCAGTGGAAGTATTTGCCCGAACCAACCTGCACGGGT
ATATACTGTGTATTTCTCTCTGGTGAGTTTAATGGAACTGAGATTGTGAACTGGGGGTTT
GTTTCCAGTACCTGTAAGACAGAGCATCCATTCATTTGTAAACAACGTAATGGAGAGGTA
CCTATCATGAAGCAGTGTCCTACCCTACACATACCAGAGGCCCGATTACTCACGCCAGAC
CCAAAGGATCCTCATAAACTGATTCTGGATTGTGGGTTTGGGAAAATGTTTGAACTGACT
TGCTCTGCAACGACTCTAACATGGGAACGTGATGATGGATCGGATATACGTGGAATTTGT
GCTCCATGCAAAGCAGGTTATATGACAGATGGGTCTGGAAACTGTGTGGACATTGACGAA
TGCAGAGATCGGCCCTGTAAAGACCAGTGTGTCAACACTGAGGGTTCTTTCCTCTGTAAA
TGCTATGATAAAAATGGAAATCTTCAAGATGAG

>eluc_5224904
ATGGAATACCACCTGATATGCCTTTGGAATTTATTGCTGGTCGTTCTGTGTGTTCCTGAT
GATGAAACCTATACTGTTCATCTGAATTCTCTCTCCTTCGATAAAGCTTTAGAAGTCTGT
CAATCTAGCGGTTTCCTAACTAAAATTGCCAATTTGGAGGAAGCCACAAAGATTTTGAAA
TTTATCTCAGACACGCCAGCCACAAAAGATCCATTTGAGTTCTGGGTGGGTTTGAAGAAA
GGAAAGTTGGATTGTGTGAAACTGGATGAACCTCTGAAAGGTTTCAAATGGACAGTGGAT
AACAGCAGTGATACAAAATTGGGCAGATGGAACCAATTGCCCGCACAAACCTGCACAGGT
TTATTGTGTGTTTACCTCAAG------TTAAATGAAACTAATAAAGAGAACTGGGGGTTG
GTTTCAGGTTCCTGTAAGAAGGAGCGTCCATTCATTTGTAAGCAA---------------
GCTGTCACGGAGGAGTGTCCTACCCCACACATACCTGAAGCACAATCACTCAGGGCAGAC
CCAAATGATAATCGTAAACTGAACCTGGAATGTCGGTCTGGGGATGTCTTCACACTGACT
TGCTCTGCGAAGACTCTGAAATGGGAACGTAGCGATGGATCAGCTCTAGATGGAATTTGT
GCCTCGTGCCAAGCAGGTTATAGGAAAGACAGTTCCGGAAATTGTGTGGACATTAACGAA
TGCTTAGATAAGCCCTGCAAATTTGAATGTGTNCACACAGAGGGCTCACACCGCTGTAAA
TGCTATGATAAAGATGGAAACCTATATGATGAC


############################################################

>ssal_4087545
ATGGCAGTTTTCGAGACACAAAAATCCAGGATAAACTCTGATATGCTGTCTCGATATATC
AGCAGGCCGATTTGCTTCGTTGGACGCGTTGAGAAGGTCAACCCAACAGGAAAATCATTC
AGTCTTTCGGACGGAGAAGGGAAGTCTGCATCAGTGGAACTCAACGAGCCTCTTGATGAG
GAGCTGAGCGGGGTGGTGGAGGTGCTTGGTATGGTGTCCAACAAAGGGACAATAATGGCC
TCTGCATACAACATACTCAGAGAAGACAAAGGCATTCCTTTCGACCTGGAGCTGTACAAT
GAAGTCCTGAAAGTCATCCACGATTTCCCCCAGCACTATCCATTTGAAATAGCCACCAGT
GGA

>ssal_4085660
ATGGCAGTTTTCGAGTCACCAAAACCAAGAATAAACTATTCTATGCTGTCTCAATATATC
AGCAGACCGATTTGCTTTGTTGGACGTGTTGAGAAGGTCCATCCAACAGGAAAATCATTC
ACTCTTTCGGATGGAGAAGGGAAGTCTGCATCAGTGGAACTTAACGAGCCCCTTGATGAG
GAGCTGAGTGGGGTGGTGGAGGTGGTTGGTGTAGTGTCCAACAAAGGGGCAATAATGGCC
TCTGCATACAACATGCTCAGAGAAGACCAAGGCATTCCTTTCGACCTGGAGCTGTACAAT
GAAGCCCTGAAAGTCATCCATGAATACCCCCAGCACTATCCATTTGAATTATCCACCAGT
GGA

>eluc_5217610
ATGTCTGTTTTCGAGTCACCAAAAGCGAGAATAAACTCTTCTATGCTGTCTCAGTATATC
AGCAGACCAGTATGTTTCGTAGGACGTGTTGAGAAGGTCCACCCAACAGGAAAGTTATTC
ACACTCTCAGATGGAGAGGGGAAGTTTGCCTCAGTGGAACTCAACGAGCCTCTTGATGAA
GAGCTCAGCGGGGTTCTGGAGGTTGTTGGGACTGTATCAAACAAAGGGATAATAATGGCT
TCTGCATACAACATCCTCAGAGAAGATAAAGGCATTCCTTTTGACCTCGAGCTGTACAAC
GAAGCTTTGAAAGTCGTCCACGATTTCCCCCAGCATTACCCGTTTGAAATAGCCACCAGT
GGA


############################################################

>ssal_4023956
ATGTCTCCCCCATCAAGAAGGCTTCAAACTAAGCCAGTGATTACATGTCTCAAGACCTTT
CTTATATCTTACAGTCTCATATTTTGGTTTACAGGGGTTATCCTTCTGGCAGTTGGAGTA
TGGGGGAAGGTGAGCCTGGAAGCTTATTTCCAGCTGGCCTCTGAGAAGAGCACCAATGCA
CCATATGTCCTCATCGGGACTGGAGCCATCATCATCATTTTTGGCCTGTTTGGTTGCTTC
GCTACATGCCGCGGTAGCCCATGGATGCTGAAGCTGTATGCCATGTTCCTGGTGCTGGTG
TTCGTAGCTGAGTTTGTGGCCGGCATCTCTGGCTTCTTATTCAGACATGAGATAAAGGCT
GTATTAGGTGGTGCCTATAAAGACGCTGTGACCAACTACAATACCACTGACCCCAAAAGC
TCTGCGGTTGACACCATCCAGAAGACTTTGCACTGCTGTGGAGTGGAAAGTTATAAGGAC
TGGAACACAACAAAGTACTTCAAAGAC---CAAGGCATCCCTGAGAGCTGTTGCAAAGAG
GACACTGTCTGCACTGTCGAGGACCTCAAGGACCTTGACAAGGCTCGCGACTTTGTGTAT
GACACGGGCTGCTTCTCGAAGGTGACCACTTTGATGGAGTCTAACCTGGGAATCATTGCC
GGAATATCTTTT---

>ssal_4028228
ATGTCTCCCCCATCAAGAAGGCTTCAAACGAAGCCTGTGATCACATGTCTCAAGACCTTT
CTTATTTCTTACAGCGTCATATTTTGGTTTACAGGGGTTTTCCTTCTGGCTGTTGGCATA
TGGGGGAAGGTGAACCTGGAAGCTTATTTGAAGCTGACCTCTGAAACGAGCACCAACATG
CCATATGTCCTCATCGGAACTGGAGCCATCATTGTTATTTTTGGCCTTTTTGGTTGCTTC
GCTACATGCCGTGGTAGTCCATGCATGCTAAAACTGTATGCCACGTTCCTGATTTTGATG
TTCTTAGTGGAGTTTGTGGCTGGCGTCTTTGGCTTCTTG---AGACATGAGATAAAGGCT
GTATTAGGTGATGCCTATAAAGATGCTGTGACGAACTACAATACCACTGACCCCAAAAGC
TCTGAAGTTGACGCCATCCAGAGGACTTTTCACTGCTGTGGAGTGAATAGTTACAAGGAC
TGGAACGCGACAAAGTACTTCAAAGAC---AATGGTATCCCTGTCAGCTGTTGCAAAGCG
AACACGGTCTGCTCTGTCGAGAACCTCGAGGACCTTGACAAGGCTCGTGACGTGGTGTAT
GACACGGGCTGCATCTCACTGCTGACCACTTCTATGGAGTCTAAACTGGGAATCAATGCA
GGGGCATGTTTTGGA

>eluc_5221702
ATGTCTCCACCATCAAGAAGGCTTCAAACGAAGCCTGTGATTACATGTCTCAAGACATTT
CTTATTTCTTACAGTCTCATCTTTTGGTTCACAGGTGTTATCCTCCTGGCTGTTGGTGTG
TGGGGGAAGGTGAGCCTGGAAGCCTATTTCAGCCTCGCATCTGACCAGACCACCAATGCA
CCATATGTCCTCATCGGGACTGGAGCCATTATCGTCATCTTTGGCCTGTTTGGTTGCTTC
GCCACGTGCCGCGGGAGCCCGTGGATGCTAAAACTGTATGCCATGTTCCTGGTCCTGGTG
TTCCTGGCGGAGCTTGTGGCGGGCATCTCTGGCTTCTTATTCAGGCATGAGATAAAGGCT
GTGTTGGGCTCCGCCTATAAAGATGCTGTGAACAACTACAATGCCACTGATGCCAAAAGC
GCTGCGGTCGACACCATCCAGAGAACTTTGCACTGCTGTGGAGAAAATCACTTCTATGAC
TGGAACACGACAAAGTACTTCAAGGATGGAAACGGAATCCCTGCCAGCTGCTGCGAAGAG
AACGTTGTTTGCTCGCCAGAGAACCTCAAAGACCTTGATAAGGCTCGTGATTTGGTTAAT
GACAAGGGTTGCTTCTCACTTGTGACCGTCGCGATGGAGTCGAATCTGGGAGTTATTGCA
GGCATATCT------


############################################################

>ssal_4039605
AACATGCAACATATGTCAAGTTGTTCAACCAACGCATACGCATTTGGAAGCCAAAAAGAG
ACCGAGAGGAAGCTCAAGGGGGGATTTGAC---AAGGGGGCCTTCAGCGCACCGATCAAG
CAGGAATCGGACTGGAGCGACAGTGACATGTCCTCGTCGTTACCTTCCCAGATAGAAACC
TGCGAAAAGACCTCCGTGAGCCGTCTCATGGGACAACCAACTCCGCCAACAACCCCAGAG
CCCATCTCAAGCCACTCCGGTGTCAGCTCAACCCATTCCTCTCCTCGGAAGATCGGCAAG
GACAGAGTGAAAAAGAATGTTGACAGGTACAGTCATGAGTACCGCCAGAGACGCGAGAGG
AATAACGTTGCGGTGAGGAAAAGCAGGGACAAGGCAAAGCAACGCAACGTGGAAATGCAG
CAAAATATGCTTGAACTGGGTTCAGAGAATGACAGATTACACAAAACCATCGATCAGCTA
AACCGTGAGCTCACTGGGCTGAGGGATTTTTTCAAGCGGCTTCCCAATCACAATTCCTCG
TTTGTGGGGGCCACGGGTGGG---------

>ssal_4061937
AATATGCAACAGCTGTCAAACTGTTCAACCAACGCATACGCAGTTGGAAGCCAAAAAGAG
TTCGAGAGGACGCTCAAGGGTGGATTTGACAACAAGGGGGTCTTCAGTGCACCGATCAAA
CAGGAATCGGACTGGAGCGACAATGACATGTCCTCGTCGTTACCTTCCCAGATCAAAAAC
TGCGCGCAGACCTCCGTGAGCCTTCCCATGGGACAACCAACTCCACCATCAACCCCAGAG
CCCCTCTCAAGC------------CAATCAGCCCACTCCTCTCCTCGGAAGGTCGGCAAG
GAGAAAGGGAAAAAGAATTTTGACAGGTACAGCCAAGAGTACCGCCAGAGACGTGAGAGG
AATAACGTTGCAGTGAGGAAAAGTAGGGACAAAGCAAAGCAACGCAACGTGGAAATGCAG
CAAAAAATGCTTGAACTGGGTTCAGAGAACGACAGATTACACAAAACTATCGATCAACTA
ACCAGTGAGCTCACTGGCCTGAGAGATTTCTTCAAGCAGCTTCCCAATCACAACTCCTCG
TTTTTGGGGACCACGGGTGGGGCCAGACGG

>eluc_5216238
AACATACAGCAGCTGTCAAGCTGTTCAACCAACGCATACGTAGTCGAAAGCCAAAAAGAT
TTCCAAAGGAAACTGGATGGTGGATTTGAC---AAGGGCGTGTTCAGTGCACCGGTAAAG
CAGGAGTCGGACTGGAGTGACAGTGACATGTCGTCGTCGTTACCTTCCCAGATCGAAACC
TGCGCACAGACCTCTGTGAGCCTTCCCATGGGGCAACCAACTCCACCAACGACCCCAGAG
CCCCGCTCAAGCTACTCCAGTCTCAGCTCAGCCCAGTCATCTCCTCGGAAGGTCGGCAAG
GAAAAGGGAAAAAAGAATATTGACAGGTACAGCCAAGAATACCGCCAGAGACGCGAGAGG
AATAACGTCGCTGTGAGGAAAAGCAGGGACAAAGCTAAGCAACGAAACGTGGAAATGCAG
CAAAAGATGCTTGAACTGGGTTCAGAGAATGACAGATTACACAGAACCATCGATCAGCTA
ACCCGTGAGCTCAATGGGCTGAGGGACTTCTTCAAGCAGCTTCCCAAACAGAACTCCTCG
TTTCTGGGGTCCACGGTTGGG---------


############################################################

>ssal_4039158
ATGGCTAGCCAGTCCCAGGGTATCCAGCAACTTTTGCAAGCTGAAAAACGAGCTGCAGAA
AAAGTAGCAGAAGCCCGCAAACGTAAGAACCGTCGGCTGAAGCAGGCCAAGGAGGAAGCC
CAGGCCGAGATTGAGCAGTACCGTATGCAGAGGGAGAAGGATTTTAAGACCAAGGAGGCT
GCGGCTCTTGGATCCCATGGTAACTCTGCTGTAGAGGTGGACAAAGAGACCGTGGGCAAG
ATGGGTAGCATCCAGACCAGCTACCAGCAGAACCGGGAAGGGGTGCTGGGCAACCTGCTT
AAGATGGTGTGTGACATCAAGCCAGAGATCCATGTCAATTACCGTTTTGCTGGT

>eluc_5218171
ATGGCAAGCCAGTCCCAGGGTATTCAGCAGTTATTGCAAGCCGAAAAACGTGCTGCGGAA
AAGGTTGCAGAAGCCCGCAAACGTAAGAACAAGCGGCTGAAGCAGGCCAAGGAAGAAGCC
CAGGCAGAGATTGAGCAGTACCGTATGCAAAGGGAGAAGGAGTTTAAAACAAAGGAAGCT
GCAGCTCTAGGATCCCATGGTAACTCTGCTGTGGAGGTGGACAAAGAGACCGTGGGCAAG
ATGGGCAGCATTCAGACCAGTTACCAGCAGAACCGGGAAGCTGTGCTCGGAAACCTACTG
AAGATGGTTTGTGACATTAAGCCAGAGATTCATGTCAATTACCGTTTTGCTGGT

>ssal_4061495
ATGGCTAGCCAGTCCCAAGGTATCCAGCAGCTACTGCAAGCTGAAAAACGAGCTGCAGAA
AAGGTAGCAGAAGCCCGTAAACGTAAGAACCGTCGGCTGAAGCAGGCCAAGGAGGAAGCC
CAGGCAGAGATTGAGCAGTACCGTATGCAGAGGGAGAAGGAGTTTAAGACCAAGGAGGCT
GCGGCTCTTGGATCCCATGGTAACTCTGCTGTGGAGGTGGACAAAGAGACGGTAGGCAAG
ATGGGCAGCATCCAGACTAGCTACCAGCGGAACCGCGAAGGGGTGCTGGGCAATCTGCTG
AAGATGGTGTGTGACATCAAGCCAGAGATCCATGCCAATTACCGTTTTGCTGGT


############################################################

>eluc_5216799
ATGGGCAGAAGTAGAAGCCGATCCCCACCCAAACGAGAGAGGCGACGCTCACGCTCGGGT
TCCAGGGACCGTGAACTCCGGCGCAGGGAAAGGAAACGCTCCCGTTCTCGAGACAGGGAA
AGGCGTCGAAGCCGCTCACGCTCTCCGGCCCACAGACGACGCTCTAGGTCTCCTCGTCGG
CACCGGTCTTCATCCAGCTCCCCTTTGAGACAGAAGGACCGGCGTGACGATGAG---CGA
AAAGACGCCAAG---GACAAGCCAGTGAAGGAGCATCAGATCTCAGAGGAAGAC------
ATGCAGGGCAAGACGGAAGAGGAGATAGAGATGATGAAGATTATGGGATTTGGCAACTTC
GACACGACAAAGGGGAAGAAGACTGAGGGAGCAGTCAAT

>ssal_4044082
ATGGGCAGAAGTAGAAGCCGATCCCCACCAAAACGAGAGAGACGACGCTCTCGCTCGGGT
TCAAGGGACCGTGAACGAAAGCGCAGGGAGAGGGAACGCTCCCGTTCTCGGGACAGGGAA
AGGCGAAGGAGCCGCTCACGTTCTCCAGCCCGCAGGCGACGCTCAAGGTCTCCTCGTCGG
CTGCGCTCTTCTTCCGGCTCCCCCTCCAGGCAGAAGGACAGGCGTGATGATGAAGATAAA
AAGGATTCCAAG---GATAAGCCAGTGAAGGAGCATCAGATCTCAGAGGAAGAC------
ATGCAGGGCAAGACAGAAGAGGAGATTGAGATGATGAAGATTATGGGATTTGGCAACTTT
GACACCACAAAGGGGAAGAAGACCAATGGAGCAGTC---

>ssal_4040639
ATGGGCAGAAGTAGAAGCCGATCCCCACCAAAACGAGAGAGACGACGCTCTCGCTCGGGT
TCAAGGGACCGTGAACGAAAGCGCAGGGAGAGGGAATGCTCCCGTTCTCGGGACAGGGAA
AGGCGAAGGAGCCGCTCACGTTCTCCAGCCCGCAGGCGACGCTCAAGGTCTCCTCGTCGG
CTGCGCTCTTCTTCCGGCTCCCCCTCCAGGCAGAAGGACAGGCGTGATGATGAAGATTAT
GGGATTTGGCAACTTTGACACCACAAAGGGGAAGAAGACCAATGGAGCAGTCAATGCGCA
TGCTATCAATGTGTCTCAGAAGAGGAAATACAGGCAATACATGAA---CAGAAAAGGTGG
ATTCAACAGACCTCTGGACTTCATTGC------------


############################################################

>ssal_4061653
ATGTCAGAGGATTTGTTGAAACAGTTGGGCAGCTACAAAGCCCAGTTACAACAAGTGGAA
GCCGCCTTATCAACCGATCCTGAGAACGAAGACCTTCTCAAATTACAGAAAGACTTATCG
GAAGTCATAGACTTGACAAAAGACCTCCTGACGTCGCAGCCCTCTGAAGGTACTGCTAGT
GCCAACAGCTCCGATGCAGCCCCCCTGAAACACAGCTGGAGCGTTGGCGACAGGTGTATG
ACTGTGTGGAGTCAGGATGGACAGGTGTATGAGGCTGAGATTGAGGAGATAGACGGCGAG
AACGGCACAGCGGCCATTACCTTCTTCGGCTACGGGAACGCAGAGGTGGTGCCACTGCAG
AACCTCAAACCTGCCGAGGAGGGCAAGCATTCTGAGGAGGACGGGAAACCCAAATCCAGG
AAAGAGCAGATAGCAGACCAGAGGGAGTACAAGAAGAAGAAGGCCCAGAAGAAGGTGCTG
AGGATGAAGGAGCTGGAACAGGAACGAGAAGACCAGAAATCCAAGTGGCAAAGTTTCAAC
AACAAGGCCTACAACAAGAACAAGAAAGGACAGGTGAAGAGGAGTATATTTGCATCGCCC
GAGAGCGTAAATGGAAAGGTGGGAGTAGGAACATGTGGCATTGCAGACAAACCCATGACC
ACGTATCACGACACATCCAAATATAACGTCAGGCATCTCATGCCACAG

>eluc_5216759
ATGTCTGAGGATTTGTTGAAACAGTTGGCCAGCTATAAAGCCCAGTTACAACAAGTGGAA
GCTGCTTTATCAACCGACCCTGAGAATGAAGACCTCCTCAAATTACAGAAAGACTTATCG
GAAGTCATAGATCTGACTAAAGACCTCCTGACGTCTCAGCCCTCCGAAGGTCCTGCTAGT
GCTAACAGCTCTGATGCAGCCCCCCTGAAACACAGCTGGGGCGTTGGGGACAGGTGTATG
ACAGTGTGGAGTCAGGATGGACAGGTGTATGAGGCTGAGATTGAGGAGATAGACAGTGAG
AACGGCACTGCGGCCATCACCTTCTCTGGCTACGGGAACGCTGAGGTGGTGCCTCTGCAG
AACCTCAGACCCGCTGAGGAGGGCAAACACTCTGAGGAGGACGGGAAACCCAAGTCAAGG
AAGGAACAGATAGCAGAGCAGAGGGAGTACAAGAAGAAAAAGGCCCAGAAGAAGGTGCTG
AGGATGAAGGAGCTTGAACAGGAACGAGAAGACCAGAAATCCAAGTGGCAAAGTTTTAAC
AGCAAGGCCTACAACAAGAACAAGAAAGGACAGGTGAAACGAAGTATATTTGCATCGCCG
GAGAGCGTCAACGGAAAAGTGGGAGTAGGAACATGTGGTATTGCTGACAAACCCATGACC
CAGTATCACGACACATCAAAATATAATGTCAGGCATCTCATGCCCCAG

>ssal_4039299
ATGTCAGAGGATTTGTTGAAACAGTTGGGCAGCTACAAAGCACAGTTGCAACAAGTGGAA
GCCGCCTTATCAACCGATCCTGACAATGAAGACCTTCTCAAATTACAGAAAGACTTATCG
GAAGTCATAGACTTAACAAAAGACCTCCTGACGTCCCAGCCCTCCGAAGGTACTGCTAGT
GCCAACAGCTCAGATGCAGCCCCCCTGAAACATAGGTGGAGCGTTGGGGACAGGTGTATG
ACTGTGTGGAGTCAGGATGGACAGGTGTATGAAGCTGAGATTGAGGAGATAGACGGCGAG
AATGGAACGGCGGCCATCACCTTCTCCGGCTACGGGAACGCAGAGGTGGTGCCACTGCAG
AACCTCAAGCCTGCCGAGGAGGGCAAGCACTCTGAGGATGACGGGAAATCCAAGTCCGGG
AAGGAGCAGATAGCAGACCAGAGGGAGTACAAGAAGAAGAAGGCCCAGAAGAAGGTGCTG
AGGATGAAGGAGCTGGAACGGGAGCGAGAAGACCAGAAATCCAAGTGGCAGAGTTTTAAC
AACAAGGCCTATAACAAGAACAAGAAAGGACAGGTGAAGAGGAGTATATTTGCATCGCCG
GAGAGTGTAAACGGAAAGGTGGGAGTAGGAACATGTGGCATTGCAGACAAACCTATGACC
ACGTATCATGACACATCCAAATATAACGTCAGGCATCTAATGCCACAG


############################################################

>ssal_4062227
ATGCATCCAGCGACTGCTAAGTGGTATGACAGACGGGACTCCGTCTACATCGAGTTCTGC
GTAGCGGACAGCAAGGATGTCAAGATCAATTTCGAGAAAGCAAAGTTTGCTTTCAGTTGT
CTTGGAGGAACTGACCAAGTCAAACACGAGAATGAAGTAGACCTTTTCGAAGCCATTGAT
CAAAATGAATCCATGCACAAACGCACAGATCGGTCAGTGTTGTGCTGTTTGCGAAAAGCT
GAACCTGGGAAGCCGTGGCTGAGGCTAACAAAAGAGAAGGCTAAGCTAACTTGGCTCAGC
GTCGACTTTAACAACTGGAAAGACTGGGAG

>eluc_5220223
ATGCATCCAGCAACTGCTAAGTGGTATGACAGGAGGGACTCTGTCTACATCGAATTCTGC
GTAGCGGACAGCAAGGATGTCAAGATCAATTTTGAGAAAGCTAAGTTTGTTTTCAGTTGT
CTTGGAGGAATTGATCAAGTTAAACACGAGAACGAAGTAGACCTTTTTGAAGCCATTGAT
CAAAATGAATCCATGCACAAACGCACAGATCGTTCAGTGTTGTGTTGTTTGAGAAAAGCA
GAACCTGGAAAGGCATGGCCGAGACTAACAAAAGAGAAGGCAAAGCTAACTTGGCTCAGT
GTCGATTTTAACAACTGGAAAGACTGGGAG

>ssal_4061193
ATGCATCCGGCGACTGCTAAGTGGTATGACAGGCGGGACTCCGTCTACATCGAGTTCTGC
GTAGCGGACAGCAAGAATGTCAAGATCAATTTCGAGGAAGCAAAGTTTGTTTTCAGTTGT
CTTGGAGGAACTGATCAAGTCAAACATGAGAACGAAGTAGACCTTTTTGAAGGCATTGAT
CAAAATGAATCCATACACAAACGCACAGATCGGTCAGTGTTGTGCTGTTTACGAAAAGCT
GAACCTGGGAAAGCGTGGCCTAGGCTAACGAAAGAGAAGGCTAAGTTAACTTGGCTCAGC
GTCGACTTTAACAACTGGAAGGACTGGGAG


############################################################

>eluc_5218727
ATGCCTCGTTACGCTCAACTGGTGATGGGCCCGGCGGGAAGTGGAAAGAGTACCTACTGC
TCTACACTGATTGAGCATGCAGAAGCCATAAACCGCTCTGTACAGGTGGTCAACCTAGAC
CCAGCTGCTGAACACTTTAATTACCCGGTCATGGCAGATATCCGGGAGCTGATCATGGTG
GATGATGTGATGGAGGATGAGTCGCTGAAGTTTGGCCCAAATGGAGGGCTTGTCTTCTGC
ATGGAGTACTTTGCCAACAATTTTGACTGGCTGGAGGAAAGCCTGGGCCACGTGGAGGAT
GACTACATACTGTTTGACTGTCCTGGTCAAATCGAGCTGTACACACACCTCCCTGTGATG
AGACAACTGGTTGAACAGCTCCAGCAGTGGGAGTTCCGTGTTTGTGGTGTCTTCTTGGTG
GACTCACAGTTCATGGTGGAGACCTTCAAGTTTATCTCTGGTATAATGGCTGCATTGAGT
GCCATGGTGGCTTTGGAGATTCCAACGGTCAACATCATGACCAAAATGGACCTGTTGAGT
CCCAAGGCCAAGAAAGAAATTGAGAAATACCTGGACCCAGACATGTACTCAATGATGGAG
GACAATTCTGTCTCCATTAGAAGCAAGAAGTTCAAGAAGCTGACCAAAGCCATCTGTGGT
TTGATTGATGATTACAGC

>ssal_4029396
ATGCCTCGTTATGCTCAACTCGTGATGGGCCCCGCGGGAAGTGGAAAGAGTACCTACTGC
TCTACACTGATCCAGCATGCAGAAGCCATAAACCGCTCTGTACAGGTGGTCAACCTAGAC
CCAGCCGCTGAACACTTTGATTACCCGGTCATGGCAGATATCCGGGAGCTGATTATGGTG
GATGACGTGATGGAGGATGAGTCACTGAGGTTCGGCCCAAATGGAGGGCTGGTGTTCTGC
ATGGAGTACTTTGCCAACAACTTTGACTGGCTGGAGGAGAGCCTGGGCCACGTGGAGGAC
GACTACATACTGTTTGATTGTCCTGGTCAAATAGAGCTCTACACACACCTCCCTGTGATG
AGGCAGCTCGTAGAGCAGCTCCAGCAATGGGAATTCCGTGTTTGTGGCGTCTTCCTGGTA
GACTCGCAGTTCATGGTGGAGACCTTCAAGTTCATCTCTGGTATCATGGCTGCTTTGAGT
GCCATGGTGTCTCTGGAGATTCCAACAGTCAACATAATGACTAAAATGGACCTGCTGAGT
CCCAAGGCCAAAAAGGAAATTGAAAAATACCTGGACCCAGACATGTACTCAATGATGGAG
GACAACTCTGTCACCATTAGGAGCAAGAAGTTCAAGAAACTGACCAAAGCCATCTGTGGC
TTGATTGATGACTACAGC

>ssal_4040565
ATGCCTCGTTATGCTCAACTGGTGATGGGCCCCGCGGGAAGTGGAAAGAGTACCTACTGC
TCTACACTGATCCAGCATGCAGAAGCCATAAACCGCTCTGTACAGGTGGTCAACCTAGAC
CCAGCCGCAGAACACTTTGATTACCCAGTCATGGCAGATATCCGGGAGCTCATCATGGTG
GATGACGTGATGGAGGATGAGTCACTGAGGTTTGGCCCAAATGGAGGGCTGGTGTTCTGC
ATGGAGTACTTTGCCAACAACTTTGACTGGCTGGAGGAGAGCCTGGGTCACGTGGAGGAC
GACTACATACTGTTTGACTGTCCTGGTCAAATCGAGCTCTACACACACCTCCCTGTGATG
AGGCAGCTGGTAGAGCAGCTCCAGCAGTGGGAATTCCGTGTCTGCGGCGTCTTCCTGGTG
GACTCACAGTTCATGGTGGAGACCTTCAAGTTCATCTCTGGCATCATGGCTGCGTTGAGT
GCCATGGTGTCCTTGGAGATCCCAACCGTCAACATCATGACCAAAATGGACCTGCTCAGT
CCCAAGGCCAAGAAGGAAATAGAAAAGTACCTGGACCCTGACATGTACTCAATGATGGAG
GACAACTCTGTCACCATTAGGAGCAAGAAGTTCAAGAAGCTGACCAAAGCCATCTGTGGT
TTGATTGATGACTACAGC


############################################################

>ssal_4051351
AGAGAAATTAAGATAATTAGCCGTGCCCACACTAAGGTCAGATCGGAGGTGAGAGGTGGA
GGAAAGAAACCCTGGAGACAGAAGGGAAGTGGCAAAGCACGACATGGAAGCATCAGGTCA
CCTATATGGAGAGGAGGTGGTGTTTCTCATGGACCCAGAGGACCAACCAGTTTTTACTAC
ATGTTGCCCATGAAAGTACGTGTTCAAGGGATAAAAATTGCCCTCAGCTCCAAACTGGCC
CAGGATTATCTCCATGTGGTTGACACTCTGAACATCCCCACACCTGACCCACAGTACCTC
ATGGACCTCATCAGATACCGACATTGGGGGGGAGTCTGTTTT

>eluc_5218114
AGGAGCTTCAAGCGAATTAGTTACGCCCACACAAAGGTCAGATCCGAGGTGAGAGGCGGG
GGGAGAAAACCTTGGAAGCAGAAGGGAAGCGGGAGAGCCAGGCATGGGAGCATCAGGTCC
CCTCTATGGAGAGGAGGTGGTGTTTCTCACGGACCCAGAGGACCAACCAGTTATTACTAC
ATGTTGCCTATGAAGATACGTGTTCAAGGACTTAAGATTGCCCTTAGCTCCAAACTGGCC
CAGGATTATCTTCATGTGGTTGACACTCTGAACATCCCAACACCTGACCCAGAGTACCTA
ATGGACCTCATCAGATTCAGATACTGGGGCGAGTCTGTTTTG

>ssal_4057298
AGAAATTTCAAGAGAATTAGCCATGCCCACACTAAGGTTAGATCGGAGGTGAGTGGTGGA
GGAAGGAAACCCTGGAGACAGAAGGGAAGTGGCAAAGCACGACATGGAAGCATCAGGTCG
CCTATATGGAGAGGAGGTGGTGTTTCTCATGGACCCAGAGGACCAACTAGTTTTTATTAC
ATGTTGCCCATGAAAGTACGTGTTCAAGGACTAAAAATTGCCCTCAGCTCCAAACTGGCC
CAGGATTATCTCCATGTGGTTGACACTCTAAACATCCCCACACCTGACCCACAGTACCTC
ATGGACCTCATCAGACACCGACACTGGGGGGAGTCTGTTTTG


############################################################

>ssal_4050601
AACATCAACCTGGATCCATTAACAGAGACT------------------------------
------------------------------------------------------------
------------------------------------------TATGGAATCCCATTTTAC
CTACAGTACCTGGCCCACTGGCCTGAGTACTTCATTGTAGCAGAAGCCCCTGGTGGAGAA
TTGATGGGTTACATCATGGGAAAGGCGGAGGGATCAGTGGCGAGAGAAGAGTGGCATGGG
CACGTCACGGCTCTCTCAGTGGCCCCAGAGTTCAGACGACTGGGACTGGCAGCCAAGCTT
ATGGAGATGCTGGAGGAGATCTCAGAAAGGAAGGGCGGGTTCTTTGTTGACCTGTTTGTT
CGAGTCTCCAATCAAGTGGCGGTGAACATGTACAAACAGCTAGGCTACAGTGTTTACAGA
ACCGTGATAGAGTACTATTCTGCTAGCAACGGAGAACCGGATGAAGACGCCTATGATATG
AGGAAAGCCTTGTCGAGTGACACAGAGAAGAAGTCCATCGTTCCTATACCACATCCTGTC
AGACCAGAAGATATAGAA

>ssal_4061532
AACATCAACCTGGATCCATTGACAGAGACG------------------------------
------------------------------------------------------------
------------------------------------------TACGGAATCCCATTTTAC
CTACAGTACCTGGCCCACTGGCCAGAGTACTTCATTGTTGCAGAGGCCCCTGGTGGTGAA
TTGATGGGTTACATCATGGGAAAGGCAGAGGGATCAGTGGCTCGAGAAGAGTGGCATGGC
CACGTCACAGCTCTCTCTGTGGCCCCAGAGTTCAGACGACTGGGACTGGCAGCCAAGCTT
ATGGAGATGCTGGAGGAGATCTCAGAAAGGAAGGGTGGGTTCTTTGTTGATCTGTTTGTG
CGAGTCTCCAATCAAGTGGCGGTGAACATGTACAAACAGCTAGGCTACAGCGTTTACAGG
ACCGTGATAGAGTACTATTCTGCTAGCAATGGAGAACCGGATGAAGACGCCTATGATATG
AGGAAAGCCTTGTCGAGAGACACCGAGAGGAAGTCCATCATTCCTATACCACATCCTGTC
AGACCAGAAGATATAGAA

>eluc_5215396
AACATCAACCTGGATCCATTGACAGAGACT------------------------------
------------------------------------------------------------
------------------------------------------TATGGAATCCCATTTTAC
CTTCAGTACCTGGCCCACTGGCCTGAATATTTCATAGTTGCAGAAGCCCCTGGTGGAGAA
TTGATGGGTTACATCATGGGTAAGGCAGAGGGATCAGTGGCGCGGGAAGAGTGGCACGGA
CATGTCACGGCTCTCTCGGTTGCCCCGGAGTTCAGACGACTGGGGCTGGCAGCCAAGCTC
ATGGAGATGCTGGAAGAGATCTCGGAAAGGAAGGGCGGCTTCTTCGTGGATTTGTTTGTG
CGAGTTTCTAATCAAGTGGCAGTGAACATGTACAAACAACTGGGCTACAGTGTTTACAGG
ACTGTGATAGAGTACTACTCTGCAAGCAACGGTGAACCGGATGAAGACGCATACGACATG
AGAAAAGCCTTGTCGAGAGACACAGAGAAGAAGTCCATCATTCCTCTACCACATCCTGTC
AGACCAGAAGATATAGAA


############################################################

>ssal_4057296
AAAACCCTGAAGGGCAAGAGGTCATGCCACACCGGCTTGGGCAGGACCGCAGGCTGGAAC
ATACCCATGGGTCTCATCCACCAGGAGACTAAAGACTGCGACTTCACTAAGTACTTCAGT
AAGGGCTGTGCTCCTGGATCTGAGGTGGGCTCTCCCTTCTGTGCCCAGTGTAAGGGCAGT
GGGAAGGCCAGGGGAGGAGATGAGGACAGGTGCAAAGCCAGGTCTGAAGAGCAGTACTAC
GGCTATACTGGAGCCTTCAGATGTCTGGTTGAAGGTGCTGGAGATGTTGCCTTCATTAAA
CACACTATTGTACCAGAGAGCACTGATGGTAATGGTCCAGATTGGGCAAAGGACCTGAAG
TCCTCTGACTTTGAACTACTCTGCCAAGATGGTACTACTCAGCCAGTCACAAAGTTCAGT
GAGTGCCACCTGGGCAAGGTGGCCGCCAATGCTGTGATAACACGCCCAGAGACCCGTGGA
GACGTTGTGTCCATCCTTCTGGAGCTGCAGGCCAAGTTCGGCTCAAGCGGCAGCGATTCC
TCATTTAGAATGTTCCAGTCTTCTGTTGAAAAGAACTTTCTCTTCAAGGATTCCACAAAG
TGTCTCCAGGAGATCCCAAAAGGCACCAAATTCCAGGATTTCCTTGGGAAAGAGTACATG
ATCGCCATGCAATCGCTCAGGAAGTGCTCCGACAGTACCTCAGATTTGGAGAAGGCATGC
ACTTTC---

>eluc_5217870
AACACGCTGAAGGGCAAAAGATCCTGCCACACTGCAAAAGGAAGAACGGCAGGCTGGAAC
ATTCCCATGGGTCTTATCTACAATAAGACAAAGGACTGTGACTTCAGTAAATACTTCCCT
AAGGGCTGCGCCCCTGGATCTGAGGCCGGTTCTACCTTCTGTGATCAGTGTGTGGGCAAA
GCTACGACTGTGGGGGGAGATGTTTTCAAGTGCCAAGCGAACACTGATGAACAGTACTTC
GGCTACACTGGAGCCTTCAGATGTCTGGTTGAAGGACGTGGAGATGTTGCCTTCATCAAA
CACTCTATCGTGTCAGAGAACACTGATGGGGAAGGTGCAGATTGGGCTAAGAATCTGAAG
TCTGCTGACTATGAGCTGCTTTGCCTGGATGGCAGCACCAAGCCAATCGACAAGTACACA
GAGTGCCACCCGGCCCAAGTGCCCGCCCACGCTGTGATAACCCGCCAGGACAGCCGCAGA
GTTGTGACAACCTTCCTCCAGGACCAGCAGTCCAAGTTCGGTTCTGAG---AGCAGCAGC
ACATTCAGATTGTTCAAGTCAGAAGGAGGAAGTAACTTGCTCTTCAAAGATTCCACTAAA
TCCCTCCTGAATATTCAATCT---CAGTCATTCAAGGATTTCCTAGGGAATGAGTACATG
ACTGCAATGGAATCTCTCAGGTCTTGCTCTGACACGGCCTCAGATCTTGAGAAGTCTTGC
CAATTC---

>ssal_4061383
AAAACCCTGAAGGGCAAGAGGTCATGCCACACCGGCTTGGGCAGGACCGCAGGCTGGAAC
ATACCCATGGGTCTCATCCACCAGGAGACTAATGACTGCGACTTCACTAAGTACTTCAGT
AAGGGCTGTGCTCCTGGATCTGAGGTGGGCTCTCCCTTCTGTGCCCAGTGTAAGGGCAGT
GGGAAGGCCGTGGGA---GATGAGTACAGGTGCAAAGCCAGGTCTGAAGAGCAGTACTAC
GGCTATACTGGAGCCTTCAGATGTCTGGTTGAAGATGCTGGAGATGTTGCCTTCATTAAA
CACACTATTGTACCAGAGAGCACTGATGGTAATGGTCCAGATTGGGCAAAGGACCTGAAG
TCCTCTGACTTTGAACTCCTCTGCCAGGATGGTACTACTCAGCCAGTCACAAAGTTCAGT
GAGTGCCACCTGGCCAAGGTGCCCGCCCATGCTGTGATAACACGCCCAGAGACCCGTGGA
GACGTTGTGTCCATCCTTCTGGAGCTGCAGGCCAAGTTCGGCTCAAGCGGCAGCGATTCC
TCATTTAGAATGTTCCAGTCATCTGTTGAAAAGAACTTGCTCTTCAAGGATTCCACAAAG
TGTCTCCAGGAGATCCCAAAAGGCACCAAATACCAGGATTTCCTTGGGAAAGAGTACATG
ATCGCCATGCAATCGCTCAGGAAGTGCTCCGACAGTACCTCAGATTTGGAGAAGGCATGC
ACTTTCCAT


############################################################

>ssal_4051083
ATGGCACCATGGATTATTCAAATTGCCTTGGTGGCAATGAGTATCTTAACCGAAACTACT
GAAGGAAAAAAAGACAAGGTGCTGTATTGTTCAGCATGCAGGGCTATTGTTGATGAGCTC
AATTATTCAATCAGTCAGATTGATCCAAAGAAGACTATCCATGTGGGAGGCTTCAGACTC
AAGCCTGATGGGAGCCTGACTGATAAAAAGGTCCCTCTTGCTAGGTCTGAGTCCAACTTG
AGTGAGCTTCTGGATGGAGTTTGTGGTAGCATGAGTGACTATGCTCTTCATATGGACCCA
GACACCAAGATAAAGCAATACAAAAGATTTGCTCCAAGAAGTTCTGATGCTGGGGATTTT
CCTGATTTTAACAATTTCAAGTTTGATGGCCCAGAGGGATCCAATGCCCTAAAATTTGTG
TGTGAAAGCATTGTGGAGGAGTTTGAAGATTATATCATCTCTCTCTTTGCCAAAGAGACC
GACCATGTGGTCGACAAGTTATGCAATGAAGTATCAGATCACTGTAAAGGCACCAAATTC
CAGAGTGATGAACTA

>ssal_4060110
ATGGCATCATGGATTATAAAAATTGCCTTGATGGCAATGAGTATCTTAATCGAAACTACT
GAAGGGAAAAAAGACAAGGTGCTGTATTGTTCAGCATGCAGGGCTATTGTTGATGAGCTC
AAGTATTCAATCAGTCAGATTGATCCGAAGAAGACCATCAATGTGGGAGCCTTCAGACTC
AAGCCTGATGGGAGCCTGGCTGATAAAAAGGTCCCTCTTGCTAGATCTGAGACCAACTTG
AGTGAGCTTCTGGATGGAGTTTGTGGTAGCATGAGTGACTATGCTCTTCATGTGGACCCA
GACACCAAGAAAAAGCAATACAAAAGATTTGCTCCAAGAAGTTCTGATGCCGGGGATTTT
CCTGATTTTAACAATTTCAAGTTTGATGGCCCAGAGGGATCCAATGCCCTAAAATTTGCG
TGTGAAAGCATTGTGGAGGAATTTGAAGATGGTATCATCTCTCTTTTTGCCAAAGAGACA
GACCATGTGGTCGAGAAGTTATGCAATGAAGTATCAGATCACTGTAAAGGCACCAAATTC
CAGAGTGACGAACTA

>eluc_5216831
ATGGTAGCATGGATTATTCAAATTGCCATGGTGGCAATGAGTATCTTAATCGAAACTGCT
GAAGGGAAAAAAGACAAGGCGCTGTATTGTTCAGCATGCAGGGCTGTTGTTGATGAGCTC
AATTATTCAATCAGTCAGATTGATCCAAAGAAGACCATTCACGTGGGAGGTTTCCGACTC
AACCCTGATGGAAGCCTGACCGATAAAAAGGTCCCTCTTGCTAGATCTGAGGCCAACTTG
AGTGAGCTCCTGGAGGGAGTTTGTGATAGCATGAGTGACCATGCGCTGCATGTGGATCCA
GACACCAAGAAAAAACAATACAAGAGGTTTGCTCCAAGAGGTTCCGACACTGGGGATTTT
CCTGATTTTAACCATTTCAAGTTTGATGGTCCAGAGGGATCCAATTCCCTAAAGTTTGCG
TGTGAAAGCATTGTGGAGGAGTTGGAAGATGATATCCTCTCTCTGTTTGCCAAAGAGACT
GACCATGTGGTCGACAAGTTATGCAATGAAGTATCAGATCACTGTAGAGATGCCACATTC
CAGAGTGATGAACTA


############################################################

>ssal_4043115
ATGGAGTTGTCTGAGTCCGTGCAGAAAGGGCTGCAGTCTCTAGCAGACGCGACGTTTTTC
GACATGAAAACCTTCTCACTGTTGATAGAAGTGGCTTTTCGCAGTTTGCTATCAGCCCAT
GCAGATCGTAGTGTTCTCGATCAGCCTGAATTTAAAGCTCTTGACCAGAAGTTGCTGAAA
CATTGTCACACTGCTGCCACGACCTGCATACTGGAGGGGGTCAAACAAAATGCTGACAAA
TCCACTATAAGTGCGTGTCTGGAGGATGTTAGTTTTGATGCGGAGAGAACAGAAGTATTC
TACACTACATAC

>ssal_4086460
ATGGAGTTGTCTGAGTCGGTGCAGAAAGGGCTGCAGTCTCTAGCAGAGCCGACGCTTTTC
GACCTGAAAACTTTCTCCGTGTTGATAGAATTAGCCTTTCGCAGCTTGCTAACCGGCCAT
GCCGACCGTAGTGTTCTCGATCAACCTGAATTGAAACGTATTGACCAGAAGTTGCTGAAA
CATTGTCACACAGCTGCCACCACCTGCATACTGGAGGGGGTCAAACAAAACGTGGACAAA
TCCACTATAAGC---TTGTGACTGGAGGATGTCAGGTTTGACGGGGAGAGAACAGATGTA
TTCTACATCACA

>eluc_5219917
ATGGAGTTGTCAGAGTCTGTGCAGAAAGGTCTGCAGTCTTTAGCAGACCCGATGCTTTTC
GACCTGAAAACCTTTTCAGTTTTGATTGAAGTGGCATTTCGAAGCTTGGTATCCGCTCAT
GCCGACTCTAGTGTTCTCGATCAACCTGAATTTAAACGGATTGACCAGATGTTGCTGAAA
CATTGTCACAACGCTGCCACAACGTGTATACTGGAGGGGGTCAAACAAAACGCTGACAAA
TCCACCATAAGCTCCTGCCTTGAGGACCTTAGGTTTGATGCAGAGAGAACAGATGTATTC
TACAGCATTTAC


############################################################

>eluc_5216492
ATGGATAAGAAAATAGAAGTTGATAACCTTGAAATGCGTCTTGATACGCTGGAAAGTCGT
ATATACGGTGAAAGAAGAAACAAGGGAGGGAAACCGGTGAAGTGTACAGATTCCCTCTCC
AGAATTCAGGTCGCCCTTGCCAACACTGCAAATAAGAGGGAGCGAGTGAAGATTCTCCAC
AAAAAAATTGAGGACCTGTTGAAGTATTTGGACCCCCAGTTCACTGACCACATCACGGTT
CCAGATTCCATGAAGCTGGAATTTATACTTGCTGAGGAGGATTTTTTGCTTTCCCAGGCC
ACCCTTCTGGAGCAGGTCAGCAGTCTCCAGCCACTACTGGACAGCAACTACATCAGAGAT
GTGCCAGAGCATGCCACCAAGCTGCAGCGTTTGTCCCAGATTCACATCAAACAGCAGGAC
CAAACTGAGGCCCAGTCCTTAGAGGTGAAGAAGCTGTTTGAGGAGTATAACAAAATGATG
TTCCTGCTGTCCAAGCAGTTCACTCAATGGGATGAGAGTCTGCGGAAAGTGGAGGAGGCA
AAGGGCATCCGTCAAGTGGAG

>ssal_4059072
ATGGATAGGAAATTTGAAGTTGATAACCTCGAAACGCGTCTTGAGACGCTGGAAAGTCGT
ATATACGGTGAAAGAAGGAACAAGGGAGGGAAACCCGTGAAGTGCGCGGATTCCCTCTCC
AGAGTTCAGTCCGCCCTTGCAAACACTGCAAATAAGAGGGAACGAGTGAAGATTCTACAC
AAAAAGATTGAGGATCTGCTGAAGTATCTGGACCCTCAGTTCACTGACCATATCACTGTT
CCTGATGCCATGAAGCTGGAATTCATCCTTGCTGAGGAAGACTTCCTCCTTTCCCAGGCC
ACCCTTCTGGAGCAGGTCAGCAACCTCCAGCCACTATTGGACAGCAACTACATCAGAGAT
GTGCCAGAGCATGCCACCAAGCTACAGCGTTTGTCTCAGATTCACATCAAAGAGCAGGAC
CAAACTGAGGCCCAGTCCCTAGAGGTGAAGAAGCTGTTTGAGGAGTATAACAAAATGATG
TTCCTGCTGTCCAAGCAGTTCACCCAGTGGGATGAGAGCCTGCGGAAAGTGGAGGAGGCA
AAGGGGATCCGTCAAGTGGAG

>ssal_4048246
ATGGATAGGAAAGTTGAAGTGGATAACCTCGAAACGCGTCTTGAGACGCTGGAAAGTCGT
ATATACGGTGAAAGAAGGAACAAGGGAGGGAAACCCGTGAAGTGCGCGGATTCCCTCTCC
AGAGTTCAGGCCGCCCTTGCAAACACTGCAAATAAGAGGGAACGAGTGAAGATTCTACAC
AAAAAGATTGAGGACCTGCTGAAGTATCTGGACCCTCAGTTCACTGACCACATCACTGTT
CCTGATGCCATGAAGCTGGAATTCATCCTTGCTGAGGAGGACTTCCTGCTTTGCCAGGCC
ACCCTTCTGGAGCAGGTGAGCAACCTCCAGCCACTATTGGACAGCAACTACATCAGAGAT
GTGCCAGAGCATGCCACCAAGCTACAGCGTTTGTCTCAGATTCACATCAAAGAGCAGGAC
CAAACTGAAGCCCAGTCCCTAGAGGTGAAGAAACTGTTTGAGGAGTACAACAAAATGATG
TTCCTGCTGTCCAAGCAGTTCACCCAGTGGGATGAGAGCCTGCGGAAAGTGGAGGAGGCA
AAGGGCATCCGTCAAGTGGAG


############################################################

>ssal_4042614
AGGGAAAAAGATGGTCGACCAGGGAAACCGTCAGGAAAGGAATCTCAACCTTTGATTATA
GCCAAAACTCCGGCAGAGGAGCAGCGCCTTAAATTGGAGAGATTGATGAGAAACCCTGAT
AAACCTGCTCCTATCCCAGACCGACCAAAAGAATGGAACCCTCGGGCTCCTCCGGAGTTT
GTGCGGGACGTGATGGGCTCCAGTGCAGGGGCTGGCAGTGGAGAGTTCCATGTGTACAGA
CACCTTCGCAGGCGAGAGTATCAGAGACAGGACTTCCTGGACAAGATGACTGAGAAGCAA
AAGATGGATTTGGACTATCTTGACAAGGTGTCAGATAACCAACAGGCAGCTGATGAAAGA
ACAGCCAAACGCAGGAAGAAAAGGGAAAAGCTGAAGCAGAAGAAGCTTATGGCAAAGAAA
GCCAAGCAGGAAGCCAACAATGTTGAAGATTCTGAGAAGTCCTCCTCCAGCGGTGAAGAG
GATGACCAGGAGAGGGAGGCTGAGGATGATGCAGAGGCACCCAGCTTCGTCATGGGGAAG
AGG

>ssal_4029944
AAGGAAAAAGATGGGAGACCAGGGAAACCGCCAGGAAAGGAATCTCAACCTTTGATTATA
GCCAAAACTCCAGCAGAGGAGCAACGCCTGAAGTTGGAGAGATTGATGAGAAACCCTGAT
AAACCTGCACCTATCCCAGACCGACCGAAAGAATGGAACCCCCGGGCTCCTCCGGAGTTT
GTGCGGGATGTGATGGGCTCCAGTGCAGGAGCTGGAAGTGGAGAATTCCATGTGTACAGA
CACCTTCGCAGGCGAGAGTATCAGAGACAGGACTTTCTGGACAAGACGACTGAGAAGCAA
AAGATGGATTTGGACTATCTTGACAAGGTGTCAGATAACCAACAGGCAGCTGATGAAAGA
ACAGCCAAACGCAGGAAGAAAAGGGAAAAGCTGAAGCAGAAGAAGCTTATGGCAAAAAAA
AGCAAGCAGGATGCCAACAAAGGTGAAGATTCTGAGAAGTCCTCCTCCAGCAGTGAAGAG
GACGACCAGGAGAGGGAGGCTGAGGATGATGCAGAGGCGCCCAGTTTCGTCATGGGGAAG
---

>eluc_5217386
AAGGAGAAAGAAAAGCGACCGGGGAAACCTCCAGGAAAGGAATCTCAACCTTTGATTATA
GCCAAAACCCCAGCTGAAGAGCAACGCTTGAAGCTGGAGAGGTTGATGAGAAACCCTGAT
AAACCTGCTCCTATTCCAGAACGACCAAAAGAATGGAACCCACGGGCTCCACCAGAGTTT
GTGCGGGATGTGATGGGCTCCAGTGCAGGTGCTGGCAGTGGAGAGTTCCATGTGTACAGG
CACCTTCGCCGACGAGAGTATCAGAGACAGGACTTCCTGGACAAGATGACAGAGAAGCAA
AAGATGGATTTGGAATATATTGACAAGGTGGCACAAAACCAGCAGGCGGCTGATGAAAGA
ACAGCCAAACGCAAGAAGAAAAGGGAAAAGTTGAAGCAGAGGAAGAACATGGCAAAGAAA
GCCAAGGAAGAGGCTACCAAAGGTCAAGATTTGGAGAAATCCTCCAGCAGT---GAAGCA
GATGATCAGGACGGAGAGGCTGAGGATGATGCGGAGGCTCCCAGCTTCATTATGGGGAAG
AGG


############################################################

>ssal_4054783
ATGTCGAGTGTGCCTGCTCCCAATCGTTCATCCGCCGGCTGGCCGCGC---GGGGTCAGT
CAGTTCGGCGGGAACAAATACATGAGCGCGCCTGCAAAACCGCTCAGCCTGGAGAGAACC
ATTAATTTATACCCTCTCACCAACTACACATTTGGGACCAAGGAGCCTCTGTATGAGAAG
GACAGTTCAGTGGCAGCACGGTTCCAGAGGATGCGGGAGGAGTTTGACAAGCTGGGCATG
CGGAGGGCGGTGGAGGGAGTGCTTATTGTCCATGAACACAGGTTGCCCCATGTACTGCTG
TTGCAACTGGGAACCACCTTCTTCAAACTGCCAGGTGGAGAGCTGTGCCCCGGGGAGGAT
GAGGTGGATGGGCTGAAACGCCTGATGACAGAGATCCTGGGCCGGCAGGACGGGGTGAAG
CAGGATTGGGTGATCGATGACTCCATCGGAAACTGGTGGCGCCCCAACTTTGAACCCCCA
CAGTATCCCTACATTCCAGCCCACATCACTAAACCCAAGGAGCATAAAAAGCTCTTCTTG
GTTCAACTGCAGGAAAAAGCTCTGTTTGCAGTCCCAAAGAACTACAAACTGGTGGCAGCC
CCTCTGTTTGAGCTTTATGACAACGCCCCCGGCTATGGCCCAATCATATCCAGCCTACCG
CAACTACTAAGCAGGTTCAACTTTATCTACAAC

>eluc_5221350
ATGTCAGGTTTGCCGACTCCGAACCGCTCATCTGCCGGCTGGCCGCGC---GGTGTCAAT
CAGTTCGGGGGAAACAAATACATGAGCGCGACGGCGAAACCTCTCACCCTTGAGAGAACT
ATCAACTTATATCCTCTCACCAACTATACATTCGGTACCAAGGAGCCACTCTATGAAAAG
GATAGTTCAGTGGCAGCACGGTTCCAGAGGATGCGCGAAGAGTTTGACAAAATGGGAATG
CGTAGGACGGTGGAGGGAGTGCTGATTGTCCACGAGCACAGGTTGCCCCATGTATTGCTG
CTCCAGCTGGGGACCACCTTCTTCAAACTGCCAGGTGGGGAGCTTAGCTCAGGAGAGGAT
GAGGTGGATGGACTGAAGCGCCTGATGACAGAGATTTTAGGCCGACAAGACGGGGTTAAG
CAAGACTGGGTGATTGATGACTGCATTGGAAACTGGTGGCGCCCAAACTTTGAGCCCCCA
CAATATCCCTACATTCCAGCCCACATTACTAAGCCCAAGGAGCATAAAAAGCTCTTTCTG
GTTCAACTGCAGGAAAAAGCTCTGTTTGCAGTCCCAAAAAACTACAAACTGGTCGCAGCC
CCTCTGTTTGAGCTCTATGACAACGCCCCCGGTTATGGGCCAATCATATCCAGCCTACCG
CAGCTACTAAGCAGGTTCAACTTTATTTACAAC

>ssal_4045571
ATGTCGGTTGTACCT---CCCAACCGACCTTCAACCGGTTGGCCACGCCGTGGACTGAAC
CAGTTC---GAAAACAAATACATCAGCCCGCCTTCCAAACCTCTCACGCTGGAGAGAACC
ATCAACTTATATCCCCTCACGAATTACACGTTTGGCACAAAGGAACCTCTCTACGAGAAG
GATAGCTCGGTGGCGGCTCGGTTCCAAAGGATGCGCGAGGAGTTCGAAAAAATAGGCATG
AGGCGAGCAGTGGAGGGTGTTCTGATCGTACACGAGCACAGGCTACCACACGTTCTACTG
CTGCAGTTGGGGACAACCTTTTTCAAACTTCCTGGTGGAGAATTGAATGCAGGGGAGGAC
GAAGTGGAAGGACTGAAGCGATTGATGACAGAGATCCTGGGGCGTCAGGATGGAGTGAAG
CAGGACTGGGTGATCGATGACTCTATTGGAAACTGGTGGAGACCCAACTTTGAGCCCCCA
CAGTACCCCTACATCCCAGCACACATTACCAAACCCAAAGAGCACAAGAAGCTCTTCTTG
GTTCAGTTGCAGGAAAAAGCACTGTTTGCAGTGCCCAAGAACTATAAGCTGGTGGCTGCC
CCTCTGTTTGAGCTGTATGACAATGCCCCAGGCTACGGGCCAATCATATCCAGTCTCCCA
CAACTGCTGAGTAGGTTCAACTTCATATACAAT


############################################################

>ssal_4061177
ATGAGGAACATTTGGATCATTTTGACCCTCGGCATAACAGCCTTTCTCTCGGGGGAAAGG
ATAGCGGACGCGGCCAAGTCGTCCTCCGAAGTGGATGATCTTTTCATTGACGACACAGGG
TCCGGGGGTTACTACCCTGAGGACGACGACGACTTTACCTCGGGGTCAGGATCAGGCATT
GCTGAGGAGGTGATCGAGGAGGCGGTGACCGTGAGCACGCTGTACATTGCGCCCAAAGCA
GAACCCACCCAGGACTCCACCAAAGACTTCACTCCCAGAGTGGAGACAGACACGCCCAGA
GAAAACCTGCCTAGGGAAAAGTCCAGGAAGCCAGTCAGAACAGAGCCCCCAGTACCCGTC
ACCGAGGACGTGCGCAAGAACCAGATCACCAGCACCCTC---------AGCTCCCCCCTG
GAGCCCATCGATGTTCGCTCGGAAAACCTCTTCCAGAGGACGGAGGTGCTGGCAGCTGTC
ATTGCGGGTGGAGTTATTGGCTTCCTCTTCGCCATCTTCCTCATCCTCCTCTTGGTTTAC
CGCATGAGGAAGAAGGACGAGGGCAGCTACGACCTGGGAGAGAGGAAACCCTCTGGGGCA
GCATATCAGAAGGCCCCAACCAAGGAGTTTTATGCA

>ssal_4046156
ATGAGGAACATTTGGATAATTTTGACCCTCGGCATGACGGCCTTTCTCTCGGGGGAAAGG
ATAGCGGATGCGGCCAAGTCGTCCTCCGAAGTGGATGAACTTTTCATTGACGACACAGGG
TCCGGGGGTTACTACCCTGAGGACGACGACGACTTTAACTCGGGGTCAGGATCAGGCATT
GGTGAGGAGGTGATCGAGGAGGCGGTGACCGTGAGCACGCTGTACATTGCGCCCAAAGCA
GAACCCACCCAGGACTCCACCAAAGACTTCACTCCCAGAGTGGAGACAGACACGCCCAGA
GAAGACCTGCCAAGGCAAGCGCCCAGGAAGCCAGTCCGAACAGAGCCCCCTGTACCCGTC
ACAGAGGACGAGCGTAAGAACCAGATCACCAGTACCACCGGCGTCCCCAGCTCCCCCCTG
GAGCCCATCGAGGTGCGCTCGGAAAACCTCTTCCAGAGAACAGAGGTGCTGGCAGCTGTC
ATTGCGGGCGGAGTTATTGGCTTCCTCTTTGCCATCTTCCTCATCCTCCTCTTGGTTTAC
CGCATGAGGAAGAAGGACGAGGGCAGCTACGACCTGGGAGAGAGGAAACCCTCTGGGGCA
GCATATCAGAAGGCCCCAACCAAGGAGTTTTAT---

>eluc_5218164
ATGAGGAACATTTGGATAATTTTGACCCTCGGCATAACGGCCTTTCTCTCAGGCGAAAGG
ATAGCAGAAGCGGCCAAGTCATCCTCCCAAGTGGATGACCTTTACATTGATGACACAGGG
TCTGGGGGGTACTACCCTGAAGATGACGACGACTTTAACTCGGGGTCAGGATCAGGCATT
GGT---GAGGTGATTGAGGAGACGGTGACTGTGAGCACTCTGTATATTGCGCCAAAAGCA
GAACCCACCAAGGACTCCACCAAAGACTTCACTCCCAGAGTGGAGACAGCCACACCCAGA
GAAGATCTGCCCAAGGAAACACCCAGGAAGCCAGTCAGAACAGAGCCCCCAGTTCCCGTC
ACAGCGGATGTGCGCAGGAACCAGATCACCAGCACAACCAGCGCCCCCAGCTCCCCCCTG
GAGCCTATTGAGGTGCGCTCAGAAAGCCTTTTCCAGAGAACAGAAGTCTTGGCAGCCGTC
ATTGCGGGAGGAGTTATTGGCTTCCTTTTCGCTATCTTCCTCATCTTACTTTTGGTTTAC
CGCATGAGGAAGAAGGATGAGGGAAGCTACGACCTGGGAGAAAGGAAACCCTCCGGGGCA
GCCTATCAGAAGGTACCAACCAAGGAGTTTTATGCG


############################################################

>ssal_4035583
CTGCTCATCGCCTTGAATAGCACTGATGGGCGCAAGGTGCCGAAAGTGGGTATTGTTGGT
GGCAGAGAGGCTGCTCGCAACTCTCGTCCCTACATGGCTTCCCTTCAGTCTCGTGGTCAA
CACATCTGTGGAGGAGTTCTGGTGAGAGAGGATTTTGTCCTCACCGCTGCTCACTGTGAC
GGACGATACAAGGTGGTTCTTGGGGCTCACGACTTGTCAGAGGATGAAAATTCACAACAA
GTATTGGATGTGGTTCGATCCATTCCACATCCGAGGTATGGGGACAACCTGGAGAATGAC
ATCATGCTTCTCAAGTTGAGAGGGAGGGCCACCCTCAACACAGCGGTACAGTTGATCCCT
CTGATGAATGGCTCTATGGCTGAGGGAAGCATGTGCACCACGGCCGGCTGGGGGGATATA
GGTGATAATGGCACACTACCAGACAAGTTGCAGGAGGTCAACGCCACCATCGTCCCTCCC
---

>eluc_5219876
---TTCATCGCCTTGAATGGAACTGTTGGGCGTGAGATTCCCAATGTGGGTATTGTTGGT
GGAAGTGAGGCTGCTCCCAACTCTCGTCCCTACATGGCATCCCTGCAGTCCCAAGGTCAG
CATGACTGTGGTGGAGTTCTGGTGAGAGAGGATTTTGTCCTCACTGCTGCTCACTGTGAT
GGGAAATACAGGGTGGTTCTTGGAGCTCATAACTTGTCAAATGATGAAAATTCCCAACAA
GTATTTGAAGTGGATCGATACATTCCACACCCCAGGTTTGGGGACAACCTGGAAAATGAC
ATCATGCTTCTCAAGTTGAAAGGACGGGCCACCCTAAGCGCGTCGGTGCAGCTGATTCCT
CTGATGAACGGTTCAGTAGCTGAGGGAACTGTGTGCTCCACTGCAGGCTGGGGGGTCATC
GACAATGATGATACCCTACCAGACACACTGCAGGAGGTCAATGCCACCATCATCTCACCC
AGA

>ssal_4062028
---ATCATCGCCTTGAATGGCACTGAAGGGCGCAAGGTGCCGAAGGTGGGTATTGTTGGT
GGAAGAGAGGCAGCTCGCAACTCTCGTCCATACATGGCTTCCTTACAGTCCCGAGGTCAA
CATATCTGTGGAGGAGTTCTGGTGAGAGAAGATTTTGTCCTCACTGCTGCTCACTGTGAC
GGGCGTTACAGGGTGGTTCTTGGGGCTCACGACTTGTCAAAGGATGAAAATTCACAACAA
AAATTCAATGTGGCTAAATACATTCCACACCCCAGGTTTGGGGCCAACCTGGAGTATGAT
ATCATGCTTCTCAAGTTGAGAGGGAGGGCCACCCTGAACAGAGCAGTGCAGCTGATCCCG
CTGATGAATGGTTCGATGGCTGAGGGAAGCCTGTGCACCACGGCTGGCTGGGGGGACATA
GATGATAACGGCACCCCACCAGCCAAGCTGCAGGAGGTCAACGCCACCATCATATCACCC
AGA


############################################################

>ssal_4053207
TGTGGCCTTATCAAAGGGAATGAGAAGATTGTGAAGCTGCTGGACAGAGTGAAACCAGAG
ATCCTATCACTGAGGGAGACCATCATTACAGTGTCCTGCTGGATTCAGCATCTCATCCCC
AAAATAGAGGATGGGAACGACTTTGGCGTTGCAATCCAGGAGAAAATCTTGGAGAGAATA
GCTGCAGTGAAGACAAAAGTGGACGGCTTCCACACCAACATTAACAAGTACTTTTCAGAG
AGAGGTGATGCAGTGGCTAAAGCCTCCAAGTCAACCCACGTGATGGACTACCGCTCACTG
GTCCATGAGAAAGATGAGGCCGTCTACTCTGACATCAGAGTCATCCTCCTGGACATCCGT
GGCTTCTATGTGGAACTGTATGACATCATCAGCAAGAACCTGGAAAAAGTGACC---

>ssal_4039745
TGTGGCTTCATCAAAGGGAATGAGAAGATTGTGAAGCTGCTTGACAGAGTCAAACCAGAG
ATCCTAGCACTGAGGGAGACAATCATTACAGTGTCCTGCTGGATTCAGCATCTCATCCCC
AAAATAGAGGATGGGAATGACTTTGGCGTTGCAATCCAGGAGAAAATCTTGGAAAGAATA
GTTGCAGTGAAGATCAAAGTGGACGGCTTCCACACCAACATTAACAAGTACTTTTCAGAG
AGGGGTGATGCAGTGTCTAAAGCCTCCAAGTTAACTCATGTGATGGACTACCGCTCTCTG
GTCCATGAGAAGGATGAGGCTGTTTACTCTGACATCAGAGTCATCCTTCTGGACATCCGT
GGCTTCTATGCGGAACTGTATGACATCATCAGCAAGAACCTGGAAAAAGTGACT---

>eluc_5219336
---GGATTCATCAAGGGCAATGAGAAGATTGTGAAGCTACTGGACAAAGTGAAACCAGAG
ATCCTTGCATTGAGGGAGACCATAATTACAGTATCCTGCTGGATTCAACATCTCATCCCA
AAAATAGAGGATGGGAATGACTTTGGTGTTGCAATCCAGGAGAAAATCCTGGAGAGAATA
ACGGCAGTGAAGACCAAAGTTGATGGATTTCACGCCAATATTAACAAGTACTTTTCAGAG
AGGGGGGACGCAGTGGCCAAAGCCTCCAAGGAAACCCATGTGATGGACTACCGCTCATTG
GTCCACGAGAAGGATGAGGCAGTCTACTCAGAAATCAGAGTCATCCTCCTTGACATCCGT
GGCTTCTATGCGGAACTGTATGACATCATCAGCAAGAACCTGGAAAAAGTGACAAAT


############################################################

>ssal_4061210
TTCCAAATCGCCATGGAGAACATCCACTCTGAGATGTACAGCCTGCTCATTGACACCTAC
ATCAAAGACCCCAAAGAGAGGGACTACCTCTTCAATGCCATTGAAACTCTCCCCTGTGTG
AAGAGGAAGGCTGATTGGGCCCTGAACTGGATCGGTAACAAAAATGCTGGATTTGGTGAG
CGTGTGGTTGCATTTGCGGCTGTTGAGGGGATCTTCTTCTCTGGGTCCTTTGCTGCCATT
TTCTGGCTGAAGAAGAGGGGGCTCATGCCTGGCCTGACCTTCTCAAATGAGCTCATCAGC
AGAGACGAGGGCCTGCACTGTGACTTTGCCTGCCTCATGTTCAAGCACCTGGTGCACAAG
CCCTCAAAGGAGACTGTCACCAAGCTCATCAGGAACGCAGTGGAGATTGAGCAGGAGTTC
CTGACGAAGGCCCTTCCAGTAAAGCTGATTGGCATGAACTGTGACCTGATGACCCAGTAC
ATAGAGTTTGTGGCTGACAGGCTGATGCTGGAGTTGGGCTTTGACAAGATCTACAGAGTG
GAGAATCCTTTTGACTTCATGGAGAACATCTCACTGGAGGGCAAGACTAACTTCTTTGAG
AAGCGAGTAGGGGAGTACCAGAGAATGGGTGTGATGTCTGGCACCACAGACAACGCCTTC
CGGCTGGATGCTGAC---

>eluc_5216600
TTCCAGATACTCATTGAGAACATCCACTCTGAGATGTACAGCCTGCTCATCAACACCTAC
ATCAGAGATTCCAAAGAAAGGGAGTATTTGTTCAATGCCATTCAGACTATGGCATGTGTG
AGAAGGAAAGCAGCCTGGGCACTGCAGTGGATCTCAGACAAAAAGTCCACTTTTGGAGAG
CGGTTAGTTGCCTTTGCAGCAGTGGAGGGAATCTTCTTCTCAGGGTCATTTGCTGCCATC
TATTGGTTAAAAAAGAGAGGCCTGATGCCGGGACTCACCTACTCCAATGAGCTCATCAGC
AGAGATGAGGGTCTGCACTGTAATTTTGCCTGTCTGCTGTTCAGCCACATAGTGAAGAAA
CCTTCAGAGGACCGGGTCAAGGACATTATCACCAAAGCTGTCAGTATTGAGCAGGAGTTT
TTGATGGAGGCATTGCCTGTGGACCTCATAGGGATGAATAGTGCGCTGATGAAGCAGTAC
ATTGAGTTTGTGGCCGACCGTCTGCTGGTCGACCTGGGATTAGACAAGGTCTATCTGTCA
GAAAACCCCTTCGACTTCATGGAGTCCATCTCCCTGGAAGGGAAAACCAACTTCTTTGAG
AAGCGCGTGGCGGAATATCAGCGGTTTGGAGTCATGTCC---AATATGGACTGTGAATTC
ACTCTGGATGCTGACTTT

>ssal_4058372
------ATCGCCATGGAGAACATCCACTCTGAGATGTACAGCCTGCTCATTGACACCTAC
ATCAAAGACCCCAAAGAGAGGGACTACCTCTTCAATGCCATTGAAACCCTCCCTTGTGTG
AAGAGGAAGGCTGATTGGGCCCTGAACTGGATTGGCAACAAAAGTGCTAAATTTGGTGAG
CGTGTGGTTGCCTTTGCAGCTGTTGAGGGGATCTTCTTTTCTGGCTCCTTTGCTGCCATT
TTCTGGCTAAAGAAGAGGGGGCTCATGCCAGGCCTAACCTTCTCCAACGAGCTCATCAGC
AGAGACGAGGGCCTGCACTGTGACTTTGCCTGCCTCATGTTCAAGCACCTGGTGAATAAG
CCCTCAAAGGAGACTGTCACCAATCTGATCAGGAATGCAGTGGAGATTGAGCAGGAGTTC
CTGACAAAAGCCCTGCCTGTAAAGCTGATTGGTATGAACTGTGACTTGATGACTCAGTAC
ATTGAGTTTGTTGCTGACAGGCTGATGCTGGAGCTGGGCTTTGACAAGATCTACAGAGTG
GAGAATCCATTTGACTTCATGGAGAACATCTCACTGGAGGGCAAGACTAACTTCTTTGAG
AAGCGGGTAGGGGAGTACCAGAGGATGGGTGTGATGTCTGGCACTACAGACAACGCCTTC
CGGCTGGATGCTGACTTC


############################################################

>ssal_4070703
------GGGCATCATAAAGAGATTGACCTGATCAACAGAGACCCCAAGCAAGTCAACGAG
GATGTAGTGAAGGTGGACTTTGAGGACGTGATCGCTGAGCCTGACGGGACTCACAGTCTG
GACGGGGTGTGGAAAGCCAGTTACACCACCTTCACTGTGTCCAAATACTGGTGCTACCGT
ATCCTGTCTGCCATTTTGGGGATCCCCATGGCTCTACTGTGGGGCTTCCTATTTGCCTGC
CTCTCCTTCTGCCACATCTGGGCTGTGGTGCCTTGCATTAAGAGCTGCATGATAGAGTCC
CAGTGTTTCAGCCGTATCTACTCCCTGGCCATACACATCTTCTGCGACCCGCTATTTCAA
GCCCTGGGAAAGATATTCTCAAGTGTTCAGGTGGTGCTACAGAAGGATGTG

>eluc_5220118
AAGGACAGCCACACCAAGGAGATTGACTTGATCAACCGAGACCCCAATTCGATCAATGAT
GATGTGATTAAGGTGGAGTTTGAGGATGTGATCGCTGAGCCCGATGGCACACACAGTCTG
GATGGGGTTTGGAAGCTCAGCTACACCACCTTCACAGTATCCAAGTACTGGTGCTACCGC
ATCCTTTCTGCCATCTTCGGTATCCCTGTGGCTCTGCTGTGGGGCTTCCTCTTCGCCTGC
ATCTCTTTCTGTCACATCTGGGCGGTGGTGCCCTGCATTAAGAGCTGCTTCATCGAGCCC
CAATGCATCAGCCGCATCTACCCCCTCTGCATCCAAACCTTCTGTGACCCCTTCTTTGAA
GCCCTGGGCAAGATCTTCAGCAGTGTGAAAGTAGCCTTGCGCAAA------

>ssal_4084752
------GGACACCATAAAGAGATTGACCTGATCAACAGAGACCCTAAGCAAGTTAACGAG
GATATAGTGAAGGTGGACTTTGAGGATGTGATCGCTGAGCCTGATGGGACTCACAGTCTG
GACGGGGTGTGGAAGGCCAGTTACACCACCTTCACTGTGTCCAAGTACTGGTGCTACCGC
ATCCTATCAGGCATTTTGGGGATCCCAGTGGCTCTGCTGTGGGGCTTCCTATTCGCTTGC
CTCTCCTTCTGCCACATCTGGGCCGTTGTGCCATGCATTAAAAGCTGTCTGATCGAGTCC
CAGTGTCTGAGCCGTATCTACTCCCTGGCCATCCACACCTTCTGTGACCCCTTGTTCGAA
GCCCTGGCGAAAATATTCTCAAGTGTTCGGGTGGTGCTACGGAAGGAGGTG


############################################################

>ssal_4042658
GGGAGGTTAGCTGGAGTGCTTCTGTCTGTGGAGGAGATAGCGGTGACCAGCGCTGCTCAG
ACCCGCAAACTGGAGGTCATCCTGGAGGCCCTGAATGAGAAACTGGGGCTACAGGACAGC
TCTCTCAGCAGGTGGAGTGTCAAACTCATCCACAACAAAGACTTGCTGGCCACTCTCCAT
CTTCTGGTTGCCATGGTGAGGTGCTTCCAGCCTAATCTGGAGCTTCCTCCAAATGTCAGA
GTGGAAGTTGTCCTGTTGGAGGTCAACAGAAGTGGAATCAAATCAGAAAAGGAAATAGAG
ATTCTTACAGATGAAAGC---GATTCAACTACAGACTCACTGAGCAGTTCAGACAGTGAG
GATCCCATTGAGCAGCTGCTGAAGCTGGAACCCCACAAGATCAACACAGTAAAGCGGGCC
ATCTTGCACTTTGTCAACAAGAAGATGTCAACCTTGGGACTACAGGTGACAGACATGGAG
AAACAGTTTTCAGATGGTGTTATTCTCCTCCTGCTGATTGGACAGTTGGAGGGCTTCTTT
GTTCCGCTCTATGACTTCAACATCACC

>ssal_4023932
GGGAGGTTAGCTGGAGTGCTTCTGTCTGTGGAGGAGATAGCGGTGACCAGCGCTGCTCAG
ACCCGCAAACCGGAGGTCATCCTGGAGGCCCTGAATGAGAAACTGGGGCTACAGGACAGC
TCTCTCAGCAGGTGGAGTGTCAAACTCATCCACAACAAAGACTTGCTGGCCACTCTCCAT
CTTCTGGTTGCCATGGTGAGGTGCTTCCAGCCTAATCTGGAGCTTCCTCCAAATGTCAGA
GTGGAAGTTGTCCTGTTGGAGGTCAACAGAAGTGGAATCAAATCAGAAAAGGAAATAGAG
ATTCTTACAGATGAAAGC---GATTCAACTACAGACTCACTGAGCAGTTCAGACAGTGAG
GATCCCATTGAGCAGCTGCTGAAGCTGGAACCCCAC------------------------
------------------AAGAAGATGTCAACCTTGGGACTACAGGTGACAGACATGGAG
AAACAGTTTTCAGATGGTGTTATTCTCCTCCTGCTGATTGGACAGTTGGAGGGCTTCTTT
GTTCCGCTCTATGACTTCAACATCACC

>eluc_5221264
GGGAAGCTAGCTGGTGTGCATCTGTCCGTGGAGGAGATTGCGTTGACCAGCTCCGCTCAG
ATCCGTAAGCTGGAAATGATCCTGGAGGCTCTGAATGAGAAACTGGGGCTGCAGGACGAC
TCCCCCGCTAGGTGGAGCGTCAAACTCATTCACAGTAAAGATTTGCTGGCCACTCTCCAT
CTCCTGGTTGCCATAGTGAGGTGTTTTCAGCCTGATCTGGAGCTCCCCCTGAACGTCAGT
GTGGAAGTTGTCCTGTTGGAGGTCAACAGAAACGGAATCAAATCAGAAAAGAAAACAGAG
ATTCTCACAGACGCAAGCGGTGATTCAACTACAGATTCGCAGAGCAGTTCAGACCTTGAG
GACCCCATCGAGCAGCTGCTGAATCTTGACTCCCACAAGGTCAACATTGTAAAGCAGGCC
ATCATGCACTTTGTCAACAAGAAGATGTCAGCCCTGGGACTACAGGTGACAGACATGGAG
AAACAGTTTGCAGATGGTGTGATACCCCTGTTGCTGATCGGACAGTTGGAAGGGTTCTTC
ATTCCACTCCATGAGTTCAACCTT---


############################################################

>ssal_4042787
TCAACAATTGCCAATGCCTGGACTGTAGGAGGAACCAAGAGTACTGACCTGTGGTACAGC
TGTCTCACTACTAACGGAGGATATCACTGCAGTTCTGCCAGCAATGAAGACTGGATCCAG
GCAGTTCAGGCCCTCATGGTCCTCTCAGTGCTGTTCTGCATCTTCTCTCTCGTCTTCTTC
ATGTGTCAGCTCTTCACCCTGGTCAAAGGAGGACGCTTCTTCTTCACCGCCATCTTCCAG
ATCCTCGCCAGTCTGTTTGTGATGTGTGGAGCTATAATCTACACTGTAATGAGTCCGGAT
GGGGAA---GAGGATGCTGTGTTCGGCTTTGCCTACGTCCTGGCCTGGGTGTCCTTCCCT

>ssal_4049240
TCAACAATTGTCAGCGCCTGGACAACAGGGTCCACTAGCAGCTCAGACCTCTGGAATAAC
TGCTCTACAACCAATGGAGGATACCACTGTGACCCAGCCTACACTGGAGAGTGGATCCAG
GCAGTGCAGGCCCTGATGATCCTGTCCATCATCTTCAGCTTCATCTCTCTCTTCCTGTTC
TTCTGTCAGCTCTTCACCCTCCAGAAGGGAGGACGCTTCTTTGTCACTGGAGTCTTCCAG
ATCCTCGCCAGTCTGTTTGTGATGAGTGGAGCAGTGATCTACACAGTGATGAGTCCGGAC
TGGGTGCCAGCATCGGAGGCCTTCGGCTGGGCTTATATCCTGGCCTGGGTGGCCTTC---

>eluc_5224962
TCCACGAGTGTAAATGCCTGGACTGTAAGCAACTCAATTACAACTGATCTGTGGTACAAC
TGCCTCACTTCCGGCGGTGGATACCACTGCAAAGTCGCCAGCAATGAAGACTGGATCCAG
GCAGTACAGGCCCTCATGGTCCTCTCTGTGCTGTTCTGCCTCCTCTCTCTCGTCTTCTTC
CTGTGCCAGCTCTTCACCCTAGTCAAGGGAGGCAGATTCTTCTTTACGGCTATCTTCCAG
ATCCTTGCCAGTCTTTTTGTGATGTGTGGAGCCATAATCTACACCGTGATGAGCCCCGAT
AGGGCG---GTGGGCGTGGAGTTTGGCTATGCTTACATTCTAGCCTGGGTGGCCTTCCCT


############################################################

>eluc_5215905
CACAACATACCCCTGAAGCATCTGTCAGAGAGAGTGGCTATGTACGTCCACGCCTACACG
TTATATAGCGCGGTGCGGCCGTTTGGGTGCAGTTTCATTCTGGGCTCTTACGATCAAGAT
GATGGTCCTCAGCTGTACATGGTTGATCCCTCTGGAATCTCATATGGTTACTGGGGATGT
GCTATTGGAAAAGCCAAGCAAGCTGCCAAGACAGAAATTGAAAAGCTTCAGATGAAAGAC
ATGACCTGTAGGGAGTTGGTAAAAGAGGTAGCGAAAATAATCTACATTGTTCATGATGAA
GTAAAAGACAAAGCTTTTGAGTTGGAACTCAGCTGGGTTGGAGAAGTGACAAATGGAAAG
CATGAGCTGGTTCCAAAAGATGTCCGGGAGGAAGCCGAGAAGTACGCTAAG

>ssal_4061138
CACAACATCCCACTGAAGCATCTCTCAGAGAGGGTGGCCATGTACGTCCATGCCTACACG
TTATACAGTGCGGTGCGGCCGTTTGGATGTAGCTTCATTTTGGGCTCTTATGATCAAGAT
GATGGTCCTCAGTTGTACATGGTTGACCCCTCTGGAATCTCATATGGTTACTGGGGATGT
GCTATTGGAAAAGCCAAGCAAGCCGCCAAGACAGAAATTGAAAAGCTTCAGATGAAAGAC
ATGACCTGCAGGGAGTTGGTAAAAGAGGTGGCCAAAATAATCTACATTGTACATGATGAA
GTGAAAGACAAATCGTTTGAGTTGGAACTAAGCTGGGTTGGAGAAGTGACAAATGGAAAA
CATGAGCTGGTTCCAAAAGACGTCAGGGAGGAGGCAGAGAAGTACGCTAAG

>ssal_4061408
CACAACATCCCACTGAAGTATCTCTCAGAGAGAGTGGCCATGTACGTTCATGCCTACACG
TTATACAGTGCCGTGCGGCCGTTTGGGTGCAGCTTCATCTTGGGCTCTTACGATCAAGAT
GATGGTCCTCAGCTGTACATGGTTGATCCCTCTGGAATCTCATTTGGTTACTGGGGATGT
GCTATTGGAAAAGCCAAGCAAGCCGCCAAGACAGAAATTGAAAAGCTTCAGATGAAAGAC
ATGACCTGCAGGGAGTTGGTAAAAGAGGTGGCCAAAATAATCTACATTGTACACGATGAA
GTGAAAGACAAAGCGTTCGAGTTGGAACTCAGCTGGGTTGGAGAAGTGACAAATGGAAAG
CACGAGCTGGTTCCTAAAGACATCAGGGTGGAGGCAGAGAAGTATGCTAAG


############################################################

>ssal_4037671
ATGGTCTGCATTCCCTGCATCGTCATTCCAGTCCTCTTGTGGGTGTACAAGAGGTTCCTT
GAACCAATCATCTACCCCTTCATTGGCTCAATTATAAGCCGATTTTGGCCAACAAGGAAT
GCCGTCCAGGAGAGGGGCATAAGAACTGGTGACGTGAAAGCCAGTGACAAGAGCAATGGA
TGTCCAGTGATGAGCAATGGAGCATGCAAGACGGAAGTCAATGGTGTTGCTGCAAATGGG
CCGGCTGCAAATGGGCCGGCTGCAAATGGGCCGGCTGCAAATGGGCCGGCTTCTACAGTA
TCTGACAAGAAGACTGAC

>eluc_5220531
ATGGTCTGCATTCCCTGCATTGTCATTCCAGTCCTCTTGTGGGTGTATAAAAGGTTCCTT
GAACCAATCATCTACCCCTTCATTGGTCCAATTATAAGCCGATTTTGGCCTACGAACATA
GCCGTCCAGGAGAAT------GGCACAGGTGATGTAAAAGCCAGTGAAAAGAGCAAT---
------------------GGAGCATGCAAGACTAAAGCTGATGTTGTGGTTGCAAATGGA
CCATCTGCCAAT------------------------------GGACCAGCTACTCCAATC
TCTGACAAGAAGATTGAC

>ssal_4037605
ATGGTCTGCATTCCCTGCATCGTCATTCCAGTCCTCTTGTGGGTGTACAAGAGGTTCCTT
GAACCAATCATCTACCCCTTCATTGGCCCAATTATAAGCCGATTTTGGCCAACAAGGAAT
GCCGTCCAGGAGAGGGGCATAGGAACTGGTGACGTGAAAGCCAGTGACAAGAGCAATGGA
TGTCCAGTGATGAGCAATGGAGCATGCAAGACGGAAGTCAATGGTGTTGCTGCAAATGGG
CCGGCTGCAAAT------------------------------GGGCCGGCTTCTACAGTA
TCTGACAAGAAGACTGAC


############################################################

>eluc_5221928
GACTCAGAACTGGACATTATTACAGAGGATGAAATTACAACAATAAGAAGAGAGGTAGAA
GAAGCGCTGGAGAACGAGAGCTTGACCTCAGCAGCAGGCAAGATCCAAGACTACTTGGAA
GATGTTCAAAATGTGGAGCTGAACATTGCCATAACAGGGGAGTCAGGCTCAGGTAAATCC
ACCTTTATCAATGCTTTCCGGGGTCTGGATGATGAAGCCAAAGATTCTGCTGCAACTGGT
GTGGTAGAAACCACTATGGAGGTGAAGGATTACCCCCACCCAAAGCACCCCAATGTCAAG
CTGTGGGATCTGCCTGGTGTTGGTACCCCTAACTTCAAACCCGAAGATTACCTAAAGAAA
GTTGAATTTGATCGATATGATTTCTTCATCATAATCTCATCAGAGCGTTTCAGAGCCAAT
GATGTTCTGCTGGCCAAGGAAATCCAGAAAATTAAGAAGAAGTTCTACTTTGTGCGCTCC
AAGATAGATGCAACTATGGATGCAGAGAAAAGAAGGAAGAAGAATTTCAACCAGGATGAG
ACTCTAGAAAGAACCAGACTAAACTGCATCAAAGGGCTTGAGGACCAGGATCTAGGCTGT
CCTAAGGTCTTCCTGATTTCCAGTTTTGAGCTACATCTCTACGATTTCCCAGACCTGGAG
GAAACAATGGAGAAAGAACTTCCTGCTCACAAGAGGCAAACATTACTTATGCCCATC---

>ssal_4048333
AATAGCATTATGGAGAATATTGATGTCAAAGAACTTCCTGCTAAAAGAAGAGAGATTGAA
GAAGCATTGAAGAACAACAACTTGCCCATAGCTGCAGGCATGATTCAAGAGTATTTGAAG
GAGTTTAATAATGTGGAGCTGAATATTGCTGTCACAGGAGAGACGGGCTCTGGTAAATCT
ACCTTTGTCAATGCATTCAGAGGCATGAAGGATAATGATGACGGCGCTGCTCCAACTGGT
GTGGTGGAAACCACCATGGAGGCAAAGGCTTACTCCCACCCAAAATACCCAAATATGCAA
GTTTGGGATCTCCCTGGTATTGGCACCGCTACCTTCAAACCAGAAGAGTACCTTCAGAAA
GTTGAATTCGATCGCTTTGATTTCTTCATCATAGTCTCATCAGAGCGATTCAGAGCCAAT
GACATTTCTCTGGCCAAGGAGATCCAAAAGATGAAGAAGAATTTCTACTTCGTTCGCTCC
AAGATTGATAACGACATGAGGGCTGAGGAGAGAAAAGAGAAG---TTTGACAAGGCTAAG
ACACTGGAAACAATCAGACAATACTGCATCAAAGGGCTTGAGGATCAGGGTCTGGGCTCT
CCTAAGGTCTTTCTCATCTCCGGTTTTGACTTAGGTCTCTACGATTTCCCTGACCTTGAG
GAGACAATGGAGAAAGAGCTTCCTGACCACAAGAGGTGCTTTATGAGAGGGTACACTCCA

>ssal_4030324
AATAGCATTATGGAGAATATTGATGACAAAGAACTTTCATTAGTACAAAGAGAGATTGAA
GAAGCATTGAAGAACAACAACTTGACCACAGCTGCAGGCAAAATTCAAGATTATTTGAAG
GAGATTAATAATGTGGAGCTGAATATTGCTGTCACAGGAGAGACAGGCTCTGGTAAATCT
ACCTTTGTCAATGCATTCAGAGGCATGAAGGATAATGATGACGGCGCTGCTCCAACTGGT
GTGGTGGAAACCACCATGGATGCAAACGCTTACCCCCACCCAAAATACCCAAATATGCAA
GTTTGGGATCTCCCTGGTATTGGCACCGCTACCTTCAAACCAGAAGAGTACCTTCAGAAA
GTTGAATTCGATCGCTTTGATTTCTTCATCATAGTCTCATCAGAGCGATTCAGAGCCAAT
GACATTTCTCTGGCCAAGGAGATCCAGAAGATGAAGAAGAAGTTCTACTTTGTTCGCTCC
AAGATTGATAACGACATTAGGGCTGAGGGGAGAAAAGAGAAG---TTTGACAAGGCTAAG
ACACTGGAAACAATCAGACAATACTGCATCAAAGGGCTTGAGGATCAGGGTCTGGGCTCT
CCTAAGGTCTTTCTCATCTCCGGTTTTGACTTAGGTCTCTACGATTTCCCTGACCTGGAG
GAGACAATGGAGATAGAGCTTCCTGACCACAAGAGGCATGTACTACTGTTGTCCATCCCT


############################################################

>ssal_4025567
ATGGCTAATGTGTTGAGAAATTCCGCTAAATTCGGGTTTTCAGGCGTGTTGTCCCAGTTG
TCCATCCACAGTAGACATGGGAGAGAGTGTGTGTCGCCGTGCTTCTCTCTGCAGCAGAGG
AACAACTCTACCTCACCTAAGATCAAGGTGGATCTGGACAGCAGTACAGGTGTAGCAGTG
TTGAGGATGCAGAGTCCCCCTGTCAACAGTCTGAGTCTGGACTTCCTCACTGAGTTCTGT
ATCAATCTGGAGAAACTAGAGATGGATAGGAGTTGTAGAGGTCTGATCATCACCTCGACC
CTCTCCAAGGTGTTCTCTGCAGGGCTAGACATCATGGAAATGTATGGGAAAAGTCCGGAG
CGCTGTGGAGAGTTCTGGAAGGCTGTTCAGGAGATGTGGCTCAAACTCTACGGGTCCAAC
ATGGCTACCATAGCTGCCATCAACGGTTCTAGTCCAGCAGGTGGTTGTCTCATGTCTATT
GGATGTGACTATAGGATCATGGGT

>ssal_4024548
ATGGCTAATGTGTTGAGAAATTCCGCTAAATTCGGGTTTTCAGGCGTGTTGTCC------
---ATCCACAGTAGACATGGGAGAGAGTGTGTGTCGCCGTGCTTCTCTCTGCAGCAGAGG
AACAACTCTACCTCACCTAAGATCAAGGTGGATCTGGACAGCAGTACAGGTGTAGCAGTG
TTGAGGATGCAGAGTCCCCCTGTCAACAGTCTGAGTCTGGACTTCCTCACTGAGTTGTGT
ATCAATCTGGAGAAACTAGAGATGGATAGGAGTTGTAGAGGTCTGATCATCACCTCGTCC
CTCTCCAAGGTGTTCTCTGCAGGGCTAGACATCATGGAAATGTATGGGAAAAGTCCGGAG
CGCTGTGGAGAGTTCTGGAAGGCTGTTCAGGAGATGTGGCTCAAACTCTACGGATCCAAC
ATGGCAACCATAGCTGCCATCAACGGTTCTAGTCCAGCAGGTGGTTGTCTCATGTCTATT
GGATGTGACTATAGGATCATGGCT

>eluc_5222099
ATGGCTAATACGTTGAGAAAGTCTGCAAAGTTCGCTTTCTCAGGGGTGTTATCTCGGGTG
TCCATTCACAATGGACATGGGAGGGTCTCAGTCTCGCCTTGCTTCTCTTTGCAACAGAGG
AACAGCTCAACTAAAGCGAAGGTCAAGGTGGATCTGGACAGCAGCACCGGAGTGGCCGTC
CTGGGGATGGAGAGTTCCCCGGTCAACAGCCTTAGTCTGGACTTCCTCACTGAGTTCTGC
ATCAGTCTGGAGAAACTGGAGATGGACAAGAGCTGTAGAGGAGTCATCATCACCTCGACC
CTCCCCAAGGTGTTCTCAGCAGGGCTGGACATCATGGAGATGTATGGGAAGAGCCCGGAG
CGCTGTGGAGAGTTCTGGAAGGCAGTTCAGGAGATGTGGCTCAAAGTCTATGGCTCTGAC
ATGGTTACCATAGCAGCCATCAATGGTTCCAGCCCAGCGGGGGGGTGTCTGATGGCGTTG
GCCTGCGACTACAGGATCATGGCT


############################################################

>ssal_4053905
ATTAAACGTGTTGACACCTGGCAATATGAGGACAACCAGGCTGGAGATGTGGACGCCTTC
GCCAGGGAGCCTTACATTCTTCGCTTCAAATGTCTCCACTCTGTGCTTGAGGACTTGGTA
CTGATCCCAGTGCACACCAAGCCTGAGGATTCAGTGAAAGAGCTGGATGAGCTTTATGAT
GTCTGCCTGGAAGTGACAAAGAAATGGAAGACTGATAACGTCATGATCCTAGGTGACTTC
AATGCAGACGGTTCCTACCTTTCTAAAAAGGCCATGAAAGCCATCCGTATCCGCAGTGAC
AAAAATTTCCACTGGCTGATTAAAGATGACGTGGATACCACAGCAAACACAGGCAACGAT
AACACTTATGACAGGATTGTGATCTATGGGGTTGACATGCTTAACGCCATCGTGCCAAAC
TCTGCCAAACCGTTCAACTTCCAGATTGCATACGGGCTTTCTGAAGAAGATGCCCTGAAG
GTGAGCGACCATTACCCTGTGGAGGTAGAGCTG------------

>ssal_4030329
GTGAAGCTGACTCACAGCTATCAGTATAAGGACAACAAGGTGGGAGATGAGGACGCCTTC
GCTAGAGAGCCCTACATCCTCCGCTTCACCTGTCTCAATACAGTGCTGAAAGACCTCGTG
TTGATCCCGGTGCACACCAAGCCTGAAGACTCTGTGAAGGAATTGGATAAGCTGTACGAC
GTCGTCAAAGTAGTGAAGAAGAAATGGAAGACTGATCACATCATGATCCTGGGCGATTTC
AATGCGGACGGAAGTTATGTCACCAAGGGAGACATGACAAATATCCGTATCCGTAGTGAC
GAGAAGTTCCACTGGGTGATTGGAGATGATGTGGACACCACAGCCAACACAAGCAACGAC
CACACCTACGACAGGATTGTGATGTACGGGGATGACATGTTGAATGCGATGGTCCCCAAC
TCAGCCAAGCCCTTCAACTTCCACAAAGCCTTTCGCTTATCTAAAGCTATGGCTTTGAGT
ATCAGTGACCACTACCCTGTAGAGGTGGAGCTG------------

>eluc_5216164
GTGGAACTGGTTGGTTCGTGGCAGTATGAGGACAAACAGCCAGGAGATGAGGATGCCTTC
GCCAGAGAACCATTCATTCTTCGCTTTAAATGTCTTTACACTGTGTTAGAAGACTTGGTA
ATGATCCCAGTCCACACCAAGCCTGAGGACTCAGTAAAGGAGCTGGACAAGCTTTATGAT
GTCTTCCTGGAAGTGAAGAAGAAATGGAAGACAGATAACGTAATGTTCCTGGGTGACTTC
AATGCAGACGGGTCCTACGTTTCTGCCAAAAGAATGAAAACCATACGCATCCGCAGTGAT
AAACATTTCCACTGGCTGATTGCGGATGACGTGGACACAACAGCCAACAACAGCAATGAC
TACACGTATGACAGGATTGTGGTCTATGGGGATGACATGCTTGATGCCGTGGTGCCAAAC
TCTGCCAAACCATTCAACTTCCAAAACGCATATGGACTTAATGACACAGGTACCTTGAAA
GTGAGCGATCATTACCCTGTCGAGGTAGTGTTG------------


############################################################

>eluc_5220153
TTCTCAACTCAAGCCGTTTTT---------TGGGTGCAACTCTGCATGAGCCCCCTCCAG
CTCATATACGCAGCCGTTCGGACCTTGATAGATGTTATCTGTTCCCAGGTACACGGTGCA
TCAAAACTGAGATCTACAAGAAAAGGAAATTCTGCCACAGACAAATTGATGCAAAAAAAG
TTAACGCAACCAGCAACTACTCCAAGCAGTGTGAATTATCATTTTACTCGACAATGCAAT
TATAAGTGCGGTTTTTGTTTTCACACCGCAAAAACGTCTTTTGTCCTACCCATTGAAGAA
GCAAAGAGAGGTCTAAAGCTTCTGAAGCAATCGGGAATGGAAAAAATTAACTTCTCAGGT
GGAGAGCCATTCATACACAAGAGTGGTGAATTCTTAGGTAAATTAGTACAGTACTGCAAA
GAAGACCTCCAACTGCCAAGTGTCAGTATTGTAAGCAATGGCAGCATGGTCAGAGAGAAG
TGGTTCAAGAAATATGGCGAATACCTGGACATTCTGGCCATTTCCTGTGACAGCTTTGAC
GAAGACACCAACCAGACCATAGGCAGAGCTCAAGGTACCAAGAGCCACCTGGACAACCTC
TCCAAGGTCCGGGAGTGGTGCCGGGAGTACAAAGTGGCATTTAAAATCAACTCTGTGATT
AACACCTTTAATGTGGAGGAGGACATGAGAGACAGAATCACAGAGCTCAATCCAGTACGC
TGGAAGGTGTTTCAGTGTCTGTTGATCGATGGAGAGAATGCAGGGGAAGATAGTCTGCGG
GAGGCAGAGAGGTTTGTCATCAGTGAGGAGCAGTTTCAGGAATTT---------

>ssal_4043978
TACTCTACTCAAGTCGTGTTTGCGAAGATGTCCCTGCAGCTTTGCATAAGTAACATCCAG
CACATCTTTGCAACTTTCCTGGCATGGATAGGTGTGCGCGGTCCGCAGGTGCGG------
------TTGACGTCTACAGGAAAAGTCAATCCAATCAAGGCGTTGCAA------AAGAAT
ATATCTAAACCAGCGACAACTCCAAGCAGTGTCAATTATCATTTTACTCGACAGTGCAAT
TATAAGTGCGGTTTTTGTTTCCACACGGCAAAAACGTCTTTTGTCCTGCCCATTGAGGAA
GCAAAGAGAGGTTTACAGCTTTTGAAGCAATCAGGACTGGAAAAGATTAACTTCTCTGGT
GGAGAGCCTTTCTTACAGGACAGAGGTGATTTCTTGGGTAAATTAGTCCAGTACTGCAAA
CAAGACCTCCATCTCCCAAGTGTCAGTATTGTCAGCAATGGCAGCCTGATCAGAGAGAAG
TGGTTCCAGAAATATGGCCAATACCTGGACATTCTGGCCATTTCCTGTGACAGCTTTGAT
GAGGACACCAACCAGACTATAGGCAGAGCCCAGGGCAGGAAGAGCCACCTTGACAACCTC
TTCAAAGTCCGGGAGTGGTGCCGGGACTACAAAGTGGCATTCAAAATCAACTCTGTGATC
AACACATTTAATGTGAATGAAGACATGAGAGAAAACATTTCTGAACTCAACCCTGTACGC
TGGAAGGTGTTCCAGTGTCTACTGATCGATGGGGAGAATGCTGGGGAGAACAGTCTGAGG
GAGGCAGAGAGGTTTGTCATCAGCGATCAGCAGTTTCAGGACTTCCTGGATAGA

>ssal_4062010
TTCTCTACTCAAGTCGTGTTTGTAAAGATGTTCCTACAGCTTTGCATAAATTACCTCCAG
TGCATATTTGCTGCTGTCCTGGCCTGGATCGGTGGGCGCGTACCGCAGATGCACAACACA
TCACAGTTATCTTCTACAGGAAAAGTCAATCCAGCTACAATCAAGGAGGTG---AAAAAT
ATATCTCAAGCTGCGGCAACTCCAAGCAGTGTCAATTACCATTTTACCCGACAGTGCAAT
TATAAGTGCGGTTTTTGTTTCCACACTGCAAAAACGTCTTTTGTCCTACCTATTGAGGAG
GCAAAGAGAGGTTTACAGCTTCTGAAGGAATCAGGACTGGAAAAAATTAACTTTTCTGGC
GGAGAGCCTTTCATACACGACAGAGGTGATTTCTTGGGGAAATTAGTCCAATACTGCAAA
CACGACCTCCAGCTCCCAAGTGTCAGTATTGTCAGCAATGGCAGCATGATCAGAGAAAAG
TGGTTCCAAACGTATGGCGAATACCTGGACATTCTGGCCATTTCCTGTGACAGCTTTGAC
GAGGACACCAACCAAACTATTGGCAGAGCCCAGGGTAGGAAGAGCCACCTGGACAACCTC
TGCAAGGTCCGTGAGTGGTGCCGGAAGTACAAAGTGGCATTCAAAATTAACTCTGTGATC
AACACCTTCAATGTGGATGAAGACATGAGAGAAAACATCACCAAACTCAACCCTGTACGC
TGGAAGGTGTTCCAGTGTCTGCTGATCGATGGTGAGAACGCTGGGGAGAACAGTCTCAGG
GAGGCAGAGAGGTTTCTCATCAGTGACCAGCAGTTTCAG---------------


############################################################

>ssal_4052313
TTCACATTCGCGGCCTTTTGTTACATGCTTGCTCTATTGCTTACGGCTGCTCTTATTTTC
TTCGCCATTTGGCATATAATTGCATTTGATGAACTGAAGACTGATTACAAGAATCCCATA
GATCAATGTAACACATTGAATCCGACAGTTGAAAAGGTCAAAAAGATTAAAAGAGTCAAA
ATTGCGTTGAAGCTTGTGCTCCCGGAGTATCTCATCCATGTGTTTTTCTGCGTGATGTTC
CTGTGTGCTGCTGAGTGGCTCACCCTAGGCCTCAACATGCCACTGCTGGCCTACCACGTC
TGGAGGTATATGAGCCGGCCG---------------------------------------
---------

>ssal_4060669
TTCACATTCGCGGCCTTTTGTTACATGCTTGCTCTATTGCTTACGGCTGCTCTTATTTTC
TTCGCCATTTGGCATATAATTGCATTTGATGAACTGAAGACTGATTACAAGAATCCCATA
GATCAATGTAACACATTGAATCCG------------------------------------
------------CTTGTGCTCCCGGAGTATCTCATCCATGTGTTTTTCTGCGTGATGTTC
CTGTGTGCTGCTGAGTGGCTCACCCTAGGCCTCAACATGCCACTGCTGGCCTACCACGTC
TGGAGGTATATGAGCCGGCCGGTGATGAGTGGTCCAGGTCTCTATGATCCAACAACAATC
ATGAACGCT

>eluc_5224661
TTCACATTCGCGGCCTTTTGTTACATGCTTGCGCTATTGCTTACAGCCGCTCTAATTTTC
TTCGCCATTTGGCATATAATTGCATTTGATGAGCTAAAGACTGACTACAAGAACCCCATT
GATCAATGTAACACATTAAATCCG------------------------------------
------------CTGGTGCTCCCTGAGTATCTGATCCACGTGTTCTTCTGCGTGATGTTC
CTGTGTGTTGCGGAGTGGCTCACCCTGGGCCCCAACATGCCCCTGTTGGCCTACCATGTG
TGGAGGTATATGAGCCGGCCCGTGATGAGTGGTCCGGGCCTCTACGATCCCACTACAATC
ATGAACGCT


############################################################

>eluc_5221312
ATGCCCCGCCGCGATCTTGACACTTCCACTGCAAGTCGACGCAAGGGCAAGGCACCAAAG
CGTCGGCCTCCAGTCCCAGCCCTGCCCGCTTCACCACGG------------------CGG
AGTGGACCTTTAGCCTCTGCAGGTCCTTCGCACTCTCCCCGTAAGAAGAAAAGGTTCCGC
CCCGGCACCCGAGCTCTGATGGAGATCCGGAAGTACCAGAAGAGTACCGACTTGCTTCTG
CGGAAGGGACCGTTTGCACGCCTGGTTCGGGAGGTGTGCCAGACGTTTAGCAGGGACTAC
ATGAGATGGCAGGTGTATGCCCTACTGGCCTTGCAGGAAGCTGCGGAGGCTTTCCTTGTG
TTATTGTTTTCTGATGCTTACCTCTGTACCATCCACGCCAAGCGTGTAACGCTGTTCCCA
CGAGACATTCAACTTGCACGACGAATTCGAGGAGCAGATCATCTC

>ssal_4039113
ATGCCTCGTCGCGATCCTGACAGCTCTTCTGCAAGCCGGCGCAAGGGTGCAACACCCAAG
CGTCGGCCTCCAGCCCCAACCGCGCCTGCTTCAACATCA------CCGGCAGCACGGCTG
AGCGGACCATCAGCCCCTGCAGGTCCAGCTCCCTCCCTGAAAAATAAGAGGAGGTTTCGC
CCTGGCACCCGAGCTCTGATGGAAATTCGAAAGTACCAGAAGAGCACTGACTTGCTTTTG
CGCAAGGGACCGTTTGCGCGCCTGGTTCGGGAGGTGTGCCAGACGTATAGCAGGGACTTC
ATGAGATGGCAGGTGTATGCTCTTCTGGCATTGCAGGAGGCTGCAGAGGCTTTCCTCGTT
TTACTGTTTTCCGACGCTTACCTGTGTACCATCCACGCCAAGCGTGTAACGCTATTCCCC
CGTGACATTCAGCTTGCCCGGCGAATTCGAGGAGTGGATAATCTC

>ssal_4044633
ATGCCCCGTCGCGATCCTGACGTTTCTTCTGCAAGCCGGCGCAAGGGTGCAGTACCCAAG
CGTCGGCCTCCAGCCTCCACCGCGACTGCTTCAACATCAAAGGCAAAGGCACCACGGCTG
AGCGGACCATCGGCCCCTGCAGGTCCAGCTCCCTCCCCGCAAAAAAAGAGAAGGTTTCGC
CCTGGCAACCGAGCTCTGCTGGAAATTCGCAAGTACCAGAAAAGCACTGACTTGCTTTTG
CGCAAGGGACCGTTTGCACGCCTGGTTCGGGAGGTGTGCCAGACTTATAGCAGGGACTTC
ATGAGATGGCAGGTGAACGCTCTTCTGGCCTTGCAGGAGGCTGCAGAGGCTTTCCTCGTT
TTACTGTTTTCCGACGCCTACCTGTGTACCATCCACGCCAAGCGTGTAACGCTGTTCCCC
CGTGACATTCAGCTTGCCCGGCGAATTCGAGGAGTGGATGATCTC


############################################################

>ssal_4054790
ATGACAGCTCGCAACAGTGTAACACAT------GGAATACCTAACACTAAGGTCAGGTAC
TCCAAATTAGCCAGTGATGATGACGGCTACATTGACCTGCAGTTCAAAAAGAGCCCACCC
AAGGTCCCATACAAAGCCATTGCATTGGCCACTGGCCTCTTCTTGATTGGCTCTCTGTTA
ATCACCATTGGAGCCCTCCTATTGGCAGGATACTTTGAAGTCACACATGCTGACCGGACT
GTGCCTGTTCTCATCATTGGAATCCTGGTTTTCCTTCCTGGATTCTATCACCTGCGGATA
GCTTACTATGCGTCAAAGGGCTACCGTGGTTACTCCTATGATGATATACCAGATTTTGAT

>eluc_5217361
ATGCCTGCACGCAGCAATGTTGCTGCTAGTGGTGGGGTATCTAGTAACAAAGTCAAGTAC
TCAAGACTAACTGGCGATGAGGATGGCTATATTGATTTACAGTTCAAGAAAAGTCCACCA
AAAGTTCCATACAAGGCTATTGGCCTGGCTGCATTCCTCTTCTTGATTGGCTCCTTACTG
ATTGTAATTGGAGCCCTTCTTCTAGCAGGATCTATAGAAGTTGCGCACCCGGACCGTACA
GTTCCAGTTCTCATTATTGGAATCCTTGTCTTCCTTCCTGGCTTCTACCATTTACGAATC
GCCTACTACGCTTCCAAAGGTTACAGAGGATACTCCTATGATGACATTCCTGAT------

>ssal_4056189
ATGCCTGCACGCAGCACTGTTGCTGGT---GGTGGGGTATCCAGTAACAAAGTTAAGTAT
TCAAGACTAGCTGGCGATGAGGATGGCTACATTGACTTGCAGTTCAAGAAAAGCCCTCCC
AAAGTTCCCTACAAGGCTATTGCCCTGGCTACATTCCTCTTCCTGATTGGCTCCTTACTG
ATTGTAATCGGTGCGCTTCTCCTTGCAGGATCTATAGAAGTTTCGCACCCGGACCGTACA
GTTCCAGTCCTCATCATTGGGATCCTTGTGTTCCTTCCTGGATTCTACCATTTACGAATT
GCCTACTACGCCTCCAAGGGTTACCGCGGATACTCCTATGATGACATTCCAGACTTT---


############################################################

>ssal_4047917
ATAAAAGAAAGATTCGACAAGTTTCTTCATGAAAAGAATATCATGACCGATGCATTGGCA
AAGATCGAAGCTAAAACTGGAGTAAACAGGGCCTATATCGCAATCGTTGTCGTCATCATT
CTCGCAATTTACCTGGTTATTGGGTATGGAGCCTCCCTACTGTGCAACCTCATCGGATTT
GCTTATCCAGCCTACATATCGATCAAAGCCATTGAGAGTGTAACCAAAGATGATGACACA
AAATGGCTGACCTACTGGGTGGTGTATGGGGTGTTCAGCGTGGCAGAGTTCTTTGCTGAC
ATCTTCCTGTCCTGGTTCCCATTTTACTACATGGGAAAGTGTGCCTTCTTGGTGTGGTGC
ATGGCTCCAACTCCTTCTAACGGTTCCATCCAGATATACACGCGGATCATCCGCCCCATC
TTCCTCAAGCAC

>ssal_4039209
CTTCATAACCGCTATGAGGCTTTGTTGAATGAAAAGAACTTTGTGACAGATCTCCTAGCT
ACGGTGGAGGAGAAAACTGGGATACAGAAAAAATATATCGCCTCAGGTGTGGTCTCTCTG
ATCAGTCTGTATCTGTTGTTTGGCTATGGAGCCTCTCTCCTCTGTAACCTGATTGGCTTT
GTCTACCCGGCGTACCTCTCAATCAAGGCCATAGAGAGTAAGAAGAAAGAGGATGACACT
CAGTGGTTGACCTACTGGGTGGTCTACGGATTCTTCAGTATCGCCGAGGCTTTCTCTGAC
ATCTTCCTCTCCTGGTTCCCCTTCTACTATGCTGGCAAGTGTTTGTTCCTGGTGTGGTGT
ATGGCTCCAGTGACGTGGAACGGTTCTGCTATTCTCTACTCCCGTGTGGTCCGTCCCGTG
TTCCTCAGACAC

>eluc_5220483
CTAAAAGAAAGATTTGACAAGTTTCTTCATGAAAAGAACGTCTTGACAGATGTTTTGGCA
AAGATTGAATCTAAAACTGGAATAAACAGGTCGTACATCGCAATCGCTTTACTCTTCTTT
CTCGCAATTTACCTTGTTATTGGGTATGGAGCCTCTCTACTGTGTAATCTCATCGGATTC
GTCTATCCTGCCTACATATCAATCAAAGCCATTGAAAGTCCGGCTAAAGACGATGACACA
AAATGGCTAACCTACTGGGTGGTGTATGGAGTGTTCAGTGTGGCAGAGTTCTTTGCTGAC
ATCTTCCTGTCCTGGTTTCCATTTTACTACATGGGAAAGTGTGGCTTCTTGCTGTGGTGT
ATGGCTCCCACCCCTTCCAATGGCTCCATCCAAATATACACACGAATCATTCGCCCCATC
TTCCTCAAGCAC


############################################################

>ssal_4053942
------------------AACCGCATGCGTCTGAGAATCGCCCAGAGACTGAAAGAAGCC
CAGAACACCTGCGCTATGTTGACAACATTTAATGAGGTCGACATGAGCAACATCAGTGAG
ATGAGGAAGGCCTACAAAGACGCTTTCCTTAAGAAACACAACATCAAGCTGGGTTTCATG
TCTGCATTTGTCAAGGCTTCAGCATACGCTCTGATGGAACAGCCTTCCGTCAACGGAGTA
ATTGATGACACCACCAAAGAGGTTGTGTACAGGGACTACGTGGACATCAGTGTGGCTGTA
GCAACACCAAAGGGCCTGGTGGTGCCTGTGATCCGTGGGGTGGAGGGAATGAACTTCGCT
GACATCGAGAAGACCATCAACGAGCTGGGGGAGAAAGCCCGTAAGAATGAGCTGGCCGTG
GAAGACATGGATGGAGGCACCTTCACCATCAGCAACGGTGGCGTATTTGGATCAATGTTT
GGCACGCCTATCATCAACCCTCCGCAATCTGCCATCCTTGGCATGCATGGCATCTTCGAC
AGGCCAGTGGCCATCGGGGGCAAGGTGGAGATCCGCCCCATGATGTACGTGGCTCTGACA
TATGACCATCGGCTCATCGATGGCAGAGAGGCAGTCACCTTCCTACGTAAGATCAAGGCT
GTGGTAGAAGACCCCAGAGTGCTGCTCCTGGACATG

>ssal_4043962
GAGCACAGGGTGAAGATGAACCGTATGCGTCTGAGAATCTCCCAGAGACTGAAGGAAGCC
CAGAACACCTGCGCTATGTTGACAACATTTAATGAGGTCGACATGAGCAACATCAGTGAG
ATGAGAAAGGCCTACAAAGACGCTTTCCTGAAGAAACACAACATCAAGCTGGGCTTCATG
TCTGCCTTTGTGAAGGCTTCAGCATACGCTCTGATGGAACAGCCTGCCGTCAACGGAGTC
ATTGAAGACACCACCAAAGAGATTGTGTACAGGGACTACGTGGACATCAGTGTGGCTGTT
GCAACACCAAAGGGCTTGGTGGTGCCTGTTATCCGTGGAGTGGAGAGAATGAACTTCGCT
GACATTGAGAAGACCATCAACGAGCTGGGGGAGAAGGCCCGTAAGAATGAGCTGGCTGTG
GAGGACATGGATGGAGGAACCTTCACCATCAGCAACGGTGGCGTGTTTGGATCCATGTTT
GGCACGCCCATCATCAACCCTCCGCAGTCTGCCATCCTGGGAATGCACGGTATCTTCGAG
AGACCAGTGGCCATCGGGGGCAAGGTGGAGAGCCGCCCCATGATGTACGTGGCTCTGACG
TACGACCATCGCCTCATCGACGGCAGAGAGGCGGTCACCTTCCTGCGTAAGATCAAGACT
GTGGTAGAAGATCCCAGAGTGCTGCTACTGGACATG

>eluc_5217580
GAGCAAAGGGTGAAGATGAACCGAATGCGTCTCAGAATTGCCCAGAGACTGAAGGAAGCG
CAGAACACATGCGCTATGTTGACAACTTTTAATGAGGTCGACATGAGTAACATTAGTGAG
ATGAGGAAGACTTACAAAGACGCTTTTCTGAAGAAACACAACATTAAACTGGGCTTCATG
TCTGCGTTTGTCAAGGCTTCAGCATACGCTCTGATGGACCAGCCTGCTGTCAATGGAGTC
ATTGATGACACGACCAAAGAGATTGTGTACAGGGACTATGTAGATATCAGTGTGGCTGTA
GCAACCCCAAAGGGCCTGGTGGTGCCAGTCATCCGCGAAGTGGAGGGAATGAACTTTGCT
GACATCGAGAAGGCCATCAACGAGCTGGGGGAGAAGGCCCGTAAGAACGAGCTGGCTGTG
GAAGACATGGACGGAGGCACCTTCACTATTAGCAATGGTGGTGTGTTTGGATCCATGTTC
GGCACGCCCATCATCAACCCCCCACAGTCTGCCATCCTGGGCATGCATGGGATCTTTGAC
AGGCCAGTGGCCATCGGGGGCAAGGTGGAGATCCGCCCTATGATGTATGTGGCCCTGACC
TATGACCATCGCCTCATAGATGGCAGAGAGGCCGTCACCTTCCTGCGTAAGATCAAGACT
GTGGTAGAAGACCCCAGAGTACTGCTCCTGGATATG


############################################################

>ssal_4043091
ATGGCAACAATGATTGAAGAAAATGGTCCATCAACTCATGGG------CAGGGCGAACTG
TCATCTTACTCCTCCAGAGGGCGTCAGAAGCTGGAGAGCCTGCTGAACAAAAACATGAGA
ATCAGAATGACAGACGGACGGACACTGGTGGGACTGTTCCTGTGCACGGACAGAGACTGC
AACGTCATCCTGGGGTCCGCTCAGGAGTTCCTCAAATCCTCAGACTCCTTCTCCCAGGGT
GAGCCCAGAGTGCTGGGGTTAGCCATGATTCCTGGCCACCACGTGGTCTCTATCGAGGTG
GAATCAGACAGCCTTGTCGGCACACAGGGGTTTGGGTCCAGCCAA

>eluc_5220170
ATGGCAACAATGATTGAAGAAAATGGTCCATCAAATCATATAGGGATGCAGGGCGAACTG
TCATTGTCTTCTTCCAGAGGGCGTCAGAAGCTGGAGAGTTTGCTGAACAAGAACATGAGA
ATCAGAATGACAGATGGACGGACCCTGGTGGGACTATTCTTGTGCACAGATAGAGACTGC
AACGTCATCTTGGGGTCTGCTCAGGAGTTCCTCAAATCCTCAGACTCCTTCTCACAAGGT
GAGCCCCGAGTGCTGGGGTTAGCCATGATTCCCGGTCACCACGTGGTCTCCATCGAGGTC
GAGTCAGACAGCCTGGTCGACACGCAGCGGTTCGGCTCA------

>ssal_4041320
ATGGCAACAATGATTGAAGAAAATGGTCCATCAACTCATGGG------CAGAGTGAACTG
TCATCCTCTTCTTCCAGAGTGCGTCAGAAGCTGGAGAGCCTGCTGAACAAGAACATGAGA
ATCAGAATGACAGACGGACGGACGCTGGTGGGACTGTTCCTGTGCACAGATAGAGACTGC
AACGTCATCCTGGGGTCCGCTCAGGAGTTCCTCAAATCCTCAGACTCCTTCTCCCAGGGT
GAGCCCAGAGTGCTGGGGTTAGCCATGATTCCTGGCCACCACGTGGTCTCCATCGAGGTG
GAGTCAGACACCCTGGCCGACACACAGGGGTTCGGGGGCAGCCAC


############################################################

>ssal_4057037
ATGGGGCGGATCTTCCTGGACCACATCGGGGGCACACGCCTCTTCTCCTGCGCCAACTGT
GACACTATCCTGACCAACCGCTCAGAACTCATCTCCACCCGCTTCACCGGAGCCACCGGC
CGAGCCTTCCTCTTCAACAAGGTGGTGAACCTGCAGTACAGCGAGGTACAGGACCGCGTG
ATGCTGACGGGCAGACACATGGTTCGAGATGTCAGCTGTAAGAACTGCAACAGCAAGCTG
GGCTGGATCTATGAGTTTGCCACCGAGGAC------AGCCAGCGCTACAAGGAGGGCCGC
GTCATCCTGGAGAGAGCACTCGTCAGGGAGAGCGAGGGC

>eluc_5224180
ATGGGTCGGATCTTCCTAGACCACATCGGCGGTACCCGACTCTTCTCCTGCGCCAACTGT
GACACCATCCTGACCAACCGTTCGGAGCTCATCTCCACGCGCTTCACCGGCGCCACGGGC
CGAGCGTTCCTGTTCAACAAGGTGGTGAACCTGCAATACAGCGAGGTGCAGGACCGCGTC
ATGTTGACCGGCAGACACATGGTGCGGGACGTCAGCTGCAAGAACTGCAACAGCAAGCTG
GGCTGGATATACGAGTTCGCCACCGAGGAC------AGTCAGCGCTACAAGGAAGGCCGC
GTCATCCTCGAGCGGGCGCTAGTAAGGGAGAGCGAGGGC

>ssal_4055648
ATGGGCCGGATCTTCCTGGACCACATCGGCGGGACCCGCCTCTTCTCCTGCGCCAACTGC
GACACCATCCTGACCAACCGCTCTGAGCTCATCTCCACGCGCTTCACTGGCGCCACGGGC
CGAGCCTTCCTCTTCAACAAGGTGGTGAACCTGCAGTACAGTGAGGTGCAGGACCGTGTG
ATGCTGACGGGCAGACACATGGTGCGAGACGTCAGCTGCAAGAACTGCAACAGCAAGCTG
GGCTGGATCTACGAGTTTGCCACAGAAGAC------AGTCAGCGCTACAAGGAAGGCCGC
GTCATCCTCGAAAGGGCGCTAGTAAGGGAGAGCGAGGGC


############################################################

>ssal_4065116
ACCCTCACACCCCACGTGTATTGGGCACAGCGTCATGGAGACATCTACCTGCGTGTGGAG
CTGAGTGACGCTAAGAATCTTGATATCTGCGTACAAGACAACACCCTGCAATTCAAAGCT
CAGGGTCATGGAGCTAAAGGAGACAATGACTATGAGTTCAGTCTGGACTTCCTGGAACCA
GTAAAACCTGAGGTTAGTCACAGGTCGACCCAGCGCCTGGTAAATGTGACAGTGAGGAAG
CAAGAGCAGCGTTGGTGGGATAGACTCACTCTGCAGGAGAGGAAACCTCTCTTCCTGGCA
CCAGACTTCGACCGTTGGCTCGACGAATCAGACGCGGAGATGGAGCTTCAGGCTAAGGAA
GAGGAGAAGATAAACAAGGTCAGCATCGAGTCAAGAATCCGTAAAGACCCCTACCTGGGT
CTGAAGAAGGGGTATCTGTTCATGTACAACCTGGTCCAGTTCCTGGGCTTCTCCTGGATC
TTTGTCAACATGACCGTCCGTCTCTTCATCCTGNGACAAGACTCGTTCTATGACACGTTC
CACACCATTGCTGACATGATGTACTTCTGTCAGATGATG------

>ssal_4059265
ACGCTGACTCCCCACGTTTACTGGGCTCAGAGGCACGAGGACATCTACCTGCGAGTGGAG
CTGATTGACGCGCAGAATCTTGACATCGGCGTGCATGATAATGTCCTCCAATTCAGGGCC
CAGGGTCATGGAGCAAGAGGACAGAATGATTATGAGTTTAGTCTGCCGTTTCTTAATGCT
GTGAAGACAGAGGTGAGCCACAGGTCGACCCAGCGCCAGGTGAACATCACGGTGCGTAAG
CAGCTAAGTGGCTGGTGGGACAGACTCACGCTACAGGAGAAGAAACCTCTTTTCCTTGCT
CCTGACTTCGACCGCTGGGTGGACGAGTCTGACGCAGAGATGGAGCTACTGGAGAAGGAG
GAG---AAAAAGAACCGGCTGAACACGGAGTCGAGACAGTCAGACCCCTCATTCATCACT
CTGAAGAAAGTTTTTCTGTTCACCTACAACCTGGTTCAGTTCTTGGGCTTCTCCTGGATC
TTCGTCAACATGACCATCCGACTCTTTATACTGGGACAAGATTCTCTCTACGACACATTC
TACACCATCTCCGACGTGATGTTTTTCTGCCAAATATTAGCC---

>eluc_5216490
ACGTTTACTCCTCACGTGTACTGGGCTCAGCGGCATGGAGATATTTATCTACGTGTGGAG
CTGATTGACGCCCAGAATCTCGACATCAGCGTTCATGATAATGTCCTGCAATTCAAGGCC
CAAGGTCATGGAGCTAAAGGGCAGAATGACTATGAGTTCAGCCTAATGTTCCTGAATGCT
GTGAAGACCGAGGTGAGTTATCGGTCGACCCAGCGCCAGGTTAACATCACCGTGAAGAAG
CAACAGAGAGGTTGGTGGGAGAGACTCACCGTACAGGAAAAGAAGCCGGTGTTCCTGGCT
CCCGACTTTGACCGCTGGATAGATGAGTCCGATGCAGAGATGGAGCTACGCGAAAAGGAG
------AGAAAAAACTGTCTCAGCATGGAATCAAGACGAACAGAGAACTCACTCATTACT
CTAAAGAAAGGTCTCCTGTTCACATACAACCTGGTTCAGTTCCTGGGCTTCTCCTGGATC
TTTGTCAACATGACTGTCAGACTCATTATTCTCGGGCAAGATTCTCTCTATGACACATTC
TACACTATTTCGGATGTGATGTTTTCCTGCCAGATATTGGCCAGT


############################################################

>ssal_4058610
ATGTCTTTACAGGTGGCTGCATTTCTTCTGTTGGCATCAGTCCTCTGGAGCCATGTAGCA
GCAAGCACAGATCAGGCTATGGACTGCTGCTTGACAACGACCGATACCAAGCTTCCCCAC
AGAGTGGTGAAGTCATACAGTATCCAGACAGTCAGTGGAGGATGTCGGATAGCTGCCACT
GTGTTTGTCACAAAGAAGAATCTTAGACTGTGTGCTCCTCCTGCCACCAAGAACAACTGG
GTGGCCAAACTCATCAAGCAACTGAAGAGGAAATCGCATAAGGGAAAGGCCAGAAAAGGG
AAGAATGGCAAG

>eluc_5222593
ATGTATTTACGGGTGGCTACACTTCTTCTGTTGGCATCAGTGCTCTGGAGCCACGTAGCA
GCAAACACAGGCAAGGCCCTGGACTGCTGTTTGACAACTACAGATGCCAGAATTCCCAGC
AGAATGGCAAAGACCTACATTATCCAGACATCCAATGGAGGATGCCGGATTCCAGCCACT
GTGTTCATCACAAAAAAGAATCGTAGGCTGTGTGCTCCTCCTGCCACCAAGAAAAAGTGG
GTGGCTAAGCTCATAAAACAACTGAAGACAAAATTGCAAAAGGGAAAGGCCAGAAAAGGG
AAAAATGGCAAG

>ssal_4081174
ATGTCCTTACAGTTGGCTGCACTTCTTCTGTTGACATCAGTCCTCTGGAGCCATGCAGCA
GCAAACACAGATGAAGCAATGGACTGCTGCTTGACAACAACCGATGCCAAGCTTCCCCGC
AGAGTGGTGAAGTCATTCAGTATCCAGACAGTCAGTGGAGGATGTCGGATACATGCCACT
GTGTTTGTCACGAGGAAGAATCTTAGACTGTGTGCTCCTCCTGCCAAAAATAACAACTGG
GTGACCAAACTCATCAAGCAACTGAAGAGGAAATCGCAGAATGGAAAGGCCAGAAAAGGG
AAAAATGGCAAG


############################################################

>eluc_5216186
ATGGCGGGGCTGTCCTCACCTCTCCGCGTTTGCAGGGGAATACTAAAAGAGATCCGAGCA
ATTAAAGGACCAGAATACAAACAGACTTTGGCGTACAATTACGTTTTCCAACAATTCCGT
AAAAATCTGATCACCAGTGAGAGATATTGCCGTGCTCAGGAAGAGGCTCTACATGCTTCC
CATACCTACCTCTGTCTGCTCAGCTCCACACGACAACACATTGCTCTCTATGACATGTAC
CATGGGAAAGGTCAGCGTGGCACAGAGGAGATGGCAGGAATAGTGGGACTCCGGCTGCCC
ACTCAGCCCGGAGGG

>ssal_4031526
ATGGCGTCGCTGTCTTCACCTCTCCGCCTTTGCCGGGGGATCCTGAGGGAGATACGAGCG
ATTAAAGGACCGGAATACAAACAGTCTTTGGCATACAATTATGTTTTAGATCAATTCCGT
AAAAACCAGATCACTGGCGAGAGATATTGTCGTGCTCAGGAGGAGGCCCTCCATACTTCG
CACAGCTACCTCTGTCTGCTCACCTCCACCCGGCAACACATGGCTCTCTACGACATCTAC
CATGGGAAAGGGCAGCGTGACACAGAGGAGATGGCAGGAATTGTGGGGCTCAGGCTGCCC
ACCCAGCCTGGAGGG

>ssal_4060120
ATGGCGTCGTTGTCTTCACCTCTACGCATTTGCCGGGGGATCCTGAAGGAGATACGAGCG
ATTAAAGGACCGAAATACAAACAATCTTTGACATACAATTATGTTTTAGATCAATTCCGT
AAAAACCAGATCACTGGGGAGAGATATTGTCGTGCTCAGGAGGAGGCCCTCCATGCTTCG
CACAGCTACCTCTGTCTGCTCACCTCCACCCGGCAACACCTGGCTCTCTACGACATGTAC
CATGGGAAAGGGCAGCGTGACACAGAGGAGATGGCAGGAATTGTGGGGCTCAGGCTGCCC
ACCCAGCCTGGAGGG


############################################################

>eluc_5217906
CCTGAGAGAAACAATTGGGGTGATGTTGGTGATGATGTCACCCTACCCTGTCACCTCTCT
CCTGAGACCAGTGCTGTTACCATGACAATCAGGTGGTTTAAGGGGACAGAGTGTATTTAC
CTGTATAAGAATGGTCAGGTGACAGAGAGGAGAGGCTATGAGGACAGACTGAGTCTGATC
ACCCAGGAGATGGAGAGAGGAAATGTGTCTCTGAGGATGAAAAACATCAAGGAGTCAGAT
TCTGCAGTCTACATCTGTCAGGTCATCCATGGAGAACAGAAGGAGGAGGCTGTATTGGGT
TTAGGGGTCAGTGAAGGA------

>ssal_4033472
---GAAGACTATGTAAAGGCTGATGTTGGTGAAGAGGTCACCCTCCCCTGTCACCTCTCA
CCCGACACCAGTGCTGTTACCACGACGATCAGGTGGTTTAAAGGGACAGAGTGTATTTAC
CTGTATCAGAATGGCCAGGTGACAGAGAGGAGTGGCTATGAGGGCAGAGTGAGTCTGATC
ACCCAGGAGCTGGAGAGAGGCAACGTGTCTCTGAGGCTGAGAGACTACAGGGGGTCAGAT
AGAGGAGTCTACATATGTCAGGTCATCCATGGAGAACAGAAGGAG---GCTGCAGTGGGT
TTATGGGATAGAGAAGTACGGGGA

>ssal_4031274
---GGAGACAAGGTGAAGGCTGATGTTGGTGAAGAGGTCACCCTCCCCTGTCACCTCTCA
CCTGACACCAGTGCTGTTACCACGACGATCAGGTGGTTTAAAGAGACAGAGTGTATTTAC
CTGTATCAGAATGGCCAGGTGACAGAGAGGAGTGGCTATGAGGGCAGAGTGAGTCTGATC
ACCCAGGAGCTGGAGAGAGGCAACGTGTCTCTGAGGCTGAGAGACTACAGGAGGTCAGAT
AGAGGAGTCTACATATGTCAGGTCATCCATGGAGAACAGAAGGAGGAGGCTGCAGTGGGT
TTATGGGATAGAGAAGTACGG---


############################################################

>ssal_4061946
ATCGCAGAAGAAAATGTCCGT------GGCGGTAGTGTTTTCAAGGAGATCAATGCTGAT
---GACGAAGACAGCCAACCCACCGAAATCGAGAGTCTGTGCATGAATTGTTACCAAAAT
GGGATGACACGTATTCTTCTTACGAAGATTCCTTTCTTCAAAGAAATTATCATCAGCTCG
TTCACCTGCCCCAACTGCAGTTGGTCAAACACTGAAATCCAATCAGCTGGTCGCATACAG
GATCAAGGCATCACCTACACACTCAATGTCAAGTCAAAACAGGATATGAATCGAGAAGTT
GTCAAAGCAGACAGTGCAACCACCAGAATCCCTGAACTGGATTTTGAAATACCTCCATAC
ACACAAAAGGGCTCACTCTCTACCATCGAAGGCCTCTTAGACCGTGCAGTTGCAGGGTTG
GAGCAAGACCAGCCGCTAAGAAATGAAACTGCACCAGAAGTTGCTGTGAAGATCAGTGAG
TTCATTGATAAATTGAAGAAGTTGAAAGAAGGTGAAAGTGGATTCACACTGGTCATTGAT
GATCCATCTGGGAACAGTTTTGTGGAGAACCCCTTTGCTCCGCAGAAGGATGAGGCTCTC
TCGGTCTGCAACTACACAAGAACTCCCCAACAGGACGCCCAGTTAGGAATTAAGGCTGAA
GACGAGGAGGAAGAGGAA---AAGCCCAGTAATGACATTGAGAGTATGAGAAATGAGGTG
TTGACATTTAATACGAACTGTCCAGAGTGCAATGCCCCA---

>eluc_5217902
ATAACAGAAGGAAATGTCCGT------GGCGGTAGTGTTTTCAAGGAGATCAGTGCTGAT
---GATGAAGACAATCAAACCACCGAAATTGAGAGCCTGTGCATGAATTGTTATCAAAAT
GGATTGACACGTTTTCTTCTCACGAAGATACCCTTTTTCAAAGAAATTATCGTCAGTTCT
TTTTCCTGCCCTAACTGCAGTTGGTCGAACACTGAAATCCAATCTGCTGGTCGCATACAG
GATCAAGGCATTATCTACACTCTCAAAGTGAAGTCAAAACAGGATATGAATCGAGAAATT
GTTAAAGTGGACAGTGCTACTACCAGAATCCCTGAACTGGATTTTGAAATCCCTCCATAC
ACACAGAAAGGATCACTGTCGACAATCGAAGGACTGTTAGACCGTGCAGTTGCAGGTTTG
AAGCAAGACCAGCCACTGAGAAAAGTATCTGTACCAGAAGTTGCTGAGAAGATTGATGGG
TTCATTGATGAATTGAATAAGTTAAAAGATGGTGAAAGGGAATTCACACTGATCATTGAT
GATCCATCTGGCAACAGTTTTGTGGAGAACCCCTTTGCGCCACAGAAAGATGAGTCACTC
TCAATCAGCCACTACAAGAGAACTCCCCAACAGGACGCCCAGTTAGGAATAAAGGCTGAA
GAAGAGGATGAGGAGGAGGAAAAGCCCAGTAATGACATTGACAGCATGGGGAATGAGGTG
TTAACATTTAATACAAATTGTCCTGAGTGCAATGCC------

>ssal_4054131
ATAGCAGAGGAAAATGTCCGTGGCACTGGCGGTAGTGTTTTCAAGGAGATCAGTGCTGAT
AATGACGAAGACAATCAACCCACCGAAATTGAGAGTCTGTGCATGAATTGTTACCAAAAT
GGAATGACACGTATTCTTCTTACGAAGATTCCTTTCTTCAAAGAAGTTATCATCAGTTCT
TTCACCTGTCCCAACTGCAGCTGGTCGAACACTGAAATCCAATCAGCTGGTCGCATACAG
GATCAAGGCATCGCCTACACACTCAAAGTCAAGTCAAAACAGGATATGAATAGAGAAGTT
GTCAAAGCAGACAGTGCAACCACCAGAATCCCAGAACTGGATTTTGAAATCCCCCCATAC
ACTCAGAAGGGCTCACTCTCTACCATCGAAGGCCTCATAGACCGTGCAGTCGAAGGGTTG
GAGCAAGACCAACAACTAAGAAATGCAACTGCACCAGAAGTTGCTGTAAAGATTGATGAG
TTCATTGATAAATTGAAGAATTTGAAAGAAGGT------GGATTCACACTGGTCATTGAT
GATCCATCTGGGAACAGTTTTGTGGAGAACCCCTTTGCTCCGCAGAAAGATGAGGCTCTC
TCAGTCAGCCACTACAAGAGAACACCCCAACAGGACGCCCAATTAGGAATAAAGGCTGAA
GACGAGGAGGAA---------AAGCCCAGTAATGACATTGACTGTATGAGAAATGAGGTG
TTGACGTTTAATACAAACTGTCCAGAGTGCAATGCCCCAGCC


############################################################

>eluc_5220863
ATGTTGGCAAACATTAGTTTAAGAACCACTCATAAATGGGCATCTGCTATTTTAGGGGAA
CATGGTTTTTTGTCGAGGCTGAAAGGACACTGTGCTGCTCTTCCATTAAAACACCGGGAA
TACAACTCTGGTATCACACGGCCTTTACACAGCAGCAATGAGGCTGGATTGTCAGGTACT
GGGTGTTTTGGCATTCAGCCTGTGAGAAACTATGCCCGTGCCTTGAGAAAGAAGAAGCCA
GTGATGGAAAGTCAACTGAGTGACCTTCCTCCGACAATGCTGAAGATGGAATATGCTGCT
GTTCCACTCGCTCAAACAGCCGATGACTTGGTCATGAGACTTCTGACACTAGAACTAGCA
AGCCATAGCGAGAAGTTGAAATTGAAAACTGAGCAGCTGATTGCCAAAGTCCAGAGGGAT
GACGCTGACCACAGCTCAACAGAAGTCAGGGTGGCCATTTTGACCTCCAAGATTCGAAAC
TACCAGGAGCACTTGCACAAACATCCTAAGGACAAAGCAAACAAGCGATGGATGTTAATG
GCAATTGACCGCAGAAAGGAGCTGCTCAAGCACCTGAGGGCGACACGTTATGACACTTTT
GAACATGTCTGCCAGCAGCTGGGCATCACCTACACTTTCCCCCCGGAGTACTACAGACAC
GCCACCCGTCGCTGGGTGGCCAAGAAAGCCTTGTGCATAAAGGTCTTCAAAGAGGTCCAG
AAGCAGAAATTGGAGCAAAGGAAGAAAATAATACAGACTCTCCCCACCGGACATGTGGAA
CTAGCTCAA

>ssal_4056050
ATGTTATCAAGCATGGCTTTAAGAAGTGCTCTTAAATCAACATCTGTCGTTCTGCGAGAA
TGTGGTGTTTTATCCAGGCTGAAAGGAACCTGTGCGTCTCTCCAATTGAAACATGGGGCA
TTCACCTCTGTCATCACAGGACCTTCACACAGCAACAATGAGACTGCATTGACAGGTATT
GGGAGTTTCACCATTCAGTCTGTGAGAAACTATGCCCGTGTCATAAGAAAGAAGAAGCCA
GTGATGAAAAGTCAGTTGAGTGATCTTCCTCCGACAATGCTGAAAATGGAATATGCCGCT
GTTCCACTCGCTCAAACAGCTGATGACCTGGTCAAAAGACTTCTGACACTGGAACTAGCA
AGCCATAGCGAGAAGTTGAAATTGAAAACGGAGCAGCTGATTGCAAAAGTCCAGAGGGAT
GAAGCTGACCGCAGCTCTACAGAAGTCAAGGTGGCCATTTTGACCTCCAAAATCCGAAAC
TACCAGGAGCACCTGCACAAACATACAAAGGACAAAGCAAACAAGCGATGGATGCTCATG
GCCATAGACCGCAGGAAGAAGCTGCTCAAGCACCTCAGGGTAACACGCTACGACGCCTTT
GAACATGTCTGCCAGCAGCTGGGCATCACCTACACTTTCCCCCCGGAGTACTACAGACAT
GCCACCCGACGCTGGCTGGCCAAGAAGGCCCTGTGCATAAAGGTCTTCAAAGAGGTGCAG
AAACAGAAACTGGAGCAAAGGAAGAAAATTAAGCAGACCCCTCCCCCCACGCTGGCAGAA
CCAGCCAGG

>ssal_4045298
ATGTTATCAAGTATAGCTTTAAGAAGCGCTCTTAAATCGACATCTGTCGTTCTGCGAGAA
TGTGGCGTTTTATCCAGGCTGAAAGGAACCTGTGCGTCTCTCCCATTGAAACATCGGACG
TCAACCTCTGTCATCACAGGGCCCTCACACAGCAACAATGAGACTGTATTGACAGGTATT
GGGAGTTTCACCATTCAGCCTGTGAGAAACTATACCCGTGCCATAAGAAAGAAGAAGCCA
GTGATGCAAAGTCAGTTGAGTGATCTTCCTCCGACAATGCTGAAAATGGAATATGCCGCT
GTTCCAATCGCTCAAACCGCTGATGACCTGGTCAAAAGACTTCTGACACTGGAACTAGCA
AGCCATCGCGAGAAGTTGAGATTGAAAACGGAGCAGCTGATTGCAAAAGTCCGGAGGGAT
GAAGCTGACCGCAGCTCTACAGAAGTCAAGGTGGCCATTTTGACCTCCAAAATCCGAAAC
TACCAGGAGCACCTGCACAAACATACTAAGGACAAAGCGAACAAGCGATGGATGCTCATG
GCCATTGACCGCAGGAAGAAGCTGCTCAAGCACCTCAGGGTGACGCGCTACGACGCCTTT
GAACATGTCTGCCAGCAGCTGGGCATCACCTACACTTTCCCCCCGGAGTACTACAGACAT
GCCACCCGACGCTGGCTGGCCAAGAAGGCCCTGTGCATAAAGGTATTCAAAGAGGTGCAG
AAACAGAAACTGGAGCAAAGGAAGAAAATTAAGCAGGCCCCCCTCCCCAAACTGGCAGAA
CCAGCCAAG


############################################################

>ssal_4061009
GTCAAAGAGGAGGGAGGGGCCAGGGAGGGAGAGGAGTGGATCTTCCTCTCGTCTAAGGAT
GCAAACCTCATGGACATGGGTGAGACACGGGCAGTGTTTCAGAAGCACCAGCCCACCCAT
ATCATCCACCTGGCAGCCATGGTGGGAGGGCTCTTCAAGAACATGAGGGCCAACCTAGAC
TTCTGGAGGAACAATATCTACATCAATGACAACGTTCTTCAGGCAGCACACGAGGTAGAT
GCTGTCAGGGTGGTCTCTTGTCTCTCCACCTGCATCTTCCCTGACAAGACCACCTACCCC
ATCGACGAGACCATGATCCAC

>ssal_4060585
GTGAAACAAGAAGGCGGCTGTCTCGAGGGCGAGCAGTGGACCTTCCTGTCCTCCAAAGAG
GCCAACCTCGTAGATCTACAACAGACAAGAGCAGTGTTTGAGAAGTATCGGCCCACCCAT
GTAATCCACCTGGCTGCCAAGGTGGGAGGACTCTATCTTCACATGAAGGAGAACCTACAC
TTTCTGAGGGACAACCTTCGCATCAATGACAACGTGCTGCAGACGTCTCACGAAAGGGGC
GTCACCAAGGTGGTGTCCTGTCTGTCCAGCTGCATCTTTCCTGACAAGACCACATACCCT
ATCGATGAGAGCATGATCCAC

>eluc_5216452
GTGAAGAACGAAGGTGGGTCTCTCGAGGGGGAGCAATGGATATTTATTTCCTCCAAAGAG
GCCAACCTTGTAGATCTTCAACAGACGAAAGCAGTGTTTGCGAAGTATCGGCCCACCCAT
GTAATTCACCTGGCTGCCAAGGTGGGAGGACTTTACCTTCACATGAAGGAGAACCTACAC
TTTCTGCGGGACAACCTTCGGATTAATGACAACGTCCTGCAGACAGCTCACGAAATGAAC
GTCACCAAGGTGGTGTCTTGCCTGTCCAGCTGCATCTTCCCCGACAAGACCACTTATCCT
ATTGGTGAGAGCATGATCCAC


############################################################

>ssal_4062043
TGTCTTTTCGAGAGTAATGCCATTGCTCACTACCTGAGCAATGAGGCCCTGCGTGGCAGC
AGTCCCCAGGCCCAGTCCCAGGTGCTTCAGTGGGTAAGCTTTGCTGATGCTGAAATTATC
CCTCCAGCCTCTGCGTGGGTCTTCCCTACCTTGGGAATCATGCAGTTCAACAAACAGGCA
ACAGAGCAGGCCAAGGAGGAGGTAAAGAAGGTTCTGTCTGTCCTCAACCATCACCTCAAC
ACCAGGACCTTCCTGGTTGGAGAGAGAGTCAGCCTGGCTGATATCAGCGTGGCCTGCAGC
ATGATCTGGCTCTATAAACAGGTCCTTGAGCCTTCCTTCCGCCAACCTTTCCCCAACGTG
ACCCGCTGGTTCCAGACCTGCGTGAACCAGCCCCAGTTCAAGACCGTGCTCGGAGAGGTC
AAGCTCTGCGACAAGATGGCTCAGTTTGATCCCAAAAAGTTCACTGACATGCAG

>ssal_4023843
TGTCTTTTCGAGAGTAATGCCATTGCTCACTACCTGAGCAATGAGGCCCTGCGTGGCAGC
AGTCCCCAGGCCCAGTCCCAGGTGCTTCAGTGGGTGAGCTTTGTTGATGCTGAAATCATC
CCTCCAGCCTCTGCGTGGGTCTTCCCCACTTTGGGAATCATGCAGTTCAACAAACAGGCA
ACAGAGCAGGCCAAGGAGGAGGTAAAGAAGGTTCTGTCTGTCCTCAACCATCACCTCAAC
ACCAGGACCTTCCTGGTTGGAGAGCGAGTCAGCCTGGCTGATATCAGCGTGGCCTGCAGC
ATGATCTGGCTCTATAAACAGGTCCTTGAGCCTTCCTTCCGCCAACCTTTCCCCAACGTG
ACCCGCTGGTTCCAGACCTGCGTCAACCAGCCCCAATTCAAGACTGTGCTCGGAGAGGTC
AAGCTCTGCGACAAGATGGCTCAGTTTGATCCCAAAAGTTCACTGACATGCAGC

>eluc_5217932
TGTCTGTTCGAGAGTAATGCCATTGCTCACTACTTGAGCAATGAGGCCCTGCGTGGCAGC
AGTCCCCAGGCTCAGTCCCAGGTTATCCAGTGGGTGAGCTTTGCTGACTCTGAGATCATC
CCTCCAGCCTCTGCCTGGGTCTTTCCCACCTTGGGAATCATGCAGTTCAACAAACAGGCA
ACAGAGCAGGCGAAGGAAGAGATCAAGAAGGTGCTGTCCGTCCTCAACCAGCACCTGAAC
ACCAGAACCTTCCTGGTTGGGGAGCGAGTCAGCCTGGCTGATATCAGTGTGGCCTGCAGC
ATGCTGTGGCTCTACAAACAGGTTCTCGAGCCTTCCTTCCGGCAGCCTTACCCCAACGTT
ACCCGCTGGTTCCAGACCTGCGTCAACCAGCCCCAGTTCAAGGCTGTGCTTGGGGAAGTC
AAGCTCTGTGAAAAGATGGCTCAGTTTGATCCCAAGAAGTTTGCTGACATGCAG


############################################################

>ssal_4023568
GAGGAGCGTTTTGCCTTCCTGGCAGAGTGGTATGACCCCAGTGCTGCTCTCCTGCGCCGC
TACCAGCTGCTGTTCTACCCCAAGGATGGCTCTGTGGAGATGTTTGATGTGAAGAACCAG
CGTACCTTCCTGAGACGGACCAAATACGACGAGCTTCACCAGGAGGACCTGTTTGTCGGA
AACCGCGTGAACGTTTTCTCCCGTCAACTCGACCTGATTGGATATGGAGACCAGTATACA
GGAAACAAGCTCGGCAGCAAGAAAGAGAGAACTCTTGCTATGATAAAACCAGATGCAGTC
AACAAGATGGGAGACATTCTACAGATGATCTATGACGCCAACCTGATCCTCACCAAAGCC
AAAATGACAAAGCTGACATGC---------------------------------------
------------AACCTGGTGCAGTTTATGACCTCTGGCCCTGTGGTTGCCATGGAGCTA
ATGGGCGACGAGGCAGTGTCCGTGTGGAGAAGGATTCTGGGCCCCACTGACTCGGGCGTA
GCACGGAAAGAGGCCCCACCAAGCCTCAGAGCTCAGTTTGGCACAGATGGCACCAGAAAC
GCTGGACATGGGTCTGATTCACTGGCTTCAGCAGCAAGAGAGCTGGAGTTTTTCTTCCCA
TCCACAGCGGGCCATGGTCCCGCTAACACGGCCAATTGCACAGAC

>ssal_4057365
GAGGAGCGTTTTGCCTTCCTGGCAGAGTGGTATGACCCCAGTGCTGCTCTCCTGCGCCGC
TACCAGCTGCTGTTCTACCCCAAGGATGGCTCTGTGGAGATGTTTGATGTGAAGAACCAG
CGTACCTTCCTGAGACGGACCAAATACGACGAGCTTCACCAGGAGGACCTGTTTGTCGGA
AACCGCGTGAACGTTTTCTCCCGTCAACTCGACCTGATTGGATATGGAGACCAGTATACA
GGAAACAAGCTCGGCAGCAAGAAAGAGAGAACTCTTGCTATGATAAAACCAGATGCAGTC
AACAAGATGGGAGACATTCTACAGATGATCTATGACGCCAACCTGATCCTCACCAAAGCC
AAAATGACAAAGCTGACATGGAAGCAGGCAGCAGACTTTTACACCGAACATCAGACAAAG
TCTTTCTTCAACAACCTGGTGCAGTTTATGACCTCTGGCCCTGTGGTTGCCATGGAGCTA
ATGGGCGACGAGGCAGTGTCCGTGTGGAGAAGGATTCTGGGCCCCACTGACTCGGGCGTA
GCACGGAAAGAGGCCCCACCAAGCCTCAGAGCTCAGTTTGGCACAGATGGCACCAGAAAC
GCTGGACATGGGTCTGATTCACTGGCTTCAGCAGCAAGAGAGCTGGAGTTTTTC------
---------------------------------------------

>eluc_5218508
GAGGAGCGCTTTGCCTTCCTGGCGGAGTGGTTCGACCCCAGTGCAGCACTCCTGCGGCGC
TACCAGCTGCTGTTCTATCCCAAAGACGGCTCTGTGGAGATGTTTGACGTGAAAAACCAG
CGCACCTTTCTGAGAAGGACCAAATACGACGAACTTCACCAGGAGCACCTGTTTGTGGGA
AACCGTGTGAACGTGTTCTCCCGTCAGCTCAACCTGATTGGATATGGAGACCAGTACACC
GCAAACAAGCTTGGCAGCAAAAAAGAAAGAACTCTTGCCATGATCAAACCAGATGCAGTC
TGCAAGTTGGGAGACATTCTGCAGATGATATGCGACGCCAACCTGATTGTAACCAAAGCC
AAAATGACAAAGCTGACGTGGAGGGAGGCAGCGGACTTCTACACAGAACATCAGACAAAG
TCTTTCTTTAACAACCTGGTACAGTTTATGACCTCTGGGCCTGTGGTTGCCATGGAGCTG
TTGGGCGACGAGGCTGTCTCAGTATGGAGGAGGATTCTCGGGCCAACTGACTCCAGCACA
GCACGGAAAGAGGCTTCTCTTAGTCTTAGAGCCCAGTTTGGCACCGATGGCACCAGAAAC
GCTGGACATGGATCTGACTCACTGGCTTCAGCAGCAAGAGAACTGGAGTTTTTC------
---------------------------------------------


############################################################

>ssal_4041820
ATGTCAACAACTGACTTTTATTTGAGATATTATGTCGGGCACAAGGGCAAGTTTGGACAC
GAGTTCTTGGAATTCGAGTTTAGACCGGACGGTAAACTGAGGTACGCGAACAACAGCAAC
TACAAGAATGACGTCATGATCAGAAAAGAGGCCTATGTACACAAGAGTGTGATGGAGGAA
CTGAAGAGGATCATAGATGACAGTGAGATCACCAAGGAAGATGATGCATTGTGGCCGCCC
CCAGACAGAGTGGGCAGACAGGAGCTGGAGATCGTCATTGGCGACGAGCACATTTCCTTC
ACAACTTCCAAGATCGGTTCCTTGATTGACGTCAACCAGTCAAAGGACCCAGAAGGCCTC
CGTGTGTTCTGCTACCTGGTTCAGGATTTGAAATGTCCCGTCTTCAGTCTCATTGGATTA
CACTTCAAGATCAAGCCCATC

>ssal_4056330
ATGTCAACGAGTGACTTTTATTTGAGATATTATGTCGGGCACAAGGGAAAGTTTGGACAC
GAGTTCTTGGAATTTGAGTTTAGACCAGACGGTAAGCTGAGGTACGCGAACAACAGCAAC
TACAAGAATGATGTCATGATCAGAAAAGAGGCGTACGTACACAAAAGTGTGATGGAGGAA
CTGAAGAGGATCATAGATGACAGTGAGATCACCAAGGAAGATGATGCACTGTGGCCACCC
CCAGACAGAGTGGGCAGACAGGAGCTGGAGATCGTCATTGGGGATGAGCACATTTCCTTC
ACAACTTCCAAGATTGGTTCCTTGATTGATGTCAACCAGTCGAAGGACCCAGAAGGCCTC
CGCGTGTTCTACTACCTGGTCCAGGATCTCAAATGTCTTGTCTTCAGTCTCATCGGACTA
CACTTCAAGATCAAGCCCATC

>eluc_5221736
ATGTCAACTAGCGATTTTTATTTGAGGTATTATGTGGGGCACAAGGGAAAGTTTGGACAC
GAGTTCCTAGAATTTGAGTTTAGGCCAGACGGTAAGCTGAGGTACGCGAACAACAGCAAC
TACAAGAATGACGTCATGATCAGAAAAGAGGCATACGTACACAAGAGTGTGATGGAGGAA
TTGAAGAGGATCATAGACGACAGTGAAATCACCAAGGAAGACGATGCACTGTGGCCGCCA
CCTGACCGAGTGGGCAGACAGGAGCTGGAGATAGTTATTGGGGATGAGCACATTTCCTTT
ACAACTTCAAAGATTGGCTCCTTGATTGATGTCAACCAGTCAAAGGACCCAGAAGGCCTC
CGTGTCTTTTACTACCTGGTCCAGGATCTGAAATGTCTCGTCTTCAGTCTTATTGGACTA
CACTTCAAAATCAAGCCCATC


############################################################

>eluc_5220772
ATGGCAGACGACGTACTCTTTGAATTTCTCCACATGGAGATGGTGTCCCATATTTACAAA
GAGCAAGCTTCCAGAGGGGAAATGGACAAGGATAGGGCCACTTGTGTGTCAGCCCTGGAA
GGCATGGGTTTCAGAGTGGGACAAGGGCTAATAGAAAGGTTTACAAAGGATTCGCCCAGT
TTCAAAGACGACTTGGACATTATGAAATTCATCTGTAAAGACTTCTGGATAAACGTCTTC
AGAAAGCAAATCGATAACCTAAGGACAAACCACCAGGGGACTTATGTTTTGCAAGACAAT
AAGTTTTCACTCCTGACACAATTATCCAGTGGGAAGCAGTACCTTGAGGAAGCTCCGAAG
TATCTGGCATACTCCTGTGGATTAGTAAGAGGGGCTTTGTCTAACCTGGGAATGGACTGC
GTGGTGACAGCCGAGGTCTCCCCAATGCCCTCATGTAAATTCCAAGTAGTGATTCAGAAG
ATT

>ssal_4060087
ATGGCCGACGACGTACTCTTTGAGTTCCTCCACATGGAGATGGTGTCCCATATTTACAAA
GACCAAGCCTCGAGAGGTGAGATGGACAAGGATAGGGCAACTTGTGTGTCCACTCTGGAA
GGCATGGGCTTCAGAGTAGGACAAGGGCTTATTGAAAGGTTTACGAAAGATTCGCCCAGC
TTCAAAGATGACTTGGATGTCATGAAATTCATCTGTAAAGACTTCTGGATAAATGTCTTC
AGAAAGCAAATTGACAACCTTAGGACAAACCACCAGGGTACTTATGTTTTGCAAGACAAC
AAGTTTGCGCTCTTGACACAGTTTTCCAACGGGAAGCAGTACCTTGAGGAAGCTCCAAAA
TATCTGGCATACTCCTGTGGATTGGTGAGAGGAGCTTTGTCTAACTTGGGTATGGACTGC
GTGGTGACAGCTGAGGTCTCCCTAATGCCCTCATGTAAATTCCAGGTCGTGATTCAGAAG
ATT

>ssal_4078597
ATGGCAGACGAAGCCCTTTTTCAGTTTTTACACAATGAGGTGATACAGTATATATACAAA
TCATCTGAA---CATGGGGAAATGGAAAATGGGAGA------TGTATTACCAAACTGGAA
AATATGGGATTCCGGGTGGGTCAGGGACTAATAGAAAGGTTCACCAAAGACACAGCACGG
TTTAAAGATGAGCTTGATGTCATGAAATTCATCTGCAAAGACTTCTGGACCTGTGTCTTC
AAAAAGCAAATTGACAACCTAAGAACAAATCACCAAGGTATTTATGTCCTGCAGGATAAC
AAGTTCCGGTTACTCACTCAGCTCTCTGCCGGTAAACAGTATTTGGAGCATGCCCCTAAG
TATTTGGCGTTCACATGTGGCCTGGTTAGAGGAGGGCTTTCCAACCTGGGAGTGAAGAGT
ATTGTCACAGCAGAGGTGTCCGTTATGCCTGCCTGTAAATTTCAGGTCATGATCCAGAAA
ATG


############################################################

>eluc_5224372
CTGGCCATGAAGGGATTGGGTACCGATGAGGACACTCTGATTGAGATTCTGGCCTCCAGG
ACCAATAAGGAGATCGGAGAGATCAAAGTAGCCTATAAGGAAGAATACAAAAAGGAGCTG
GAGGATGAGATCAAGTCTGACACAAGCGGAGACTTTAGGACTGCCCTGCTCTCACTCTGC
AAGGCCAACAGGAGTGAGGACACCACTGTGAACCTGGAGCTTGCTGACAGTGATGCCAGG
ACCCTGTATGAGGCTGGAGAGAAGAGGAAAGGGACCGACTGCTCGGTCTTCATAGACATT
CTGACCACCAGAAGTGCTCCTCAGCTCCGCCAAACCTTTGAGAGGTACTCCCAATACAGT
AAAGTGGATGTGGGAAAGGCT---

>ssal_4043836
---GGCATGAAGGGATTGGGCACAGGCGAGGATACTCTGATTGAGATTCTGGCCTCCAGG
ACCAATAAGGAGATCAGAGAGATAAAGAAAGTCTATAAGGGAGAATACAAAAAGGAGCTA
GAGGATGACATCAAATCTGACACAGGCGCAGACTTCAGGAATGCTCTGCTCTCACTATGC
AAGGCTACTAGGAATGAGGACACCATGGTGAACCAGGAACTTGCTGACAGTGATGCCAGG
GCCCTGTATGAGGCTGGAGAGAAGAGGAAGGGAACAGACTGCTCTGTCTTCATAGACATT
CTGACCACCAGAAGTGCTCCTCAGCTCCGCCAAGCGTTTGAGAGGTACTCCAAGTACAGT
AAGGTGGATGTGGCAAAGGCTATT

>ssal_4043360
---GCCATGAAGGGATTGGGCACAGATGAGGATACTCTGATTGAGATTCTGGCCTCCAGG
ACCAATAAAGAGATCAGAGAGATAAAGAAGGTCTATAAGGAAGAATACAAAAAGGAGCTG
GAGAATGACATCAAGTCTGACACAGGTGGAGACTTCAGGAATGCTCTGCTCTCGCTCTGC
AAGGCTACTAGGAATGAGGACACCATGGTGAACCAGGAACTTGCTGACAGTGATGCCAGG
GCCCTGTATGAGGCTGGAGAGAAGAGGAAGGGAACAGACTGCTCTGTCTTCATAGACATT
CTGACAACCAGAAGTGCTTCTCAACTCCGCCAAGTGTTTGAGAAGTACTCCAAGTACAGT
AAGGTGGATGTGACAAAGGCCATC


############################################################

>ssal_4037155
ATGGCCAGCCAAAGAGCGCTACCTCAAAGCAAGGAGAGCCTTCTTCAGAACTACAACAAA
AGACTGAAGGATGATATCAGGTCCATTCTAGACAACCTCACAGAAATCATCAAAACTGCA
AAGGTAGAGGATGAGACACAGGTCTCTCGGGCTACACAGGCTGAGCAGGACCATTATGAG
ATGCATGTCAGAGCAGCCAACATAGTGCGTGCGGGCGAGTCCCTCATGAAGCTGGTGTCG
GACTTGAAGCAGTTCTTGATCCTCAACGACTTCCCGTCAGTCAATGAGGCCATCAGCCTG
CAGAACCAGCAGCTGCGCTCGCTGCAGGAGGAGTGCGACAAGAAGCTCACCTCGCTCCGC
GACGAGATCGCCATCGACCTGTACGAGCTAGAGGAAGAATATTACTCCTCCAGGTAC

>eluc_5218223
ATGGCCAATCAAAGAGCGCTCCCGCAAAGCAAGGAGAGCCTTCTCCAGAACTACAACAAA
AGACTGAAAGATGATATAAGGTCCATTCTAGACAACCTCACGGAAATCATAAAAACGGCA
AAGGTAGAGGAAGAGACCCAGGTTTCTCGCGCTACACAGGCTGAACAGGACCACTATGAG
ATGCACGTCAGAGCAGCCAACATCGTGCGTGCAGGTGAGTCCCTAATGAAGCTGGTGTCT
GACCTGAAGCAGTTCCTGATCCTCAACGACTTTCCATCGGTCAACGAGGCGATCAGCCTG
CAGAACCAGCAGCTGCGCTCACTGCAGGAGGAATGCGACAAGAAGCTCACCTCACTCCGC
GATGAGATCGCCGTCGACCTGTACGAGCTTGAGGAAGAATATTACTCCTCCAGGTAC

>ssal_4059182
ATGGCCAATCAAAGAGCGCTCCCTCAAAGCAAGGAGAGTCTTCTTCAGAACTACAACAAA
AGACTGAAGGATGATATCAGGTCCATTCTAGATAACCTCACGGAAATCATAAAAACCGCA
AAGGTAGAGGACGAGACGCAAGTCTCTCGGGCTACACAGGCTGAGCAGGACCACTATGAG
ATGCACGTCAGAGCAGCCAACATTGTGCGTGCGGGCGAGTCCCTGATGAAGCTCGTGTCG
GACCTGAAACAGTTCCTGATCCTCAACGACTTCCCATCAGTAAACGAGGCCATCAGCCTG
CAGAACCAGCAGCTGCGCTCGCTGCAGGAGGAATGTGACAAGAAGCTCACCTCGCTCCGT
GACGAGATCGCCATCGACCTGTACGAGCTAGAGGAAGAATATTACTCCTCCAGGTAC


############################################################

>ssal_4043323
ATGACATCTGTTTGTGATGCCACCAATGAAGACAAGGAAAATGGTTCAGAGTCGACGGAG
TCTCAGGACAAGGAACATCCACGGGTTCTCATCCCAGAGTTGTGTCGTCTTTTCTACCAG
CTCGGCTGGGTTACTGGGACAGGAGGAGGGCTAAGTTTGAGACGTGGAGATCAGATCTAC
ATTGCCCCGTCTGGTGTGCAGAAGGAGAGACTACAGCCAGATGACATGTTTGTCTGTGAT
GTGGAGGAGAGAGACATCAGCTCCCCACCCCCCTGGAAGAAGCTGAAGAAGAGCCAGTGC
ACCCCTCTGTTTATGAATGCCTTCACTATGAGGGCGGCGCAGGCCGTCATCCACACCCAC
TCCAAGACTGCCGTCATGGCAACTCTGTTTTATCCTGGCAAGGAGTTCCGCATAACTCAC
CAGGAGATGATAAAGGGAATCCGCAAG

>eluc_5220245
ATGGCGTCTATATCTGACATAATCCAAAAGGACGAGGACTCTGGTTCAGAGAAAACTGAG
TCTCAGGACAAGGAACATCCCCGGGTTCTCATCCCAGAACTGTGCCGGCTCTTCTACAAA
CTTGGTTGGGTTACTGGGACAGGCGGAGGGATAAGTTTACGTCATGGAGACCAGATTTAC
ATCGCCCCGTCTGGAGTCCAGAAGGAGAGACTACAGCCGGAGGACATGTTTGTGTGTGAT
GTAGAGGAGAGGGACATCTGTGTCCCACCAGCATGGAAGAATCTGAAGAAGGGCCAGTGC
ACCCCCCTGTTTATGAATGCCTACACCATGAGAGCGGCACAGGCTGTCATACACACCCAC
TCCAAAGCTGCTGTCATGGCAACACTGTTTTATCCTGGCAAGGAGTTTCGGATAACTCAC
CAGGAGATGATCAAGGGAATTCGCAAG

>ssal_4031041
ATGACATCTGTTTGTGATGCC---------GACAAGGAAAATGGTTCAGAGTCGACGGAG
TCTCAGGAGAAGGAACATCCACGGGTTCTCATCCCAGAGTTGTGTCGTCTTTTCTACCAA
CTCGGCTGGGTTACTGGGACAGGAGGAGGGCTAAGTTTGAGACGTGGAGATCAGATCTAC
ATTGCCCCGTCTGGTGTGCAGAAGGAGAGACTACAGCCAGATGACATGTTTGTCTGTGAT
GTGGAGGAGAGAGACATCAGCTCCCCACCCCCCTGGAAGACGCTGAAGAAGAGCCAGTGC
ACCTCTCTGTTTATGAATGCCTTCACTATGAGGGCGGCGCAGGCCGTCATCCACACCCAC
TCCAAGGCTGCCGTCATGGCAACTCTGTTTTATCCTGGCAAGGAGTTCCGCATAACTCAC
CAGGAGATGATAAAGGGGATCCGCAAG


############################################################

>ssal_4044567
TGCAGCCAGCTGGCCCAGGATCCCAAGCTGAAGGATGGCTACAATGCCATGGGCTTTTCC
CAGGGAGGGCAGTTCCTGAGGGCAGTGGCGCAGCGCTGTCCATCTCCTCCAATGAAAACC
CTGATCTCTGTTGGGGGACAACAACAAGGGGTGTATGGTCTCCCTAGATGCCCTGGAGAG
AGCTCCCATATCTGTGACTGGATTCGCAAGAAACTCAACTCAGGAGCCTACACCGATACT
GTGCAAAAACACTTGGTGCAGGCACAGTACTGGCACGACCCACTGAATGACGACCTGTAC
AAAAAA---------------------------------------------

>eluc_5219429
---AGCCAGCTGTCCCAGGACCCCAAGCTGAAGAGTGGCTACAACGCCATGGGCTTCTCC
CAGGGAGGGCAGTTTCTGAGGGCCGTGGCTCAGCGTTGTCCATCTCCTCCAATGAAAACC
CTAATCTCCATCGGGGGACAGCAACAAGGGGTGTACGGTCTCCCTAGATGCCCAGGAGAG
AGTTCTGTTATCTGTGACTGGATTCGCAAGAAACTGAACTCTGGAGCCTACACTGATGTG
GTGCAAAAGCACTTGGTGCAGGCGCAGTACTGGCATGACCCACTGAATGACGACTTGTAC
AAAAAACAC------------------------------------------

>ssal_4049604
TGCAGCCAGCTGGCCCAGGATCCCAAGCTGAAGGATGGCTACAATGCCATGGGCTTTTCC
CAGGGAGGGCAGTTCCTGAGGTCAGTGGCGCAGCGCTGTCCATCTCCTCCAATGAAAACC
CTGATCTCTGTTGGGGGACAACAACAAGGGGTGTATGGTCTCCCTAGATGCCCTGGAGAG
AGCTCCCATATCTGTGACTGGATTCGCAAA------AACACTTGGTGCAGGCACAGTACT
GGCACGACCCACTGAATGACGACCTGTACAAAAAAACACAGCCTCTTCCTGGCTGATGTC
AATCAGGAG------------------------------------------


############################################################

>ssal_4023733
GCACGAAAAGTAATTATCTACGGCGGGAAAGGAGCACTAGGAGCCACTTGTGTTCAATAC
TTCAAGTCTAAAAACTGGTGGGTGGCGTGTATTGACATCAATGCCAATGAGGAGGCAAGC
GCCAACATCCTAGTCAAACCAACCGACTCCTTTACTGACCAGGCAGAACAGGTGACAGCG
GATGTGTTGTCGTTGCTAGGCGACCAGAAGGTGGATGCCATCCTGTGTGTGGCGGGAGGA
TGGGTCGGAGGCAGCGCCAAGGCTAAAGCTCTCTATAAGAGCAGTGATCTGATGTGGAAG
CAGAGTGTGTGGACATCAACCATTTCCAGTCACCTAGCAACCAGACACCTGAGAGAAGGG
GGGCTGCTCACACTGTCTGGAGCGGTCCACCAGCTACGTCAGTCTCTAGCGGGA

>eluc_5219780
GCACACAGAGTTCTCGTTTACGGAGGCAAAGGAGCTTTGGGAGCCAAATGTGTCCAATAT
TTCAAGTCTAAAAACTGGTGGGTGGCATGTATTGACCTGGTTGCCAATGAGGAGGCAAGC
GCCAACATTCTGGTCAAACCCACAGACTCCTTCACTGATCAGGCAGAACAGGTTTCAACG
GATGTATCATTGTTGCTGGGCGACCAGAAGGTGGATGCCATCTTGTGTGTGGCAGGAGGA
TGGGCTGGGGGCAGTGCGAAGGCTAAGGGGCTGTTTAAGAACAGTGATCTGATGTGGAAA
CAGAGTGTGTGGACGTCAACAATCTCTAGTCACCTAGCAACCAAACACCTAAGAGAGGGG
GGTCTGCTCACCCTGTCTGGAGCCCACGCTGCTCTAACCGGAACCCCAGGTATG

>ssal_4086787
GCCAATCGGGTACTCGTTTACGGAGGAAGAGGCGCACTAGGTAGCAAAATTGTTCAGCAC
TTCAAATCTAAAGGATGGTGGGTCGCCAGCATCGATATCGTTGCCAATGAGGAGGCAAAC
GCGAACGTGCTGGTGAAGTTATCCGAGTCATTTACCGAGCAAGCTGGGCAGGTGACAGCA
GATGTGGCACAGTTGCTAGGGGACCAGAAAGTAGATGCCATCTTGTGCGTGGCAGGCGGA
TGGGCAGGAGGAAATTGCAGCTCAAAAGACTTGTACAAAAACACAGATATGATGTGGAAG
CAGAGTGTGTGGACCTCTACCATCTCTAGCCATCTGGCTGCTGTGCACCTGAAGCAAGGG
GGACTGCTGACTCTGGCTGGGGCTAAAGCATCACTGGGTGGCACTAGTGGCATG


############################################################

>ssal_4046585
ACCAATTTCCAGGGCATGGCCCTGACCCGGGACAAGATGTGTTCCATGGTCAAGAAGTGG
CAGACCATGTTTGAGGCCCATGTGGACGTGAAGACCACCGAGGGCTACCTCTTGGGTTTA
TTTTGTGTTGGCTTCACCAAGAAGGGCCCCAACCAGATCAGGAAGAGGTGGTACGCCCAG
CACCAGCAGGTCCGTCAGATCAGGAAGAAGATGATGGAGATCATGACCCGTGAGGTCCAG
ACCAACGACCTGAAGGAAGTTGTCAACAAGCTGATCCCTGATTCCGTTGGCAAGGACATT
GAGAAGGCCTGCCAGTCCATTTACCCCCTCCACGAGGTT---TAGGTCAGGAAGGTTAAG
ATGCTGAAGAAGCCCAAGTTTGAGTTGGGCAAACTGAGGGAGTTCCACGGTGGGGGGGGT
GGCAGCAGGGCAGCCAAGCCCTTTGGGGAGGACACCGGGGTTAAGGTGGATAGGGCGGAG
GGTTACGAGCCCCCCATCCAAGAGACC

>ssal_4042254
ACTAACTTCCACGGCATGGACCTGACCCGTGACAAGATGTGCTCCATGGTCAAGAAGTGG
CAGACCATGATTGAGGCCCATGTGGACGTGAAGACCACCGACGGCTACCTCTTGCGTCTA
TTCTGTGTTGGCTTCACCAAGAAGCGCACCAACCAGATCAGGAAGACGTCGTACGCCCAG
CACCAGCAGGTTCGTCAGATCAGGAAGAAGATGATGGAGATCATGACCCGTGAGGTCCAG
ACCAACGACCTGAAGGAAGTTGTCAACAAGCTGATCCCTGACTCCGTTGGCAAGGACATT
GAGAAGGCCTGCCAGTCCATCTACCCCCTCCACGACGTCTACGTCAGGAAGGTTAAGATG
CTGAAGAAGCCCAAGTTTGAGTTGGGCAAACTGATGGAGCTCCACGGTGAGGGTGGTGGC
AGCAGTGCAGCCAAGCCCTCTGGGGACGACACCGGGGCTAAGGTGGATAGGGCCGACGGC
TACGAGCCCCCCATCCAAGAGACCGTC

>eluc_5221999
ACCAACTTCCATGGCATGGACCTGACTCGTGACAAGATGTGCTCCATGGTCAAGAAATGG
CAGACCATGATTGAGGCCCATGTGGACGTGAAGACCACCGACGGCTACCTTCTGCGTCTG
TTCTGCGTCGGTTTCACCAAGAAGCGCACCAACCAGATCAGGAAGACGTCGTATGCACAG
CACCAGCAGGTCCGTCAGATCAGGAAGAAGATGATGGAGATCATGACCCGTGAGGTCCAG
ACCAACGACCTGAAGGAAGTTGTGAACAAACTGATCCCGGACTCCGTTGGCAAGGACATT
GAGAAGGCTTGCCAGTCAATCTACCCCCTGCATGATGTGTATGTCAGGAAGGTCAAGATG
CTGAAGAAGCCCAAGTTTGAGTTGGGCAAGCTGATGGAGCTCCATGGTGAGGGTGGCGGC
AGT---GTAGCCAAGCCTTCAGGGGACGATACTGGCGCCAAGGTGGAGAGGGCCGATGGC
TACGAACCCCCCATCCAGGAGACCGTC


############################################################

>ssal_4058048
AGAACAATGTTTCCTAAGATCACACTTCAAGATATCCTGAACTTTGAGAAGTCCTACAAG
GACTCTGAGGAAGAAAAGCATGATCTGATGCGGGTCTATGAGGAGCACAAGGGCGACATG
GACATGATCATGGAGAACGTGCTGTGTGCCACCCAGGAGGACGAGCCACGGATCAGAGCC
ATCCTCCAGTGCGCCATCGACTCCAAGGAGCTGCTGGCTCACAAGGCTTTCACCAACGAG
AGTGCTAAGAAGAAAAGCAGCCGCAAACGCAAGGCCGATAAAGAGCGTAAAGAGGCAGAG
GAGATGCAGAAAGAGATGGGCCTGAAC---AGCGAGGACAGCCTGGTGGCCATGATCAAG
AAAAATCAGAAGTCAAAAGAGGCAGGCTTTAACAATTTTATGGATAACCTGGAGGCAAAG
TACTGCAAG

>eluc_5217557
AGAACAATGTTTCCTAAAATCACACTTCAAGACGTCCTGGACTTTGAGAAGTCCTACAAG
GACTCCGAGGAGGAGAAGCACGATCTGATGCGGGCCTACGAGGAGCACAAGGGCGACATG
GACAAGATCATGGAGAATGTGTTGTGCGCCACCCAGGAGGATGAGCCACGGATCCGAGCC
ATCCTCCAGTGTGCCCTCGACTCCAAGGAGCTACCCCCTCACAGGGCCTTCACCAATGAG
AGTGCGAAGAAGAAAAGCGTCCGCAAACGCAAGGCCGATAAAGAGCGCAAAGAGGCAGAG
GAGATGCAGAAAGAGATGGGCCTGGAC---AGCGAGGACAGCCTAGTTGCCATGATCAAG
AAAAATCAGAAGTCAAAAGAAGCAGGCTTTAACAATTTAATGGATGACCTGGAGGCAAAG
TACTGC---

>ssal_4043875
AGGTTGCTGTTCCCTAAGATCACATTGAAGGACATCCAGGAGTTTGAGAGGAAGTACAAA
GGCACGGAGGAGGAGAGGCAGGATGTGATGCAGATTTACCTGCAGCACCATGGGGACATG
GACGCCATCATGGCCTCAGCCCTGTGCTGCTCTCAGGAGGACGAGCCCAGGATCACAGCC
CTTATACAGACAGCCATCCAGGCAGGGGAGCTCACGGCCTACCCTGCATTCACCCAGGAG
AGCACCAGGAAAAAGAAAACACGCAGACAGAAGGCTGATGAAGAAAGACAAGAAGCTGAG
GAGATGCAGAGAGAGATGGGACTCAATGATGCTGATGACAGTCTTGTAATGATGTTAAAG
CAAAAGCATAAGTCCAGAGAGCAGAATTTTAACTCTTTCCTGTCTGACCTGGAAGCCAAA
TACTCC---


############################################################

>eluc_5223628
TATGCGGCATGCATGTACCTGGAGAGCCAATTCAGGACCCAGGGGACCCAGTTGATCCCT
GAGAGCCCAGCAGAACAGGCCTTGATGTGCCAGCGTATGTTTGAGGCCCTCAGCCTCAAT
GACAAGCTCAGTAATGTTGTCTACTACAACTATCGTGTCCCAGAAGCAGAGAGACATGAC
TCTGCATTGAAGAGGAACAAGGAGATCCTCACAACCGAATTGCACCTGTGGGAGAGATAC
ATGCAGAAGATGAAGACCGGCTCCTACCTGGCAGGGAAAGCCTTCTCATTGGCTGACGTT
GTTGTCTTCCCTGTGATTGCCTACGCATTCCGCTCCGGGCTCTCTGAGAAGCGTTACCCT
AAACTGGGAGCGTACTATGGCATGATGAAGGACCGACCCAGT---------

>ssal_4031703
TATGCAGCATGCATGTACCTGGAGAGCCGGTTCAGGTCCCAGGGACCCCAGTTGATTCCT
GAGGGCCAACTAGAGCAGGCCCTGATGTACCAGCGCATGTTTGAGATCCTCAACCTCAGT
GACAAACTCAGTAACGTCATCTACTACAACTACCGTGTCCCCGAGGGAGAGAGACATGAC
TCTGCTATCAAGAGGAACAAGGAGACCCTGGCCACGGAGATCAAACTGTGGGAAGGATAC
TTTCAGAAGATGGAGGTTGGTTCTTACCTGGCAGGAAAAGCCTTCTCATTGGCTGACGTT
ATTGTCTTCCCTGTGATTGCCTACGCCTTCCGCTTTGGGCTGTCTACGGAGCGTTACCCC
AAACTGGGAGCATACTACGACATGATGAAGGACAGACCTAGC---------

>ssal_4065174
TATGGAGCTTGCATGTATTTGGAAAACCAGTTCAGGTCCCAGGGGACCCAGATGATCCCT
GAGGGTCTAGCCGAACAGGCCCTGATGTACCAACGCATGTTTGAGGGCCAAACCTTCTAC
GAGAAACTTAGTGATGTGGTCTACTATGAGTATTATGTCCCTCAAGGAGAGAGACATGAC
TCTGCTATCAAGAGGAACAAAGGTAACCTTGCAATTGAAATTAAACTATGGGAGGGATAC
TTTCAGAAGATGGAGGCAGGCTCTTACCTGGCAGGAAAAGCCTTCTCGTTGGCTGATGTC
CTTGTCTTCCCCACCATTGCCTACTCCTTCCGCTCTGGGCTGTCAGCAGAGCGTTACCCC
AAACTGGGAGCATACTACTCTATGATGAAGGACAGACCAAGTGTCAAAACT


############################################################

>eluc_5218898
GGGGGGACGAGTCCTGGGACTCCA---ACACAACAGTCCCCCCCCTCATCTCCTCGGCGG
ACTGTTGGCCTGGATGCAGTGAAAGAGGCACTGCGGGACTCTGCCAACGAGTTTGAGCTG
CGTTACGCCCTAGCATTCAGTGACCTGTCATCCCAGCTGCACCTCACACCGGCTACAGCC
TACCAGAGCTTTGCAAGTGTGATGGATGAGGTGTTCCGGGATGGGGTGAACTGGGGAAGG
GTTGTGGGCCTGTTTGCGTTCGGAGGGGCCCTCTGTGTAGAGTGCGTGGAGAAGGAGATG
AGCCCCCTTGTGGGACGGATTGCTGACTGGATGACCGTCTACCTGGATAACCACATCCAG
CCCTGGATCGAGAGCCAAGGAGGATGGGACCGTTTTGCAGAGATCTTTGGGAAGGATGCT
GCAGCCAACAGCAGGAAGTCTCAGGAGAGCTTTAAGAAGTGGCTGCTGGCAGGAATGACG
CTGGTTACAGGAGTTGTCGTTGGGTCTCTTATTGCTCAGAAA

>ssal_4033896
------------GTGGGGAACAGCAGAAGCAATTTGGCGAAGCCCTCATCTCCACAG---
---GGGGGCATGGAGCCAGTGAAAGCAGCACTACGGGACTCAGTGGATGAGTTTGAGCTG
CGCTACACCCGCGCCTTCAGTGACCTCTCCTCCCAGCTCCACATCACCCCTGCCACAGCC
TACCACAGCTTTGAGAGTGTGATGGACGAAGTGTTCAGGGACGGGGTCAACTGGGGTCGC
GTGGTGGGTCTGTTTGCTTTCGGCGGGGCCTTGTGTGTTGAGTGTGTTGAGAAGGATATG
AGCCCACTGGTGGCGCGCATCGCAGACTGGATGACCACCTACCTGGACAACCATATCCAG
CCCTGGATCCAGAGCCAAGGAGGATGGGACCGTTTTGCAGAGATCTTTGGCAGAGATGCT
GCTGCAGACGTTCGACGGTCTCAGGAGAGCATAATTAAATGGCTGCTAGTTGGGGTGATT
CTGCTTTCAGGAGTGCTGGTCGGCACTCTCATCATGAAGAAA

>ssal_4057331
------------------AACGGCAGAAGCAATTTGGGTAAGCCTTCCTCTCCACAG---
---GGGGGAATTGAGGCAGTGAAAGCAGCACTACGGGACTCAGTGGATGAGTTTGAGCTG
CGTTACACCCGCGCCTTCAGTGACCTCTCCTCCCAGCTCCACATCACCCCTGCCACAGCC
TACCACAGCTTTGAGAGCGTGATGGACGAAGTGTTCAGGGATGGGGTCAACTGGGGTCGC
GTGGTGGGCCTGTTTGCTTTCGGCGGGGCCCTGTGCGTTGAGTGTGTTGAGAAGGATATG
AGCCACCTGGTGACGCGCATCGCAGACTGGATGGCCACCTACCTGGACAATCATATCCAG
CCCTGGATCCAGAGCCAAGGAGGATGGGACCGTTTTGCGGAGATCTTCGGCAGAGATGCA
GCTGCAGACGTCCGACGGTCCCAGGAGAGCTTAAGAAAATGGCTGCTAGTTGGGGTGATG
CTGCTTTCAGGAGTACTGGTCGGCACTCTCATCATGAAGAAA


############################################################

>eluc_5215602
AAAGCCCGAGTTACGGAAAGGGGGATAATGACCAAGGATGCAAATGCCGTTAGTCGTTTT
GGGACACCTTCAGACCGAGAGAAAGCTAAGGCACTTGAAAAGGTCAAGGCAAAGGAGAAA
CGACAAAGTACCCGGGATACCAGCAGGGGGAGGGCAGATGGTAGAAGGCGAGGAGGACGG
---------------GGAGCAGTGTCTTCCAACTCGGATAGACAGACGTTGGGCGCGAAG
AGCAAGGTGTATGACAGCAAAGGCCGTCTGCTCTCCTGCGGAAAGGACATGTGTGACTGC
CTAGACGCTGACTGCATGGGCTGCTTCTATCCCTGCCCTGAATGTGGGTCTCGCAAGTGC
GGTGTGGAGTGCCGCTGTGACCGCAAGTGGCTGTACGAACAAGTGGAGGTGGAGGGAGGA
GAGATCATCCGCAATAAGTACGCTGGC

>ssal_4041092
AAGCCTGAATTACGAAAAAGGGGGATGATGACCAAGGACACAAATGCGGCTAATCGCTTC
GGGGCACCATCAGACCGAGAGAGGGCTAAGGCGCTGGAGAAGAGCAAGGCCAAAGAGAAA
CGACAGAGTACCCGGGATACTGGCAAGGGAAGAGGTGATGGCAGAAGACGAGGAGGAGGA
GGAGGAGGA---CGAGGAGGTGTCTCCTCAAACACTGACCGACAGACTATAGGGGCGAAG
AGCAAAGTGTATGACAGCAAAGGCCGCCTGCTCTCCTGCGGCAAGGACATTTGTGACTGC
CTGGACGCGGACTGCATGGGCTGCTTCTACCCCTGCCCCGAGTGCAGCTCCCGCAGGTGT
GGCGTGGAGTGCCGCTGTGACCGCAAGTGGCTCTACGAGCAGGTTGAGGTGGAGGGGGGA
GAGATCATCCGCAACAAGTACGCTGGC

>ssal_4049461
AAGCCTGAATTACGAAAAAGGGGTATGATGACCAAGGACACAAATGCGGCTAACCGCTTC
GGGGCACCGACAGACCGGGAGAGGGCTAAGACGCTGGAGAAGAGCAAGGTCAAGGAGAAA
CGACATAGTACCCGGGATACTGGCAAGGGAAGAGGTGATGGCAAAAAACGAGGTGGAGGA
------------CGAGGAGGAATCTCCTCCAACACTGACAGACAGACTATTGGGGCGAAG
AGCAAAGTGTATGACAACAAAGGCCGCCTGCTCTCCTGCGGCAAGGACATGTGTGACTGC
CTGGACGCGGACTGCATGGGCTGCTTCTACCCCTGCCCCGAGTGTGGCTCCCGCAGGTGT
GGTGTGGAGTGCCGCTGTGACCGCAAGTGGCTCTACGAGCAGGTTGAGGTGGAGGGGGGA
GAGATCATCCGCAACAAGTACGCTGGC


############################################################

>ssal_4035657
GGGGACACCATGGACCTGGGGATAAAGGTTAGCAATCCCAAAGATATCATGCTGGAGGAG
CTGTCACTGCAATCCAACAGAGGCTCTCGTCTTTTCAAAATGCGCCAGCGAAGATCGGAG
AAATACACGTTTGAAAGTATCCAAAATGAGGCAAACGTGCAGCTGAGTAGGGATCTTCTA
GCTGAGAATGTAGACAGTGCCGAAAACAAAGAGGGATCGAAAACACTTCCTTACACACCC
GCCCCAGGAAACCCTTCAAATCCAGAAAGCATTGCACCAGGATATGGAGGCCCCTTGAAG
GATGTCCCTGCAGAGACGTTCAACTCTACAGCTATACCCAAGTCCTACCACTCCCCTTGG
AAGCAGGCTATCATTAACGACCCCAACCTGGCCGAGACCCTCAATATCAGCATGCCTGTC
CCTGAGCCCAGACCAGAGGCTCCTGAATACAAGAGCTTTAACAGGGTGGCCACACCGTTT
GGTGGTTTCGACAAAGCCCCCCAGAGCAGTGGGATCACGTTCAAACTCCCTGAGATCGAC
CTGAACCTCCCCAACTACTCTGAGCTCCAGGACCCAGGGGTGAAACGGCCCACCTTAAAC
AGGGTCGCCCAGGGATGG---------

>eluc_5217724
GGTGACGCTATGGACCTGGGGATAAAGGTTAGCACTCCCAAAGACATCATGCTGGAGGAG
CTGTCTCTGCAGTCCAATAGAGGTTCCCGTCTTTTCAAAATGCGCCAAAGGAGATCTGAG
AAGTACACTTTTGAAAGTATCCAAAATGAAGCAAACATGCAGCTGAGTCAAGACATTCTA
ACTGAGAACACAGAGAAAGACGAAAACAAAGAGGGATTGAAAACTCTTCCTAACACAGGA
AACCCACCAAATACC---------GATAGCATTGCACCAGGATATGGGGGCCCCTTAAAG
GACATGTCAGCAGAGGCGTCTAACTCGACAGCTATACCCAAGTCTTACCACTCGCCTTGG
CAGCAGGCTATCATCAATGACCCTGCCCTGGCCGAGACCCTAAACTTAAGAATGCCCATC
CCAGAGCCCAGACCAGAAGCTCCTGACTACAAGAGCTTTAACAGGGTTGCAACACCATTC
GGTGGTTTCGACAAAGCCCCCCGGAGCAGTGGGATCACATTCAAACTACCTGAGATAGAC
CTGAACCCCCCTAGCTATCCTGAGCTCCAGGACCCAGGAATGAAACGGCCCACCTTCAAC
AGAGTTGCCCAAGGATGGATATCCGAT

>ssal_4050663
GGGGACACCATGGACCTGGGGATAAAGGTTAGCACTCCCAAAGACATCATGCTGGAGGAG
CTGCCACTGCAATCCAACAGAGGCTCTCGTCTTTTCAAAATGCGCCAGCGAAGATCGGAG
AAATACACGTTTGAAAGTATCCAAAATGAGGCAAACATGCAGCTGAGTAGCGATCTTCTA
GCTGAGAATGCAGACAGTGCCGAAAACAAAGAGGGATCGAAAACACTTCCTTACACACCC
ACCCCAGGAAACCCA---------GAAAGCATTGCACCAGGATATGGAGGCCCCTTGAAG
GATGTCCCTGCAGAGACGTTCAACTCTACAGCTATACCCAAGTCCTACCATTCCCCTTGG
GAGCAGGCTATCATTAACGACCCCAACCTGGCCGCGACACTCAATATCAGGATGCCTGTC
CCTGAGCCCAGACCAGAGGCTCCTGACTACAAGAGCTTTAACAGGGCGGCCACACCATTT
GGTGGTTTCGACAAAGCCCCCCGGAGCAGCGGGATCACGTTCAAGCTGCCCGAGATCGAC
CTAAACCTCCACAACTACTCTGAGCTCCAAGACCCAGGGGTGAAACGGCCCACCTTCAAC
AGGGTCGCCCAGGGATGGATATCCGAT


############################################################

>ssal_4042000
GAGAATATGGATGTGGAGAGTGGTATTTGTCAGGGAAACGGGGACTCTGGTCCTAGTGAG
TTCGGCGTGAAGATCCCCGAGAGGATGCTGAAACGGGAACAGGATAGGCTCGAGGACGTG
GAGAGAAAGAAAGAGGTGAAAAAGAGCCAGTCTGTCACGGAGGAGAAGAGTGGGTTCTTC
ACCGCGACGTTCGGCAGCGAAAGGGCGGCTATCGAGAAGTTACTGGCTGGTTGCTCGGGG
GCTACTGACCGTGTCCTGGCCACCAAAACCTTGGAGGAGGTGACTACTAAAACACAACAG
CTCCAGAAGTTTCTAAACGACAGCATGGTGTTTTTACCGCAGTACGAACTGAGACAGGCA
CAGGTGGCGCTCCAGAAACTACAGAGCTCTCTTGCCGAGAAGAGAGATGAGATTCTCCCC
AAGAAGAAGTTCGCCTTTAGGTCGCGTGCAGCAAATACACCCAAAGTAGATCCACCTGTC
GCGGACCCAGCGACACCTGTAACGCCTAAGGATTCTGGCCGAACTAAAGTGGACGGAGCC
ATAAGCCCCCCAGAGCAGTGCGGCTTCTCCCACTTTGAGTCCCATGTGCTGACCAAGACA
GGGGAGGAGATCAAACAACAGGATGTTCTCCTGACCCACCTGACCAATTGCAAGGTCAGA
CTCCTGGGCTCCCCCAGCACCATCCACATCAAACACGTCCAGAACTGTGAGATCTTCTCT
GGGCCGGTCTCCAGCTCTGTATTCGTTGACCACTGCACCGGCAGCACCCTCTCCTTCCCC
TGCCAGCAGCTACGAACTCACCACACTACTGACACACAGGTCTATCTGCACGTCACTAGC
CGCGCCATCATAGAAGACTGTCAAGGGGTGTGCTTCGCCCCCTTTGCCTGGTCCTACCCG
GGTCTGGACCAGGACTTTAAGGTGTCTGGTCTGGACCGGGAGAGGAACAACTGGAACCAG
GTGGATGATTTTAACTGGCTGGCCATAGGGACCCAATCACCTAACTGGTGTGTCATCCCA
GAAGCTGAGAGAAGAACTGAATGGGAC---

>ssal_4061452
GAAAACATGGACGTGGAGAGTGGTATTTGTCAGGGAAACGAGGATTCTGGTCCCAGTGAG
TCCGGCATTAAGATCCCGGACAGGATGCTGAAACGAGAACAAGATAGGCTTGAGGGCGTG
GAGAGAAAGAAAGAAGCGAAAAATAGCCAGTCTGTCACGGAGGAGAAGAGTGGGTTCTTC
ACCACGACGTTCAGTAGTGAAAGGGCGACTATCGAGGAGTTACTGGAGGGCTGTTCGGGG
GCTACTGACCGCGCCCTGGCCACTCAAACCTTGGAGGAAGTGACTACTAAAACACAGCTC
CTCCAGAAGTTTCTAAACGATAGCATGGTGTTTTTACCGCAGTACGAGCTGAGACAGGCC
CAGGCGGCGCTCCAGAAACTACAGAACTCTCTGGCCGAGAAGAGAGACGAGATTCTCCCC
AAGAAGAAATTCGCCTTTAGGTCGCGCGCAGCAAATGCACCCAAAGTAGACCCA------
------CCAGCTCCACCTGTAAAACCCAAGGATTCTGGCCGAACTAAAGTGGACGGAGCC
ATAAGCCACCCAGAGCAGTGTGGCTTCTCCCACTTTGAGGCCCAGGTGCTGACCAAGTCA
GGGGATGAGATTAAACAACAGGATGTTCTACTGACCCACCTGACCAACTGTAAGGTCAGA
CTCCTGGGCTCCCCCAGCACCGTCCACATCAAACACGTCCAGAACTGTGAAATCTTCTCT
GGGCCAGTGTCCAGCTCTGTGTTCGTGGACCACTGCACCGGCAGCACCCTCTCCTTCCCA
TGCCAACAGCTACGGACTCACCACACCACCGACACACAGGTCTATCTGCATGTCACCAGC
CGCGCCATCATAGAGGATTGCCAAGGGGTGCGCTTTGCCCCCTTTGCCTGGTCCTACCTG
GGTCTGGACCAGGACTTCAAGGTGTCTGGTCTGGACCGGGAGAGGAACAACTGGAACGAG
GTGGATGATTTTAACTGGCTGGCCTTAGGTACCCAATCTCCTAACTGGTCTGTCATTCCA
GAAACTGAGAGAAGAACCGAGTGGGACTCC

>eluc_5215381
GATAATATGGAGGTAGAGAGCGATGTTTTTAAAGAAAATGGAGCGTCTTGTCCCAGTGAG
GCTGGCCTTAAGATCCCGGAGAGGATGATAAAAAGGGAACAAGATAGGCTCGAGGACGTG
GAGAGAAAGAAAGAAGCGAAAAAGAGCCAGTCTGTCCCGGAGGAGAAAAGTGGGTTTTTC
ACCGCTGCGTTTAGTAGCGAAAGGGCGGCTATCGAGGAATTGCTTGTGGGCTGCTCGGGG
GAAACTGACCGCACACTGGCCACGCAAACCCTGGAAGAGGTGACTACTAGAACACAGCAG
CTCCAGAAATTTCTCAACGATAGTATGGTATTTTTACCACAGTACGTTTTAAGTCGTGCC
CAGGCGTCGCTTCAGAAACTACAGAACTCTCTTGCGGAGAAGAGAGACGAGATCCTCCCC
AAGAAGAGGTTCGCTTTTAGATCACGCGCAACAAATACACCCAAAGCAGGCCCACCTTCT
GCGGACCCTGTTTCAGTTATAACGTCTAAGGATTCTGCCGAAACCGCTGTGGACGCAGGA
ATCAGCCCCCCAGAGCAGTGCGGTTTCTCCCATTTTGAGTCCCAGGTGCTGACAAAATCA
GGTGAGGAAATCAAGCAACAGGATGTTCTTCTGACCCACCTGACCAACTGCAAGGTCCGA
CTCCTGGGCTCCCCCAGCACTGTCCACATCAAACACATCCAGAACTGTGAAATCTTTTCC
GGGCCGGTCTCTAGCTCTGTGTTCGTGGACCACTGCACCGGCAGCACCCTCTCTTTTCCC
TGCCAGCAGCTACGGACTCACCACACCACAAACACACAGGTCTACCTGCACGTCACCAGC
CGTGCCATCATAGAAGATTGCAAAGAGGTGCGCTTCGCACCACTCACCTGGACCTACCCT
GGTCTTGATGAGGACTTTAAGGTGTCTGGTCTGGATCGGAAGAGGAACAACTGGAACCAG
GTGGATGATTTTAACTGGCTGGCCGTAGGGACCCAGTCTCCTAACTGGTCTGTCATTCCG
GAAGCTGAGAGAAGAACTGAATGGGAC---


############################################################

>ssal_4043633
ATGTTCGCCAGGACCAGCGCGTTGGTGTTCCTCCCACAATGTGGGCAGGTCAGGAACATG
GCTACCTTGAAGGACATCACCATCCGTTTGAAGTCCATCAAGAACATCCAAAAGATCACC
AAGTCCATGAAGATGGTGGCCGCTGCTAAGTATGCCCGCGCTGAGAGGCAGCTGAAGCCC
GCCCGCGTCTATGGAAATGGTGCTTCGGCCCTGTACGAGAAGGCTGAGATCAAGGCCCCG
GAGGGAGTGGCCAACAAGCACCTCCTGATCGGTGTGTCGTCTGACCGTGGTCTCTGTGGT
GCCGTCCATTCC

>ssal_4061419
ATGTTCGCCAGGACCAGCGCGTTGGTGTTCCTCCCACAATGTGGGCAGGTCAGGAACATG
GCTACCTTGAAGGACATCACCATCCGTTTGAAGTCCATCAAGAACATCCAAAAGATCACC
AAGTCCATGAAGATGGTGGCCGCTGCTAAGTATGCCCGCGCTGAGAGGCAGCTGAAGCCC
GCCCGTGTCTATGGAAACGGCGCCGTGGCCCTGTACGAGAAGGCTGAGATCCATGCCCCG
GAGGGAGTGGCCAACAAGCACCTCCTGATCGGTGTGTCGTCTGACCGTGGTCTCTGTGGC
GCCGTCCATTCC

>eluc_5222286
ATGTTCGCCAGGACCAGTGCTTTGGTGTTTCACCCACAATGTGGGCAGGTCAGGGACATG
GCTACCTTGAAGGACATCACCATCCGGTTGAAGTCCATCAAGAACATCCAGAAAATCACC
AAGTCCATGAAGATGGTTGCCGCTGCTAAGTATGCCCGAGCTGAGAGGCAACTGAAGCCT
GCTCGCGTGTATGGAAGCGGCGCCACCGCTTTGTACGAGAAGGCTGACATCAAGGCTCCG
GAGGGCGCGGCCAACAAGCACCTCCTGATTGGTGTGTCGTCCGACCGTGGTCTCTGCGGG
GCCGTCCACTCC


############################################################

>ssal_4046991
GTAATTCATCATGCCACCAGTATATTATGCAGCAACAAAGGTTCCCTGGCCCTCCAGCAA
TTGCACAGGAAAGTATTCCAGCGTGTTGAAATAACCGAGGACGACTTTTGGTACATCGTA
AAGAAGTGTTCTCGGTTTGTTGCGGTGCGGAACCGAGAGAGGACGGAC------------
GACTGTGTGATTGTCGCCAAAACGTCGTTGCGACTATGTAAAAATTACACAAAGCAAGAT
TGCAGAGATTGCCAGGAGCTTCACCTTTGCAAGTATTTTGTTTATGGAAACTGTAGATTT
GGGAAAGGCAGGAAGCAGTGTAAGTTCTCCCATGATGTGCGTTCAGAGCATAACTACACG
CTCCTGAGGGAGTGCACTCTGCATGAGCTGCACGAGGATGACCTGTTCCTGTTACTGCTG
CAGAATGATCCCACCCTGCTGCCGGAGGTG

>ssal_4048874
GTAATTAATCATGCCACCAGTATATTATGCAGCAACAAAGGTTCCCTGGCCTTCCAGCAA
TTGCACAGGAAAGTATTCCAGCGTGTTGAAATAACTGAGGACGACTTTTGGTACATTGTA
AAGAAGTGTTCTCGGTTTGTTGTGGTGCGGAACCGAGAGAGAACGGACGAATGGGGAACT
GACTGTGTGATTGTCGCCAAAACGTCGCTGCGACTATGCAAAAATTACACTAAACAAGAT
TGCAGAGATTGCCAGGACCTTCACCTTTGCAAATATTTTGTTTATGGAAACTGTAGATTT
GGGAAAGGCAGGAAACAGTGCAAGTTCTCACATGACGTGCGTTCGGAGCATAACTACACT
CTCCTGAGGGAGTGCACTCTGCATGAGCTGCACGAGGATGACTTGTTCCTTTTACTGCTG
CAGAATGATCCCGCCCTGCTGCCGGAGGTA

>eluc_5224210
GTAATTCATCACGCCACCAGCATATTATGCAGCAACAAAGGTTCATTGGACCTTCAACAA
CTGCACAGGAAGATTTTGCAGCGTGTTGAAATAACCGAGGACGACTTTTGGTACATTGTA
AAGAAGTGTTCTCGATTTGTTGTGGTGCGCAACCGAGAGAGGACGGACGAATGGGGAACG
GATTGTGTGGTTGTAGCAAAAACGTCGTTGCGACTATGCAGAAATTATACAAAGGACGGT
TGCAGAGATTGCCAGGAACTCCACCTCTGCAAATATTTTGTTTATGGAAATTGCAGATAT
GGGAAAGGCAGGAAGCAGTGTAAGTTCTCCCATGATGTGTTTTCGGAGCACAACTACCGT
CTCCTGAGGGACTGCACCTTACACGAGCTACACGAGGATGAGCTGTTCCTGTTACTGCTG
CAGAATGACCCTAGCCTGCTGCCAGAGGTA


############################################################

>ssal_4037172
ATGACAATGGAAGAGATGAAGAATGAAGCAGAGACAACCTCCATGGTTTCCATGACACTC
TACACTGTGATGTATCCCGTCTTCCACGAGTTGGAGAGAGTGAACCTGTCGGCAGCACAG
ACCCTGAGGGCAGCGTTTATAAAGGCTGAGAAGGAGAACCCAGGGCTGACCCAGGACATC
ATCATGAAGATCCTGGAGAAGAAGAAAGTGGAGGTCAACTTCACTGAGTCACTACTGCGA
ATGGCTGCAGACGATGTGGAAGAGTTCATGATTGACAGGCCTGAGCAGGAGTTCCAGGAC
TTGAATGACAAGGCTCGGGCACTCAAACACATCCTCAGCAAGATCCCAGACGAGATCAAC
GACAGAGTACGCTTCTTACAGACCATCAAAGATATTGCCAGCGCCATCAAGGAACTCCTG
GACACAGTCAACACTGTCTTCCGAAAATACCAGTACCAGAACCGACGGGCACTGGAACAC
CAAAAGAAAGAGTTTGTGAAATACTCCAAGAGCTTCAGCGACACA

>eluc_5218769
ATGACAATGGAAGAGATGAAGAATGAAGCAGAGACGACCTCGATGGTTTCCATGACACTC
TACGCTGTGATGTACCCCGTCTTCAATGAGTTGGAGAGAGTGAACCTGTCGGCAGCACAG
ACCTTGAGAGCAGCGTTTATTAAGGCCGAGAAGGAGAACCCGGGTTTGACCCAGGACATC
ATCATGAAGATCCTGGAGAAGAAAAAGGTGGAGGCCAACTTCACGGAGTCCCTGCTGCGC
ATGGCCGCAGACGACGTGGAAGAGTATATGATTGACAGGTCAGAGCAGGAGTTCCAGGAC
TTGAATGGCAAGGCCCGTGCACTCAAACACATTCTCAGCAAGATCCCAGACGAGATCAAC
GACAGAGTGCGCTTTCTACAGACTATCAAAGACATCGCCAGCGCCATAAAGGAACTCCTG
GACACAGTCAACACAGTCTTCAGAAAATACCAGTACCAGAACCGACGGGCACTGGAACAC
CAAAAGAAAGAGTTTGTGAAATACTCAAAGAGCTTCAGTGACACA

>ssal_4023616
ATGACAATGGAAGAGATGAAGAATGAAGCAGAGACAACCTCCATGGTTTCCATGACACTC
TACACTGTGATGTATCCCGTCTTCCACGAGGCTGAG------------------------
------------------------------AAGGAGAACCCAGGGCTGACCCAGGACATC
ATCATGAAGATCCTGGAGAAGAAGAAAGTGGAGGTCAACTTCACTGAGTCACTACTGCGA
ATGGCTGCAGACGATGTGGAAGAGTTCATGATTGACAGGCCTGAGCAGGAGTTCCAGGAC
TTGAATGACAAGGCTCGGGCACTCAAACACATCCTCAGCAAGATCCCAGACGAGATCAAC
GACAGAGTACGCTTCTTACAGACCATCAAAGATATTGCCAGCGCCATCAAGGAACTCCTG
GACACAGTCAACACTGTCTTCCGAAAATACCAGTACCAGAACCGACGGGCACTGGAACAC
CAAAAGAAAGAGTTTGTGAAATACTCCAAGAGCTTCAGCGACACA


############################################################

>ssal_4047201
ATGAAAATCTGGACCTCCGAACACATATTCAACCACCCGTGGGAGACTGTGACCAAGGCG
GCAATGCAGAAGTATCCCAACCCAATGAACCCTGGCGTGGTAGGGGTGGATGTGTTGAAC
AGACATGTGGACACACAGGGCCGGTTATACAGCAACAGACTGCTCAGCACAGAATGGGGA
CTGCCCTCCTTGGCCAAGACTCTCATTGGTATAACACGAACCAACACATACATCCAGGAA
CATTCGGTGGTGGACCCCAAGGAAAAGACTTTTGAGCTGCAATCTACAAATATTTCATGT
ACTAACATAGTATCTGTGGACGAGAAGTTAACATACAGGCCGCATCCGGAGGATCCCAAA
AAGACCATATTGACACAAGAGGCACTTATCTCTGTGAAAGGAATTAGTCTGAGCAGTTAC
CTGGAGGGGCTCATGGCCAAAACCATCTCGGCAAACGCAGGCAAAGGACGAGAGGCGATG
GAGTGG

>ssal_4038338
ATGAAGATCTGGACCTCAGAACACATATTCAACCACCCGTGGGAGACAGTAACCAATGCA
GCAATGCAGAAGTACCCCAACCCCATGAACCCTGGCGTGGTAGGGGTGGACGTGTTGAAC
AGGCACGTGGACACACAGGGTCGGCTATGCAGCGACAGACTGCTCAGCACTGAGTGGGGA
CTGCCCTCCTTGGCCAAGACCCTCATTGGTATAACACGAACAAACACATACATCCAGGAA
CATTCGGTGGTAGACCCCAAGGAAAAGACCTTTGAGCTAAAATCTACAAATATTTCATGT
ACTAACATAGTATCTGTGGATGAGAAGTTAACATACAGGCCGCATCCGCAGGATCCCGAA
AAGACCATACTGACACAAGAGGCACTGATCTCTGTGAAAGGAATTAGTCTGAGCAGTTAC
CTGGAGGGGCTCATGGCCAAAACCATCTCAGCAAATGCAGGCAAAGGACGAGAGGCGATG
GAGTGG

>eluc_5221257
ATGAAGATCTGGACATCAGAACATGTATTCAATCACCCATGGGAGACCGTGACCAAGGCG
GCCATGCAGAAGTATCCCAACCCCATGAATCCCGGCGTGGTGGGGGTGGACGTCCTGAAC
AGACACGTTGACACACAGGGCCGGCTATGCAGCAACAGACTGCTCAGCACAGAGTGGGGC
CTGCCCTCCTTGGCCAAGACACTCATTGGTATCACGAGAACGAACACATACATTCAAGAA
AATTCAGTAGTGGATCCCAAGGAAAAGACATTTGAGCTGCAATCTTCAAATATTTCATGT
ACTAATATTGCGTCTGTGGACGAGAAGTTAACGTACAGGCCTCATCCGCAGGACCCCCAA
AAGACTATTCTCACACAAGAGGCATTGATTTCTGTTAAAGGAATTAGTCTGAGCAGTTAC
CTAGAGGGTCTCATGGCCAAAACAATCTCTGCAAATGCAGGCAAAGGACGAGAGGCGATG
GAGTGG


############################################################

>eluc_5223739
GGGGACATTTCAGGAACAATTGCAATAGAGATGCAGCCTAATTCCTACATCCACGCTCTG
GATACTGGTCTGTTCACAGTTGGTGCACCACATAAAGACGATGAAGGGCCAGACCCTCCG
GAACAGTTCACTGCCATCAAACTGTCAGACTCTAGGGTAGCCCTGAAGTCTGGCTATGGG
AAGTATCTGGGGATCACCTCCGAGGGGGTCGTGGTGGGGCGTTCCGATGCCATCGGCTCC
CGGGAACAGTGGGAGCCGGTTTTCCAGGACGGAAAAATGGCTCTCATGGCATCCAATAGC
TGTTTCATCTCCTACAGTGAAAGTGGGGACATTGAGGCTAAGAGCAAGTCTGCAGGGAGC
GACGAGATGGTTAAGATCCGGTCGTGCGCGGAGAGGGAGGTGAAGCGGAACGATGATATC
GCCGACGAGGACCGGGGCAACGTGAAGAACTGCGAGCTCAACTATGTAAAGAAGTTCCAG
AGTTTCCAGGACAGACGGCTTAGGGTGAATGAAGAGGACAGCATCACACTG

>ssal_4038270
GGGGAGATTTCAGGAACGGTTGCAATAGAGATGCAAACTAATTCCTACATCCATGCCCTG
GATACTGGTCTGTTCACAGTTGGTGCACCACATCAAGACGACGAAGGGCCAGACCCCCCG
GAGCAATTCACTGCCATCAAGTTGTCAGACTCTAGGGTAGCCCTGAAGTCTGGCTATGGG
AAGTATCTAGGGATCACCTCGGAGGGGGTCGTGGTGGGACGTTCCGACGCCATCGGCTCC
CGGGAACAGTGGGAACCTGTTTTCCAGGACGGCAAAATGGCTCTCATGGCAGCAAATAGC
TGTTTCATCTCCTACAGTGAAAGTGGGGACATTGAGGCCAAGAGCAAGTTGGCGGGGGAC
GACGAGATGGTTAAGATCCGGTCATGCGCGGAGAGGGAGGTCAAGCGGAACGACGACATT
GCCGACGAGGACAGGGGCAACGTGAAGAACTGCGAGCTCAACTACGTAAAGAAATTCCAG
AGTTTCCAGGACAGGCGGCTGAGGGTGAACGAGGAGGACAGCACCACACTG

>ssal_4060378
GGGGAGATTTCAGGAACGGTTGCAATAGAGATGCAGGCTAATTCCTACATCCATGCCCTG
GATACTGGTCTGTTCACAGTTGGTGCACCACATCAAGATGATGAAGGGCCAGACCCCCCG
GAGCAGTTCACTGCCATCAAGCTGTCAGACTCTAGGGTAGCCCTAAAGTCTGGCTATGGG
AAGTATCTAGGGATCACCTCGGAGGGGGTCGTGGTGGGGCGTTCCGACGCCATTGGCTCC
CGCGAACAGTGGGAGCCTGTTTTCCAGGACGGAAAAATGGCTCTCATGGCAGCAAATAGC
TGTTTCATCTCTTACAGTGAAAGTGGGGACATTGAGGCCAAGAGCAAGTTGGCGGGGGAC
GACGAGATGGTGAAGATCCGGTCATGCGCGGAGAGGGAGGTCAAGCGAAACGACGACATT
GCCGACGAGGACAGGGGCAACGTGAAGAACTGCGAGCTCAACTATGTAAAGAAGTTCCAG
AGTTTCCAGGACAGGCGGCTGAGGGTGAACGAGGAGGACAGCATCACACTG


############################################################

>ssal_4058230
ATGCCACGATCGTTTCTTGTCAAGAAACATATTAACTCCTCTAAGAAGCCAAATTATAGC
GAGCTGGAAAGCCCTACAGTATTTATTTCACCCTATCTCTACAAAGGCCTTCCATTGCCT
GTCATTCCTCAACCGGAGATCCTTAGCTCGGTCGCATACAACCCTATCACAGTATGGACT
ACAAGCAGTTTTCCGTTATCTCCGCTTCCAAGTGACCTCTCTCCCATCTCTGGATACCCC
TCGTCGCTCTCTGACACCTCATCCAAAGACCACAGCGGCTCCGAGAGCCCCAGGAGCGAT
GAAGACGACCGGATGCTTACCAAACTTACAGATCCTCATGGAGTGGAGGCAGAGAAATTC
CAATGTAGTTTGTGTAACAAATCCTATTCCACGTATTCTGGACTGCTAAAGCATAAGCAA
CTGCACTGCGACGCTCAGACGAGGAAATCTTTCAGTTGTAAATATTGCGAAAAGGAGTAC
ATCAGTCTTGGAGCCCTAAAAATGCACATTAGAACTCACACTTTGCCTTGTGTCTGTAAA
ATATGTGGCAAAGCTTTCTCAAGACCGTGGTTGCTTCAGGGACACATCAGAACGCACACT
GGAGAAAAGCCCTTCTCCTGCCCCCATTGCAGTAGGGCTTTTGCGGAC

>ssal_4060634
ATGCCACGCTCGTTTCTTGTCAAGAAACATTTCAACTCATCTAAGAAGCCAAATTATAGC
GAGCTGGAAAGCCCTATAGTATTTATTTCACCGTATCTCTATAAGGGCCTTCCATTGCCT
GTCATCCCTCAACCGGAGATCCTTAGCTCCGTGGTTTACAACCCTATCACGGTATGGACT
ACGAGCAGCTTGCCGTTATCTCCGCTTTCAAGTGACCTGTCTCCCATCTCTGGATACCCC
TCATCACTCTCTGACACCTCATCCAAAGACCACAGCGGCTCTGAGAGTCCCAGGAGCGAT
GAAGACGAGCGGATGCTTACCAAACTAACAGACCCTCATGGAGTGGAGGCAGAGAAATTC
CAATGTAGTTTGTGTAAAAAGTCCTATTCTACTTATTCTGGACTGCTGAAGCATAAGCAA
CTTCACTGTGACGCTCAGACGAGGAAATCATTCAGTTGTAAATACTGCGAAAAGGAGTAC
GTCAGTCTTGGAGCGCTAAAAATGCACATCAGAACTCACACTTTGCCTTGTGTCTGTAAA
ATATGTGGCAAAGCTTTCTCAAGACCGTGGTTGCTTCAGGGACACATCAGAACCCACACT
GGTGAGTGACTAAAGATTGGAGTGCCATATTGTACTGTAGCTTAT---

>eluc_5224171
ATGCCTCGCTCGTTTCTTGTCAAGAAGCATATTAATTCCTCTAAGAAGCCGAATTATAGC
GAACTGGAAAGTCCAACAGTATTTATTTCTCCATATCTGTACAAAGGCCTTCCACTGCCT
GTCATCCCTCAACCGGAGATACTTAGTTCAGTGGTGTACAACCCTATCACAGTATGGACT
GCAAGCAGTTTACCGTTATCTCCGCTTTCAAGTGACCTTTCTCCCATCTCTGGATACCCC
TCCTCGCTGTCTGACATCTCATCCAAAGACCACAGTGGATCTGAGAGCCCCAGGAGTGAT
GAAGACGAGCGGATGCTAAACAAACTCACAGACCCTCATGGAGTGGAAGCAGATAAATTC
CAATGTAGTTTGTGTAGCAAGTCTTATTCAACATACCCTGGACTGCTGAAGCATAAGCAA
CTGCACTGCGACGATCAGACAAGGAAATCGTTCAGTTGTAAATATTGCGAAAAGGAGTAC
GTTAGTCTTGGAGCCCTAAAAATGCATATCAGAACTCACACTTTGCCATGCGTCTGTAAA
ATATGTGGCAAAGCTTTTTCAAGACCGTGGTTGCTTCAGGGACACATCAGAACCCACACT
GGAGAGAAACCATTTTCCTGCCCCCATTGCAGTAGGGCGTTTGCGGAC


############################################################

>eluc_5221133
AGCCACATGCACTGTGATCGGGTTGAGGATGGG------------GCTGGATACAGGCTT
GGGAGAAGAGAACACAGCTCTGGCCAGGATGAGAGGGAAGCACGCTACTGGACAAAGAAA
CTCTATGACTTTGAATCCAATGATCCTGACAGATGGGGACACAGCGGTTTTAAAGAACTA
TACCCAGAGGAGTTTAAAAGTGACGGGGAAAGCGATTCCAGTAAT---CAGAATGACCAT
CGGAGAAAAAAAAAGTTAAAGTCCAGCTCTGAAACATCCAAATCGAAACACCTAAAGAAA
TCC------

>ssal_4031337
AGTCACATGCACTGTGATCGTGTGGAGGATGGGTCTGTAGATAGACTGGGAGACCGGCTG
CGGAGAAGAGAACACAGCTCTGGCCAGGACGAGAGGGAGGCACGCTACTGGACCAAGAAA
CTCTATGACTTCGAAGCCAATGATCCAGACAGATGGGGACACAGCGGTTTTAAGGAGCTA
TACCCAGAGGAGTTTAAAAGTGACTGGGAAAGAGACCGTGGCGATGATCAGAATGGGCAT
TGCAGAAAGAAAAAGACTAAGTCCAGACTTAAAACAGCCAAATCAAAACATCTGAAGAAG
TCC------

>ssal_4037957
AGTCACATGCACTGTGATCGTGTGGAGGATGGGTCTGTAGACAGACTGGGAGACCGGCTG
CGGAGAAGAGAACACGATTCCAGCCAGGACAAGAGGGAGGCACGCTACTGGACCAAGAAA
CTCTATGACTTTGGGGCCAATGATCCAGACAGATGGGGACACAGCGGTTTTAAGGAGCTA
TACCCAGAGGAGTTTAAAAGTGACTGGGAAAGAGACCGTGGTAATGATCAGAATGGGCAT
TGGAGAAAGAAA------AAGTACAGACTTAAAACAGCCAAATCAAAACATCTGAAGAAG
TCCTCCAAG


############################################################

>ssal_4041348
ATGCTGAGGATCTGTGTGGCCCTCTGTGTCCTGGCGACATGCTGGGCACAGGACTGTCAA
GTTTCAAACATTCAGGCCATGCAGAACTTCGATAGGAGCAGGTATACTGGTAGGTGGTAT
GCTGTGGCCAAGAAAGATCCTGTTGGTCTGTTCCTCTTGGACAATGTCGTTGCTCAGTTC
TCAGTAGATGAAAGTGGCAAAATGACTGCAACTGCCCACGGCAGAGTTATCATCCTGAAC
AACTGGGAAATGTGTGCCAACATGTTCGGCACCTTCGAGGACACTCCAGACCCTGCCAAG
TTCAAGATGAGATATTGGGGCGCTGCTTCATACCTCCAGACTGGAAACGATGACCACTGG
GTCATTGACACCGACTATGACAACTACGCCATC

>ssal_4061727
ATGCTGAGAATCTGTGTGGCCCTCTGTGTTCTGGCGACATGCTGGGCACAAGACTGTCAG
GTTTCAAACATTCAGGTCATGCAGAACTTCGACAGAAGCAGGTATACTGGTAGGTGGTAT
GCTGTGGCCAAGAAAGACCCTGTTGGTCTGTTCCTCCTGGACAATGTTGTTGCTCAGTTC
TCAGTAGATGGAAGTGGCAAAATGACTGCAACTGCCCAGGGAAGAGTTATCATCCTGAAC
AACTGGGAAATGTGTGCCAACATGTTCGGCACCTTCGAGGACACTCCAGACCCTGCCAAG
TTCAAGATGAGATACTGGGGCGCTGCTGCATACCTCCAGTCTGGAAACGATGACCACTGG
GTCATTGACACTGACTACGACAACTATGCCATC

>eluc_5221138
ATGCTGAGAATCTGTGTGGCCCTCTTTGTCCTGGCTACGTGCTGGGCACAGGACTGTCAG
GTTGCAAACATTCCCGTCATGCAGAACTTCGACAAGAGTCGGTTTGCTGGAAAATGGTAT
GCCATTGCCAAAAAAGATCCCGTTGGTCTATTCCTCCTGGACAACGTTGCTGCTACCTAT
GTAATCGATGAAAGCGGCAAAATGACAGCAAATGCTTATGGCAGAGTAATCATCTTAAAC
AACTGGGAAATGTGTGCCAACATGTTTGCCACTTTTGAGGACACTCCAGACCCTGCCAAG
TTCAAGATGACATACTGGGGCGCTGCTTCATACCTTCAGTCTGGAAACGACGAACACTGG
GTCATTGACACGGACTACGACAACTATGCCATC


############################################################

>ssal_4046528
GGAGAGAGGCGAAACACTATGGCATCTATAGCTGCTGGAGTCCTGTTTTTCACTGGTTGG
TGGATAATCATTGATGCAGCTGTGAAATATCCAGATGAGGCAGTCTTCCATCATGCCTAT
CACACCTGTGGAGTCATCGCTACTGTGGCTTTTCTCATGATCAATGCTGTCTCGAATGGC
CAGGTGAGAGGGGACAGCTACAGTGAAGGTTGCATTGGGCAGACAGGAGCTCGTGTGTGG
CTCTTCATTGGCTTCATGCTGGCGTTCGGCTCTCTCATCGCTTCCATGTGGATCCTGTTT
GGAGGCTTCGTAGTGCCCAAGAAACCTGTTGTGTATCCTGGTATTGCGGTTTTCTTCCAA
AATGCATTCATTTTCTTTGGG

>ssal_4038538
GGAGAGAGGCGAAACACCATTGCATCTATAGCTGCTGGAGTCCTGTTTTTCACTGGTTGG
TGGATAATCATTGATGCAGCTGTGAACTATCCAGATGAGGCGACTTTCCATCACGCCTAT
CACGCCTGTGGTGTCATCGCTACTGTGGCCTTTCTCATGATCAATGCTGTCTCAAATGAC
CAAGTGAGAGGGGACAGCTACAGTGAAGGTTGCATTGGACAGACAGGAGCTCGTGTGTGG
CTCTTCATTGGCTTCATGCTGGCGTTTGGATCTCTTATTGCTTCCATGTGGATCCTGTTC
GGAGGCTTCGTAGTGCCCAAGAAACCTGTTGTGTATCCTGGTATTGCCGTTTTCTTTCAA
AATGCATTCATTTTCTTTGGG

>eluc_5215951
GGCGAGAGGCGAAACACCATTGCATCTGTAGCTGCTGGAGTCCTGTTCTTCACTGGT---
TGGTAGATCATCATTGATGCAGCTGTGAAATATCCAGACGAGGCGATTTTCCATCATGCC
TATCACACCTGTGGAGTCATCGCTACTTTGGCCTTTCTCATGATCAACGCTGTCTCTAAT
GGCCAAGTGAGAGGAGACAGCTACAGTGAAGGTTGCATTGGACAGACAGGAGCTCGTGTC
TGGCTTTTCATTGGCTTCATGCTGGCATTTGGCTCTCTCATCGCTTCCATGTGGATCCTG
TTTGGAGGCTTTGTGGTGCCCAAGAAAGCTATTGTGTATCCTGGTATTGCAGTTTTCTTC
CAAAATGCATTCATTTTTTTT


############################################################

>ssal_4043387
ATGTCAGAAGGGGACAGTGTTGGTGAATCAATCCATGGGAAACCATCCACAATCGGCAGC
TTCTTCACACGGGTTGGACAGATCTATCAGTCATGGCTAGACAAGTCAACGCCGTTCTCC
ATAGGGCGATGGGGAGTCACTCTTTCTCTAACGGCCATCTACATGATCAGAGTGTACATA
TTACAGGGTTGGTATATTGTAACATACGCTCTGGGAATCTACCATCTTAACCTGTTCATC
GCTTTTCTATCACCAAAAGTGGATCCATCAATGCTTGACGAAGATGAGGGCCCGGCGCTC
CCCACCAAGCAGAACGAGGAGTTCCGCCCATTCATCAGGAGGTTGCCCGAATTCAAATTC
TGGCATTCGGCAACGAAAGGCATCGTCATTGCCATGATTTGCACATTCTTCGAAGCCTTC
AATGTGCCTGTGTTCTGGCCCATACTCGTAATGTACTTCATCATGCTTTTCTGCATCACC
ATGAAGAGGCAGATCAAGCATATGGTCAAGTACAGATACCTACCCTTCACGCACGGGAAG
AGGACTTACAGA

>eluc_5225003
ATGTCAGAAGGGGACAGTGTTGGGGAATCAATCCATGGAAAACCATCTACAATTGGCAGC
TTCTTCACACGGGTTGGACAGATCTATCAGTCATGGCTAGACAAGTCAACGCCGTTCTCC
GTAGGCCGATGGGTAGTCACTCTTTCGCTAACGGCCATCTACATGATCAGAGTGTACATA
TTACAGGGTTGGTATATTGTAACATATGCTCTGGGAATCTACCATCTCAACCTGTTCATC
GCTTTTCTATCGCCAAAAGTGGATCCATCAATGCTTGATGAAGATGAGGGCCCTGCGCTC
CCCACCAAGCAGAATGAGGAGTTCCGCCCGTTCATCAGAAGGTTGCCTGAATTCAAATTC
TGGCATTCAGCCACAAAAGGCATAGTCATCGCCATGATTTGCACATTCTTTGAAGCCTTC
AACGTGCCAGTGTTCTGGCCCATACTCGTAATGTACTTCATCATGCTTTTCTGCATCACC
ATGAAGAGGCAGATCAAGCATATGGTCAAGTACAGATACCTCCCCTTCACGCATGGGAAG
AGGACTTACAGA

>ssal_4038057
ATGTCAGAAGGGGACAGTGTTGGTGAATCAATCCATGGGAAACCATCCACAATCGGAAGC
TTCTTCACACGGGTTGGACAGATCTATCAGTCATGGCTAGACAGGTCGACGCCGTTCTCC
ATAGGGCGATGGGGAGTCACTCTTTCGCTAACGGCCATCTACATGATCAGAGTGTACATA
TTACAGGGTTGGTATATTGTAACATACGCTCTGGGAATCTACCATCTCAACCTGTTCATC
GCTTTTCTATCACCAAAAGTGGATCCATCAATGCTTGACGAAGATGAGGGCCCGGCGCTC
CCCACCAAGCAGAACGAGGAGTTCCGTCCGTTCATCAGGAGGTTGCCTGAGTTCAAATTC
TGGCATTCGGCAACAAAAGGCATCGTCATCGCCATGATTTGCACGTTCTTTGAAGCCTTC
AATGTGCCAGTGTTCTGGCCCATACTTGTAATGTACTTCATCATGCTTTTCTGTATCACC
ATGAAGAGGCAGATCAAGCATATGGTCAAGTACAGATACCTCCCCTTCACACATGGGAAG
AGGACTTACAGA


############################################################

>eluc_5217323
ATTGCTGTGACATTGGCTGGGTTGACAGGCAAAGACCCTGTGCAGTGCAGCCGAGACGTC
TACCTGGTTCCTGATGCCAACCTGGAGGATGCCCGCAAGCAGGGTCCGTATGATGTGGTT
CTCTTGCCAGGGGGAGCACTGGGTGCCCAGAACCTGTCAGAGTCCCCTGCTGTGAAAGAA
GTGTTGAAAGACCAGGAGGACAGGAAAGGGCTGATTGCTGCCATCTGTGCAGGTCCCACT
GCACTCCTGGCACATGGTATTGCCTATGGCAGCACAGTTACAACCCACCCTGCTGCTAAG
GACAAGATGATGACTGGAGGCCACTACAAGTATTCTGAAGCACGTGTCGAGAAGGACGGC
CATCTGATCACCAGCCGTGGGCCAGGAACCAGCTTTGAATTTGCCCTGGCCATTGTAGAG
GAGCTCATGGGGGCTGAGGTTGCTGCTACAGTGAAAGCACCA

>ssal_4054978
ATTGCTGTGACGTTGGCAGGATTGACAGGAAAAGACCCTGTGCAGTGCAGCAGAGACATC
TACCTTGTTCCTGATTCCAGCCTGGAGGATGCCCGCAAGCAGGGTCCGTATGATGTGATT
CTTCTACCAGGGGGGGCTCTCGGTGCCCAGAACCTGTCAGAGTCCCCTGCTGTGAAAGAG
GTGTTGAAGGACCAGGAGGGCAGGAAAGGGCTGATTGCTGCTATCTGTGCAGGTCCCACG
GCGCTGCTGGCACATGGTATTGCCTACGGCAGCACGGTCACCACCCACCCTGGTGCGAAG
GACAAGATGATGACTGGAGGCCACTACACGTATTCGGAGGCTCGGGTCCAGAAGGATTGC
CATCTGATCACCAGCCGTGGGCCAGGAACCAGCTTTGAGTTTGCCCTGGCCATTGTAGAG
GAGCTCATGGGGGCTGAGGTTGCTGCTACTGTCAAAGCACCC

>ssal_4057527
ATTGCTGTGATGTTGGCAGGGTTGACAGGCAAAGAGCCTGTGCAGTGCAGCAGAGATGTC
TACCTTGTTCCTGATGCCAGCCTGGAGGATGCCCGCAAGCAGGGTCCGTATGATGTGGTT
TTTCTGCCAGGGGGAGCTCTCGGTGCCCAGCACCTGTCAGAGTCGCCTGCTGTGAAAGAG
GTGTTGAAGGACCAGGTGGACAGGAAAGGGCTGATCGCTGCCATCTGTGCAGGTCCCACG
GCTCTCCTGGCACACGGTATTGCCTACGGCAGCACAGTCACCACCCACCCTGGTGCCAAG
GACAAGATGATGACTGGTGGCCACTACAAGTATTCTGAGGCTCGAGTCCAGAAGGATGGC
CATCTGATTACCAGCCGCGGGCCAGGAACCAGCTTTGAGTTTGCCCTGGCCATTGTAGAG
GAGCTCATGGGGGCTGAGGTTGCTGCTACTGTCAAAGCACCC


############################################################

>ssal_4061219
GTTCAAAAGGTTGTGGCTGCATTCCAGAGGATGCGCTCAGAACAGCGCAGCATGGCCTCC
AAGGCTGCAGAGCTGGAGATGGAGATCAACGAGCACAGCCTAGTCATCGAGACCCTAAAA
GACGTGGATCCAACCAGGAAGTGCTTCCGACTGGTTGGTGGGGTGCTCGTGGAGAGGACG
GTTAAGGAAGTCTTACCAGCTCTGGGAAGCAATAAAGAACAGATATCAAAGATTGTAGAG
TCCCTCAACACACAGATGCAGACAAAAGGCCGGGAGCTCACGGAGTATCGGGAAAAATAT
AATATCCGATTGGTGGGAGAAGGAGAGGAAGGACAGGGAAAATCGGCAGCTACCTCCAAT

>ssal_4060103
GCCGAGCAGGTCGTGGCTGCATTCCAGAGGATGCGCTCGGAGCAGTGCAGCATGGCCTCC
AAGGCTGCAGAGTTGGAGATGGAGATCAATGAGCATAGCCTAGTCATTGAGACCCTAAAA
GACGTAGACCCAACAAGGAAGTGCTTCCGGCTGGTGGGTGGGGTGCTCGTGGAGAGGACG
GTTAAAGAAGTCTTACCAGCTCTGGAAAGCAATAAAGAACAGATCTCAAAGATTGTAGAA
TCCCTCAACACACAGATGCAGTCGAAAGGCCGGGAGCTCACAGAGTACCGGGAAAAATAC
AACATCCGATTGGTGGGAGAAGGGGAGGAAGGCCAGGGCAAATCTGCAGCGTCCTCCAAT

>eluc_5219529
GCTGAACAGGTTGTGGCTGCTTTCCAGAGGATGCGCTCTGAGCAGCGTAACATGGCCTCC
AAGGCTGCAGAGCTGGAAATGGAGATTAATGAACATAGCCTGGTCATTGAGACCCTAAAA
GATGTAGACCCAACAAGGAAATGTTTTCGGTTGGTGGGTGGAGTCCTCGTGGAGCGCACA
GTTAAAGAAGTCTTACCTGCTCTAGAAAGCAATAAAGAACAGATCTCAAAGATTGTAGAA
TCCATCAACACACAGATGCAGTTAAAAGGCCGGGAGCTCACAGAGTACAGAGAAAAATAT
AACATCCGATTGGTTGGAGAAGGGGAGGATGGACAGGGCAAATCGTCAGCATCCTCCAAT


############################################################

>eluc_5219080
ATGAGGCGTCTGTAC---AGGAAGAAAGCCTTGAGTCTGGTAAAAGAGCTAGATGCCTTC
CCCAAGGTCCCAGAGAGCTATGTGGAGACCACAGCTTCTGGAGGGACAGTGTCCTTGATA
GCATTTACTGCAATGGCTCTGCTGGCCTTTTTTGAGTTCTTTGTGTATCGAGACACCTGG
ATGAAGTATGAATATGAAGTGGATAAAGATTTTTCAAGTAAATTAAGAATAAATATTGAT
ATTACAGTTGCCATGAAATGTCAACATGTGGGTGCAGATATTCTGGACTTGGCCGAGACC
ATGATAACGTCAAATGGCATTCAGTATGAGCCTGTGGTTTTTGGACTCACCCCGGAGCAA
AAACTTTGGCACAGGACTCTTCTGCTGATCCAGAACAGACTGAGGGAGGAGCATTCCCTA
CAGGAGGTCCTGTACAAGAGTGTCCTTAAGGGAGCCCCCACTGCTTTGCCCCCTAGGGAG
GTGGCCACCTCGGAGCCGCTCGGGGCCTGTAGAATACACGGGCATGTATATGTCAACAAG
GTGGCCGGGAACTTCCACATTACCGTGGGAAAACCTATTCATCATCCCCGCGGCCACGCA
CATATAGCAGCTTTTGTGAGCCATGACACATACAACTTCTCCCATCGTATAGACCATTTT
TCTTTCGGAGAGGAGATCCCTGGCATAATCAATCCTCTGGATGGGACTGAGAAAGTTACC
ACCAACAATAATCACATGTTCCTGTATTTCATCACTGTAGTTCCCACCAAACTGCACACG
TCCAAAGTGTCCGCCGATACACATCAGTTCTCTGTGACAGAAAGGGAGCGGGTGATAAAC
CATGCGGCGGGCAGCCACGGTGTGTCTGGGATCTTCATGAAGTACGACACCAGCTCTTTG
ATGGTGACGGTCAGTGAGCAGCACATGCCCCTTTGGCAGTTCCTGGTACGACTGTGTGGC
ATCATCGGCGGCATCTTCTCCACCACAGGGATGATACATGGCTTTGTTGGCTTCTGTTTT
GACATAGTATGCTGTCGCTTCAAACTAGGCACATACAAA

>ssal_4036776
ATGAGGCGTCTGTAC---AGGAAGAAAGCCCTGAGTCTGGTTAAGGAGCTGGATGCCTTC
CCCAAGGTCCCAGAGAGCTATGTCGAGACCACAGCCACAGGGGGGACAGTGTCCTTGATA
GCATTCACTGCCATGGCACTGCTGGCCTTCTTTGAGTTCTTTGTGTATCGGGACACCTGG
ATGAAGTATGAATACGAAGTGGATAAAGATTTTTCAAGTAAATTGAGAATAAACATAGAT
ATTACAGTTGCCATGAAATGCCAACATGTGGGTGCAGACATTCTGGACCTGGCAGAGACT
ATGATAACATCAAATGGCATTCAGTATGAGCCTGTGATTTTTGAGCTGACCCCACAGCAA
AAACTGTGGCACAGGACCCTGTTGCTGATACAGAACAGGTTGAGGGAGGAGCATTCTCTA
CAGGAGGTCTTGTACAAGAATGTTCTAAAGGGAGCTCCTACGGCCTTGCCCCCTAGAGAG
GGCACCGCCTCAGAGCCCTTAAGTGCCTGTAGGATACATGGGCACGTCTACGTCAACAAA
GTGGCTGGGAACTTCCACGTCACAGTGGGAAAGCCTATTCATCATCCTCGTGGCCATGCT
CATATAGCTGCTTTTGTAAGCCATGACACGTACAACTTCTCCCATCGGATAGACCATTTG
TCTTTCGGAGAAGAGATCCCCGGCATCATCAATCCTCTGGACGGGACAGAGAAAATCACC
AGCAACCATAATGAGATGTTCCAGTATTTCATTACGGTGGTACCTACCAAACTGCACACG
TCCAAGGTGTCGGCAGACACACACCAGTTCTCTGTGACGGAGAGGGAGCGGGTGATCAAC
CATGCGGCGGGCAGCCACGGCGTGTCTGGGATCTTTATGAAGTACGACACCAGCTCTCTG
ATGGTGACGGTCAGTGAGCAGCACATGCCCCTCTGGCAGTTCCTGGTACGACTCTGTGGC
ATCATCGGGGGTATCTTCTCAACCACAGGCATGATCCATGGGTTTGTTGGCTTCTGTTTC
GACATAGTCTGCTGTCGCTTCAAACTAGGCCCATATAAA

>ssal_4043697
ATGAGGAGACTAGTGTCCCGGAAGAAGGCTCTCACCCTGGTGAAGGAGCTGGACGCTTTC
CCCAAGGTTCCAGAGAGCTATGTGGAAACCACAGCCACTGGTGGAACAGTGTCCCTGATA
GCCTTCACAGCCATGGCTCTGCTGGCTTTCCTTGAGTTCTTTGTCTATCGAGACACGTGG
ATGCAGTATGAGTATGAAGTCGATAAAGACTTCTCCAGTAAATTAAGAATAAACATAGAC
ATCACAGTTGCCATGAGGTGTCAATTTGTAGGTGCAGATGTCCTAGACTTGGCAGAGACC
ATGGTAGCTTCAGATGGCCTACATTATGAGCCAGTCACCTTTGACCTCTCTCCTCAGCAA
AGGCTGTGGCACAGAACTCTGCTGATGATCCAGGACCGCCTTAGGGAGGAACACTCGCTG
CAGGATGTGATCTTCAAGACAGTCCTGAAAGGATCCCCCACTGCCCTGCCTCCCAGAGAG
GACAGTCCCTCCCAGTCGCCTGCGGCCTGCAGGATACACGGCCATCTTTATGTCAACAAG
GTGGCTGGCAACTTCCACATCACTGTGGGCAAGGCTATCCCACATCCTAGAGGCCACGCC
CATCTAGCGGCCCTCGTCAGCCACGATACGTACAACTTCTCTCATCGCATCGACCACCTG
TCGTTCGGAGAGGAGATCCCAGGGATCATCAACCCTCTGGACGGGACAGAGAAAGTCTGC
ACTGACCATAATCAGATGTTTCAGTACTTCATCACCATAGTGCCCACCAAACTGAACACC
TACCAGATCTCAGCAGACACAAACCAGTACTCTGTCACCGAAAGGGAGCGGGTGATCAAC
CACGCGGTGGGCAGCCACGGAGTATCTGGGATCTTTATGAAGTATGACATCAGCTCGTTG
ATGGTGAAAGTCACAGAGCAGCACATGCCCCTGTGGAGGTTCCTCGTCAGGCTTTGTGGC
ATCATCGGAGGCATTTTCTCCACCACAGGTATGATCCATGGAATGGTGGGCTTCTTGGTG
GACGTCGTCTGCTGTCGCTTCCAACTAGGAGTCTAC---


############################################################

>ssal_4059352
CTGAAGGAGCTCCTGTTGGGGCTGCGCGTGGAGGGCCCCGAGGGGAGCTGCGAGGTCACC
GACGTCCCGAAGCTGGACGGCGAGGCGTCCATCAACAACCGCAAGGGAAAGCTCATCTAC
TTCTACGAGTGGAATGTCAAGGCGACGTGGACCGGAACATCAAAAACCGGAATCAAGTAC
AAAGGGAACATTGACGTTCCCAACCTCTCTGATGAAAATGACATGGACGACTTAGATATC
AGTGTGGTTCTTTGCAAGGATGAACCCAATACACCTCTCACCGAACTCATGAGGAAGGAG
GGAGCAAAGAAAGTGCGAGCTGCCCTGGGGAGCTATGTTGGCCACCTGAAATCGGAGTTC
ACTCAGGGCATGATCCTCCCCACGGCGAATGGGGCGGCGAGCAAGCCACAGCCTTCG---
---CAGACTAAGGTCAAAGTTGACAAAACCCAGATTGGTCCCTCTGCTTCTGCTCCACCA
TCCAGCACAGGGGTCAAGATTTCAACCTGCAAGTTTAGTCTCAAGGAGACCTTCCTCACC
TCACCTGATGAGCTGTACAGAACCTTCATCAACCAGAACATGGTCCAGGCGTTCACCCAT
GCTGCAGCTGTGGTCGACGGAGAAAAAGGAGGGAAGTTTCAGCTGCTAGAGGGGAGTGTC
AACGGAGAGTTTACAGAGCTGGTCCCAGATGAGAAGATTGTTATGAAATGGAGGTTCAAG
ACCTGGCCATGTGAGCACTATGCGACTATCACTCTAAACATGAAGGATCGAGGCAATGAG
ACTGAGCTGAAGCTGGAATGTAAAGATGTCCCTACTGGAGAGGAGGATAGGACGAAGGAG
GGTTGGAAGAGATACTACTTTGAAGCCATCAAACAAACTTTTGGATTCGGGGCCCGACTC
TAC

>eluc_5217360
CTGAAGGAACTCTTATTGGGTCTGCGTGTAGAGGGCCCGGAGGGGAGCTGCGAGGTCACC
GATGTCCCCAAGCTGGACGGCGAGGCATCCATCAACAATCGCAAGGGGAAGCTCATCTAC
TTCTATGAATGGAACGTTACAGCAACATGGACTGGAACATCAAAAGCTGGAATCAAGTAC
AAAGGGAATATCTCAGTTCCAAACCTCTCAGATGAAAATGACATGGATGACCTAGATATA
AGTGTGTCGCTTTGCAAGGATGAACCTAACACACCGCTCACTGAACTCATGAAGAAGGAG
GGGGTGAAGAAAGTGCGATCTGCATTGGGGAGCTATGTGGACCACCTGAAATCAGAGTTC
ACTCAGGGCATGATCCTTCCCACGGTGAATGGGGTGGTGAGCAACCCACAGCCCTCTCAG
ACACAGACAAAGGTCAAATTGGACAAAACCCAGATTGGCCCCTCCGTCTCAGCCCCCTCT
CCCAAAACAGGGGTCAAGGTCCCTACCTGCAAATTTAGTCTCAAGGAGACCTTCCTGACC
TCACCGGATGAACTGTACAATACCTTTATCAACAAAGATATGGTTCAGGCCTTCACCCAT
TCTGCAGCTGTGGTTGATGGAGTCAAAGGAGGGAAATTTCAGCTGCTGGAGGGAAGCGTC
AGTGGAGATTTTACTGAGCTGGTTCCAGATAAAAAGATTGTTATGAAATGGAGATTCAAG
ACCTGGCCTCCTGAGCATTATGCTACTGTTACCCTGAAAATGAAGGATCAAGGCAGCGAG
ACAGAGTTAAAGCTGGAATGTGACGGAGTCCCAACGGGAGAGGAGGATAGGACGAAGGAG
GGCTGGAAGAGGTATTATTTCGAAGCCATCAAACAGACTTTTGGATATGGGGCGCGGCTC
TAC

>ssal_4055803
CTGAAGGAGCTCCTATTGGGGCTGCGCGTGGAGGGCCCAGAGGGGAGCTGCGAGGTCACC
GACGTCCCCAAGCTGGATGGCGAGGCATCCATCAACAATCGCAAGGGGAAGCTCATCTAC
TTCTACGAGTGGAACGTCAAGGCGACGTGGACTGGAACATCAACAACCGGAATCAAGTAC
AAAGGGAACATCGAGGTTCCCAACCTCTCCGATGAAAATGACATGGACGACCTAGATATC
AGTGTGTCACTTTGCAAAGATGAACCCAACACAACCCTCACCGAACTCATGAAGAAGGAG
GGAGCGAAGAAAGTGCGTGCTGCCCTGGGGAGCTATGTGGACCACCTCAAATCCGAGTTC
ACTCAGGGCATGATCCTCCCAACGGCGAATGGGGTGGCGAGCAAGCCACAGCAGACG---
---CAGACAAAGGTCAAAGTGGACAAAACCCAGATTGGCTCCTCCGTATCGGCCCCCTCT
CCTAGCACAGGGGTCAAGATCCCCACCTGCAAGTTTAGTCTCAAGGAGACCTTCCTCACC
TCACCTGACGAGCTGTACAGAACCTTCATCAACCAGGACATGGTCCAGGCGTTCACCCAT
ACTGCAGCAGTGGTTGACGGAGACAAAGGAGGGAAGTTTCAGCTGCTAGAGGGAAGTGTC
AACGGAGAGTTTCTGGAGCTGGTCCCAGATGAAAAGATAGTTATGAAATGGAGGTTCAAG
ACCTGGCCGTGTGAGCACTATGCAACTATTACCCTGAACATGAAGGATCGAGGCAATGAG
ACTGAGCTGAAGGTAGAATGTAAAGGAGTCCCGACCGTAGAGGAGGATCGGACAAAGGAG
GGTTGGAAGAGACACTACTTTGAAGCCATCAAACAGACTTTTGGATTCGGGGCCCGACTC
TAC


############################################################

>eluc_5215219
GTCGTAGCGAAACGAGAAGGACCACAGTTCATCAGTGAAGTTGCTGTAAGGGGCAATGCA
GCCGTGTTGGACTACTGCCGAACGTCGGTGTCTGCTCTGTCCGGTGCGACAGCTGGGATT
CTTGGTCTTACAGGACTGTATGGATTCATCTTCTATTTCCTCGCCTCGTTCCTGCTTTCC
ATTCTTCTCATCCTCAAGGCCGGTCGCAGGTGGAGCAAGTGCTTCAAGTCTAGGCGGCTG
CTTTTCACAGGAGGTCTTGTTGGAGGACTTTTTACCTATGTACTGTTCTGGACTTTCCTC
TACGGAATGGTGCATGTTTAC

>ssal_4059025
GTCGTAGCGAAACGAGAAGGGCCACAGTTCATCAGTGAGGTTGCTGTGAGGGGCAACGCC
GCAGTGCTGGACTACTGCCGGACGTCGGTGTCAGCTCTGTCGGGAGCGACAGCGGGCATC
CTTGGGCTCACAGGACTGTACGGATTTATCTTCTATTTCCTCGCCTCGTTCCTCCTCTCC
CTTCTTCTCATCATCAAGGCCAGTCGCAGGTGGAACAAGTGCTTCAAGTCTCGGAGGATG
CTCTTTACAGGAGGGCTTGTTGGAGGTCTTTTTACCTACGTCCTGTTCTGGACTTTCCTC
TACGGAATGGTGCATGTGTAC

>ssal_4053287
ATCGTAGCAAAGCGAGAGGGACCACAGTTCATCAGCGAGGTTGCTGTGAGGGGCAACGCC
GCCATGCTGGACTACTGTCGGACGTCTGTGTCGGCTCTGTCTGGGGCAACAGCGGGCATC
CTTGGTCTCACAGGACTGTACGGATTTATCTTCTATTTCCTCGCCTCGTTTCTCCTCTCC
CTTCTTCTAATCCTCAAGGCCAGTCGCAGGTGGAACAAGTGCTTCAAGTCTCGGAGGATG
CTCTTCACAGGAGGGCTCGTTGGAGGTCTTTTTACCTACGTCCTGTTCTGGACCTTCCTC
TACGGAATGGTGCATGTGTAC


############################################################

>ssal_4031349
ATGATCATCTACAAGGATATCATCACCGGAGATGAGCTGTTCACCGAGGTCTACAAAATC
ACGGAGGTCTGCGACGGTATGCTGTACGAGGTACAGGGAAAG------------------
------------------------------------------------------------
---------------------------------------CTCACGTCCAGATCGGAGGAC
GTAGATGGGGCTTTGATCGGTGCCAACGCCTCAGCAGAGGGCGGAGATGAGGGCAGTGAA
GCGTCCACAGTCAGTGGAGTTGACATTGTGCTCAACAGCAAACTGCAGGAGACCTCAGCC
TACAACAAGAAGGCTTACCAGAGCTACATCAAGGGCTATATGAAGGCAGTCAAGGCTAAA
CTAGAGGAGCAGGGTTCGAAGAGGGTCCAGGCCTTCATGGCTGGAGCTCCAGCAGCTGTC
AAGATGATCCTGGGAAACCTCGATAAATACCAGTTTTTCACCGGCGAGTCCATGAACTGT
GATGGAGCCATCGGCCTGCTAGACTACCGCGAGGACGGAGTCACACCTTTC---

>ssal_4023971
ATGATCATCTACAAGGACATCATCACTGGGGATGAAATGTTCTCTGACATTTACAAGATC
AAAGAATCAACAAATGGGATGTTATTGGAAGTTGAGGGAAAG------------------
------------------------------------------------------------
---------------------------------------ATGGTTAGTAGAACGGAGAAT
ATCGATGACTGTCTGTTGGGGGCAAATGCGTCGGCGGAGGTGCAGGATGACGGCTGCGAG
TCCAGCACAGTCAGTGGAGTGGACATCGTTCTCAACCATAAACTGCAGGAGACA---TCC
TTCACCAAGGACTCATACAAGGGCTACATCAAGGACTACATGAAGGCGATCAAGGCTAAG
CTGGAGGAGAACAACCCAGACAGAGTGAAGCCCTTCATGGCTGGAGCTCAGGAGGAGATC
AAGAAGATCATGGGCAACATGAAGAACTACCAGTTTTTTACAGGTGAGTCCATGAACCCA
GATGGTATGGTTGGTCTGCTGGACTTCCGTGAGGACGGCATCACTCCCTTCATG

>eluc_5218702
ATGATCATCTACAAGGATATTATCACCGGAGATGAGCTCTTCACTGAGGTGTACAAAATT
ACGGAGGTTTGCGGCGGTATGCTGTATGAAGTACAGGGAAAG------------------
------------------------------------------------------------
---------------------------------------CTAACTTCGAGATCGGAGGAC
GTTGACGGTTCTTTGATCGGGGCAAATGCCTCAGCAGAAGGTGGGGATGAGGGCAGTGAA
GCATCCACAGTCAGTGGAGTTGACATAGTACTCAACAGCAAACTACAGGAGACGTCGGCC
TACAACAAGAAAGCCTACCAGTTGTACATCAAGTCATACATGAAGGCAGTCAAGGCAAAG
CTGGAGGAGCAGAAATCTTCGCGGGTGCAGGCCTTTATGGCTGGTGCTCCAGCAGCTGTC
AAGATGATTCTGGCCAACCTGGATAAATACCAATTTTTCACAGGAGAGTCGATGAACTGT
GATGGCGCTATTGGCCTGCTGGATTACCGTGAAGATGGGGTCACACCATAC---


############################################################

>ssal_4032628
ATGGCGGCCGCTGTGCATCGGATTCTGTCCTTCAGTAGAAATGCTAAAGTGTTTGTATCA
CCTTTGAAGACGTCGGCGCTTTCTGTACAGCGCTACAGTCTAGAAGTGTCGACCACTGGA
GAGCAGGTTACCCACACTGGACAGGTGTATGATGAAAACGATCCCAGGCGGTCCAGGTTC
GTGGGACGACAGAAAGAGGTGAACAAGAACTTTGCCATCAAGCTGGTGGCTGAGGAGCCG
GTCAGTGGCATTGAGGCCAGAGTGGTGTCATGTGACGGGGGTGGAGGAGCACTAGGGCAC
CCCAAAGTCTATATCAACCTGGATAAAGAAACTAAAGTGGGCACATGTGGCTACTGTGGA
CTGCAGTTCAAACAGACCCATCATCAT

>ssal_4058108
ATGGCTGCAGTTGTGCGTCGGATTCTGTCCTTCAGTAGAAATGCTAAGGCGCTTGTATCG
CCTTTGAGGACCTCGGCGGTTTCTCTACAGCGCTACAGTCTAGAAGCGTCGACCACTGGA
GAGCAAATTACCCACACTGGACAAGTGTATGATGAAAATGATCCCAGGCGAGCCAGGTTC
GTGGGCCGACAGAAAGAGGTGAACAAGAACTTTGCCATCAAGCTGGTGGCTGAAGAGCCA
GTCAGTGGCGTAGAGGCCAGAGTGGTGTCCTGTGACGGGGGTGGAGGAGCACTGGGCCAC
CCAAAAGTCTACATCAACCTGGATAAAGAAACTAAAGTGGGCACATGTGGCTACTGTGGA
CTGCAGTTCAAGCAGACCCATCATCAT

>eluc_5222567
ATGGCGGCCGCTGTGTATAGAGTTCTGTCCTTCAGTAGAAATGCTAAGGCGCTTGTATCA
CCTTTGAGGACATCGTTGGTTGCTGTGCAGCGCTACAGTCTAGAAACATCGAGCACTGGA
GAGCAAATTACCCACACCGGACAGGTGTTTGATGAAAATGATCCAAGGCGGGCCAGGTTT
GTAGGCCGACAGAAAGAGGTGAACAAGAACTTTGCCATCCAGCTGGTGGCTGAGGAGCCA
GTCAGTGCGGTTGAAGCCAGGGTGGTGTCATGTGACGGGGGTGGAGGGGCTCTGGGCCAC
CCTAAAGTCTACATCAACCTGGATAAAGAAACCAAAGTTGGAACATGTGGCTACTGTGGA
CTGCAGTTCAAGCAGACCCATCATCAT


############################################################

>ssal_4028959
ATGGCGACGGCAATATACCTGGAACATTACCTCGACAGTATCGAGAATCTGCCCTGTGAA
CTACAGAGGAACTTTTCACTGATGCGGGACCTGGACAATAGAACTGAAGAGAAAAAAGGA
GAGATCGACAAGCTGGCAGAGGAGTACATCTCAAGTGTAAGGAACTTGGCTACGGAACAG
AGGGTTGAGCACCTGCAGAAGATCCAGAGTGCTTACAGCAAGTGCAAGGAGTTCAGTGAT
GACAAAGTGCAGCTTGCCATGCAGACATATGAAATGGTGGACAAGCATATCCGCAGGCTG
GATGCAGACCTGGCCCGATTTGAGAATGAGCTGAAGGAGAAG---CTGGAAGTGAGCGGC
TATGACAGTCCAGAAGGAAGAGGGTTAAAG

>eluc_5219163
ATGGCAACGGCAATATACCTGGAACATTACCTTGACAGTATCGAGAATCTGCCTTGTGAA
CTACAGAGAAACTTCACATTAATGCGGGACCTGGACAATCGTACTGAAGAAAAAAAAGGA
GAGATTGACAAGCTGGCAGAGGAGTACATATCAAGTGTAAGAAACTTGGCTTCGGAACAG
AGGGTTGAGCACCTTCAGAAGATCCAGAGTGCTTACAGCAAGTGCAAAGAGTTTAGCGAT
GACAAAGTGCAGCTAGCAATGCAGACCTACGAAATGGTGGACAAGCATATCCGCAGGTTG
GATGCAGACCTGGCTCGATTTGAGAATGAGCTGAAGGAGAAG---CTGGAAGTTAGTGGC
TATGAAAGTCCAGAAGGAAGAGGGTTAAAG

>ssal_4060304
ATGGCGACGGCAATATACCTGGAACATTACCTTGACAGTATTGAGAATCTGCCTTGTGAA
CTACAGAGAAACTTTACACTGATGCAGGACCTGGACAATAGAACTGAAGAGAAAAAAGGA
GAGATCGACAAGCTGGCAGAGGAGTACATCTCAAGTGTAAGGAACTTGGCTTCGGAACAG
AGGGTTGAGCACCTGCAGAAGATCCAGAGTGCTTACAGCAAGTGCAAAGAGTTCAGCGAT
GACAAAGTGCAGCTTGCAATGCAGACATATGAAATGGTGGACAAGCATATCCGCAGGCTG
GATGCAGACCTGGCCCGATTTGAAAATGACCTGAAGGAGAAG---CTGGAAGTGAGCGGC
TATGAAAGTCCAGAAGGAAGAGGGTTAAAG


############################################################

>eluc_5219690
ATGCCGGCATACCACTCTGGGTTGATGGATGGTGACACCAAGATGGTGGGAAACATGGCA
ATGCTACCATTAAAAACCCAGTTCAAGGGTCCTGCAGCGAAAGAGACCAAAGATACAGAC
ATCATTGATGAGGCCATATACTATTTCAAAGCCAATGTCTTCTTTAAGAATTATGAAATC
AAGAATGAGGCAGACAGGACCCTGATCTATGTCACCCTGTACATTTCCGAATGCCTGAAG
AAGTTACAGAAGTGCAGCTCCAGGGGACAGGGAGAGAAGGAGATGTACACTCTTGGCATC
ACTAACTTTCCCATTCCTGGAGAACCTGGATTTCCCCTCAATGCCATGTATGCAAAGCCT
AGCAACAAGCAGGAGGAGGAGACCATGCGATCATACCTGCAGCAGATCCGTCAAGAGACA
GGGCTGAGGCTGTGTGACCGTGTATTTGACCCCCAAACTGATAAACCCAGCAAGTGGTGG
GTGTGCTTTGTCAAGAAACAGTTCATGAACAAAAGCCTGTCAGCTCCTGGACAG

>ssal_4061742
ATGCCGGCGTACCACTCTGGCTTGATGGATGGGGACACCAAGATGGTGGGGAACATGGCT
ATGCTGCCACTAAAAACCCAGTTCAAGGGCCCTGCAGCAAAAGAGACCAAAGATTCTGAC
ATCATTGATGAGGCCATCTACTATTTCAAAGCCAATGTCTTCTTTAAGAATTATGAAATC
AAGAACGAGGCAGACAGGACACTGATCTACGTCACCCTTTACATTTCTGAATGTCTGAAG
AAGCTACAGAAGTGCAGCTCCAGGGGTCAGGGAGAGAAGGAAATGTACACTCTGGGCATC
ACTAACTTCCCCATCCCTGGAGAACCTGGCTTCCCTCTCAACGCCATGTACGCAAAGCCT
AGCAACAAGCAGGAAGAGGAGACCATGAGGGCGTACCTGCAGCAGATCCGCCAGGAGACG
GGGCTGAGGCTGTGTGACCGTGTGTTTGACCCCCAGTCAGACAAACCCAGCAAGTGGTGG
ATGCGCTTTGTCAAGAAACAGTTCATGAACAAAAGCCTTTCAGCTCCTGGACAG

>ssal_4060920
ATGCCGGCGTACCACTCTGGCTTGATGGATGGGGACACCAAGATGGTGGGGAACATGGCT
ATGCTGCCACTAAAAACCCAATTCAAGGGCCCTGCAGCGAAAGAGACCAAAGATTCAGAC
ATCATTGAGGAGGCCATCTACTATTTCAAAGCTAATGTCTTCTTTAAGAATTATGAAATC
AAGAACGAGGCAGACAGGACACTGATCTACGTCACCCTGTACATTTCTGAATGCCTGAAG
AAGCTACAGAAGTGCAGCTCCAGGGGTCAGGGAGAGAAGGAGATGTACACCCTGGGCATC
ACCAACTTCCCCATCCCTGGAGAACCTGGTTTCCCTCTCAACGCCATGTATGCAAAGCCC
AGCAACAAGCAGGAAGAAGAGACCATGAGGGCGTACCTGCAGCAGATCCGCCAGGAGACG
GGGCTGAGGCTGTGTGACCGTGTGTTTGATCCCCAGACAGACAAACCCAGCAAGTGGTGG
GTGTGCTTTGTTAAGAAACAGTTCATGAACAAAAGCCTGTCAGCTCCTGGACAG


############################################################

>eluc_5221632
AGAGAAGACCTAGTGCCCTTCACTGGAGAGAAGAAAGGGAGAGCGTTTGTTCCTGAGGAG
GGCCACGGGCAGATCCCCATCAATGAGCAGATCACCCTGGAGCCTGAGCTTGAGGAGGCC
CTGAAGAATGCTACAGATGCTGAGATGTGTGACATAGCAGCCATCCTGGGAATGTACACA
CTGATGAGCAACAAGCAGTACTACGACGCCCTGGGCACCACTGGTACCATCGCCAACACA
GAGGGCATCAACAGCGTCGTAAAACCAGATCCATTCAAGATCTTCCCAGACGAGCCGCCC
AACCCTACGAATGTGGAGGAGACCCTTCAGCAGATCCGGACTAATGACAGCAGCCTGCTT
GAAGTGAACCTCAATAACATTAAGGACATTCCCATCCCAACGCTGAAAGAGATCTTTGAG
GCAATGAAGACCAACACTCACGTGGAGTCTCTGAGCATTGCCGCCACCCGTAGCAATGAC
CCTGTGGCCTTTGCTGTTGCTGAGATGCTCCAGAAGAACACCACTCTGCAGAGTCTTAAC
ATCGAGTCGAACTTCATCACCAGTGAGGGCATGACGGCCATTGTCAAGGCCATGGCCAAC
AACAATACACTGACCGAGATCAAGATCGACAATCAGAGACAGAAGCTCGGGGACTCCTGC
GAAATGGAGATTGCCAGCATGTTGGAGAACAACTCCAGCATCCTAAAGATCGGCTACCAC
TTCACCCAGCAAGGGCCTCGTGCCAGAGCAGCCATCGCCATCACCAGGAACAATGACCTG

>ssal_4062081
AGAGACGACCTGGTGCCTTTTACTGGCGAGAAGAAAGGGAGAGCGTTTGTTCCTAAGGAA
GGCCATGGAAAGATCCCCGACCATGAGCAGATCACCCTGGAGCCTGAGCTGGAGGAGGCT
CTGAAGAACGCCACAGACGCTGAGATGTGTGACATCGCAGCTATTCTGGGAATGTACACA
CTGATGAGCAACAAGCAGTACTACGACGCCTTGGGCACCACTGGTACCATCGCCAACACA
GAGGGCATCAACAGTGTAGTAAAACCAGATGCATTCAAGATCTTCCCAGAAGAGCCCCCC
AACCCCACAAATGTGGAGGAGACCCTTCAGCAGATCCAGAAAAACGACAGCAGCCTGTTT
GATGTCAACCTCAACAACATCAAGGACATTCCCATCCCAACGCTGAAAGAGATCTTTGAG
GCGATGAAGGGCAACACTCACGTGGAGTCTCTGAGCATTGCTGCTACACGCAGCAACGAC
CCCGTGGCCTATGCTGTTGCTGAGATGCTCCAGGAGAACACCACTCTGCAGAGTCTTAAC
ATCGAGTCCAACTTCATCACCTGCGAGGGCATGAATGCCATCGTCAAGGCCATGGCCAAC
AACACCACACTGACCGAGATCAAGATTGACAACCAGAGACAGAAACTGGGGGACTCCTGT
GAGATGGAGATTGCCACCATGTTGGAGAACAACTCCAGCATCGTAAAGATCGGCTACCAC
TTCACCCAGCAGGGGCCTCGGGCTAGAGCAGCCATCGCCATCACCAGGAACAATGACATG

>ssal_4050353
CGGTACGACCTGGTGCCCTTTACTGGCGAGAAGAGAGGGAGAGCGTTTGTTCCTAAGGAG
GGCCATGGAAAGATCCCCGACCATGAGCAGATCACCCTGGAGCCTGAGCTGGAGGAGGCT
CTGAAGAACGCCACAGACGCTGAGATGTGTGACATCGCAGCTATTCTGGGAATGTACACA
CTGATGAGCAACAAGCAGTACTACGACGCCTTGGGCACCACTGGTACCATCGCCAACACA
GAGGGCATCAACAGTGTAGTAAAACCAGATGCATTCAAGATCTTCCCAGAAGAGCCCCCC
AACCCCACAAACGTGGAGGAAACCCTTCAGCTGATCCAGAACAATGACAGCAGCCTGTTT
GATGTCAACCTCAACAACATCAAGGACATTCCCATCCCAACACTGAAAGAGATCTTTGAG
GCGATGAAGGGCAACACTCATGTGGAGTTTCTGAGCATTGCCGCTACCCGTAGCAACGAC
CCCGTGGCCTATGCTGTTGCTGAGATGCTCCAGGAGAACACCACTCTGCACAGTCTTAAC
ATCGAGTCCAACTTCATCACCTGCGAGGGCATGAATGCCATCGTCAAGGCCATGGCCAAC
AACAACACATTGACCGAGATCAAGATCGACAACCAGAGACAGAAACTGGGGGACTCCTGT
GAGATGGAGATTGCCACCATGTTGGAGAACAACTCCAGCATCGTAAAGATCGGCTACCAC
TTCACCCAGCAGGGGCCTCGGGCTAGAGCAGCCATCGCAATCACCAGGAACAATGACATG


############################################################

>ssal_4038750
CTCTACTACCAGGTGCTGAATTTTGGTATGATAGTGTCCTCAGCCCTGATGATCTGGAAA
GGACTGATGGTCGTGACAGGCAGCGAGAGCCCT---ATTGTTGTTCTCAGTGGAAGTATG
GAACCTGCTTTCCATCGAGGAGACCTTCTGTTCCTGACAAACCGGGTCGAGGACCCCATC
AGAGTCGGAGAGATTGTGGTCTTCAGGATAGAGGGCAGAGAGATCCCCATAGTACACAGA
GTACTAAAGATTCATGAAAAGGAAAATGGCGAAATCAAGTTCCTGACCAAAGGTGACAAC
AACTCTGTAGATGACAGAGGGCTGTACAAGCCGGGACAGCACTGGCTAGAGAAGAAAGAT
GTGGTGGGACGAGCC

>eluc_5225104
CTCTACTACCAGGTGCTGAACTTTGGTATGATCGTGTCTTCCGCTCTGATGATCTGGAAA
GGCCTGATGGTGGTGACAGGGAGTGAGAGCCCTATTGTGGTTGTATTAAGTGGGAGTATG
GAGCCTGCTTTCCATCGAGGTGACCTGCTGTTCCTGACCAACCGGGTCGAGGACCCCATC
AGAGTCGGCGAGATTGTCGTCTTCAGGATAGAAGGGAGAGAGATCCCCATAGTACACAGA
GTGCTGAAGATTCATGAAAAGGAAAATGGTGACATCAAGTTCCTGACCAAAGGTGACAAT
AACGCAGTAGATGACAGAGGACTCTACAAGCAGGGACAGCACTGGCTGGAGGAGAAAGAT
GTGGTGGGAAGA---

>ssal_4035983
CTCTACTACCAGGTGCTGAATTTTGGTATGATAGTGTCCTCAGCCCTGATGATCTGGAAA
GGACTGATGGTCGTGACAGGCAGCGAGAGCCCTATTGTTGTTGTTCTCAGTGGAAGTATG
GAGCCTGCTTTCCATCGAGGGGACCTTCTGTTCCTGACAAACCGGGTTGAGGACCCCATC
AGAGTCGGAGAGATTGTGGTCTTCAGGATAGAGGGCAGAGAGATCCCCATAGTACACAGA
GTACTAAAGATTCATGAAAAGGAAAATGGCGAAATCAAGTTCCTGACCAAAGGTGACAAC
AACTCTGTAGATGACAGAGGGCTGTACAAGCCAGGACAGCACTGGCTAGAGAAGAAAGAC
GTGGTGGGACGA---


############################################################

>ssal_4043067
CACCTAACTCTTACACACACAGATGCCTATGGGAAAGATGGAAAGGAGGCCGCCCTCATT
GACATGATGTGTGATGGCGTTGAGGACCTTCGTCTTAAATATGGAAAAATGATTTACCAG
GAATACGATACTGGTAAAGACCCATACATCAAAGACCTTCCTAACCACCTCGACAAGTTT
GAAGCTGTGATGGCCAAAAACAAGACTGGTTTTCTCGTTGGTGACAAGCCTTCGTTTGCT
GACTACAGTCTGTTTGAAGTGCTGCTCAACCACCTGGTGCTCTGCTCCAGTTGCCTGGAT
ACCTTCCCCTCCCTGAAGAGCTTTGTCGAGAAGATGTCAGCCCGTCCCAAAATCAAGGCC
TTCCTGGGCTCTGACGCCTACAAAAAA---------------------------

>ssal_4033411
---CACTTGGGCCGCAATCATGATGCCTATGGGAAAGATGGCAAGGAGGCTGCCCTCATT
GACATGATGTGTGATGGCGTTGAGGACCTTCGTCTTAAATATGCAAAAATGATTTACCAG
GAATACGATACTGGTAAAGACGCATACATCAAAGACCTCCCTAACCACCTTGACAAGTTT
GAAGCTGTGATGGCCAAAAACAAGACTGGTTTTCTTGTTGACGACAAGCCTTCCTTTGCT
GACTATAGTCTGTTTGAAGTCCTGCTCAACCACCTGGTGCTCTGCTCCAGTTGCCTGGAT
ACCTTCCCCTCCCTGAAGAGTTTTGTCGAGAAGATGTCTGCCCGTCCCAAAATCAAGGCC
TTCCCAGACTCTGACGCCTACAAGAAA---------------------------

>eluc_5221413
---CACTTGGGGCGCAAACATGATGCCTATGGGAAAGATGGTGACGAGGCTGCCCTTGTT
GATATGATGTGTGATGGTGTTGAGGACTTTCGTCTTAAATATGTTAAAATGATTTACCAA
GAATATGATACTGGTAAAGACACATACATCAAAGATCTTCCTAACCACCTTGACAAGTTT
GAAGCTGTTTTGGCTAAAAACAAGACTGGTTTTCTGGTTGGCAACAAGTCTTCATTTGCT
GACTACAATCTGTTTGACCTGCTGCTCAACCACCTGGTGCTGAGCTCCACTTGCTTGGAT
TCCTTCCCTTCCCTGAAGAGTTTTGTCGAAAAGATGTCTGCCCGTCCCAAAATCAAGGCC
TTCCTGGACTCCGAGGCCTACAAAAAA---------------------------


############################################################

>ssal_4061443
ATGGTCCGCTACTCGCTCGACCCTGAGAACCCGACTAAGTCATGCAAGTCGAGGGGCTCA
AATCTCCGGGTTCACTTCAAGAACACCCGTGAGACAGCTCAGACCATCAAAGGCATGCAC
ATCCGCAAGGCCACCAAGTACCTGAAGGATGTTACCGTCAAGCACCAGTGTGTTCCCTTC
CGTCGCTACAATGGGGGTGTCAGCAGGTGTGCCCAGGCCAAGCAGTTTGATTGGACACAG
GGCCGCTGGCCCAAGAAGAGTGCGGAGTTCCTTCTCCACATGCTGAAGAACGCTGAGAGC
AACGCTGAGCTTAAGGGTCTAGATGTAGACTCCCTGGTGATCGAGCACATCCAGGTGAAC
AAGGCCCCCAAGATGCGCAGACGCACATACCGTGCCCACGGTCGCATCAACCCCTACATG
AGCTCCCCATGCCACATTGAGATGATCCTCACAGAGAAGGAGCAGATCGTTCCCAAACCA
GAGGAGGAAGTCGCCACTAAGAAAAAGGTTTCTCAGAAGAAGCTGAAGAAGCAGAAACTC
ATGGCACGGGAG

>eluc_5221817
ATGGTCCGCTATTCGCTCGACCCCGAGAACCCGACTAAGTCATGCAAGTCGAGGGGCTCC
AATCTCCGGGTTCACTTCAAGAACACCCGTGAGACAGCTCAGGCCATTAAAGGCATGCAC
ATCCGCAAGGCCACCAAGTACCTGAAGGATGTTACCGTCAAGCATCAGTGTGTTCCCTTC
CGCCGCTACAATGGGGGTGTCGGCAGGTGTGCCCAGGCCAAGCAGTTCAACTGGACACAG
GGACGCTGGCCCAAGAAGAGTGCTGAATTCCTTCTCCACATGCTGAAGAACGCTGAGAGC
AACGCTGAGCTTAAGGGTCTTGATGTGGACTCCCTGGTGATCGAGCACATCCAGGTGAAC
AAGGCTCCCAAGATGCGTAGACGTACGTACCGTGCCCATGGTCGCATCAACCCCTACATG
AGCTCCCCGTGTCACATCGAGATGATCCTCACAGAGAAGGAGCAGATTGTTCCCAAACCT
GAGGAGGAGGTTGCCACTAAGAAAAAGGTCTCTCAGAAGAAGCTGAAGAAGCAGAAACTC
ATGGCACGGGAG

>ssal_4057418
ATGGTCCGCTATTCGCTTGACCCCGAGAACCCGACTAAGTCATGCAAGTCGAGGGGCTCT
AATCTCCGGGTTCACTTCAAGAACACCCGTGAGACAGCTCAGGCCATCAAAGGCATGCAC
ATCCGCAAGGCCACCAAGTACCTGAAGGATGTTACCGTCAAGCATCAGTGTGTTCCCTTC
CGCCGCTACAATGGGGGTGTTGGCAGGTGTGCCCAGGCCAAGCAGTTTGACTGGACACAG
GGACGCTGGCCCAAGAAGAGCGCGGAGTTCCTTCTCCACATGCTGAAGAATGCTGAGAGC
AACGCTGAGCTTAAGGGTCTGGATGTAGACTCCCTGGTGATTGAGCACATCCAAGTGAAC
AAGGCCCCCAAGATGCGCAGGCGCACATACCGTGCCCACGGTCGCATCAACCCCTACATG
AGCTCTCCATGCCACATTGAGATGATCCTCACAGAGAAGGAGCAGATTGTTCCCAAACCA
GAGGAGGAGGTCGCCACTAAGAAAAAGGTTTCTCAGAAGAAGCTGAAGAAGCAGAAACTC
ATGGCACGGGAG


############################################################

>ssal_4043415
ATGATTTTAACTATAAAACCACTTCAAGGAAAGGAGTGCAATGTACAGGTCACAGAAGAT
GAAAAAGTCTCCATGGTGAAAGAACTGGTGTCTGAACGTCTGAATATACCTGCAAATCAG
CAGCGATTGCTTTACAAGGGGAAAGCCCTTGCAGATGAACACAGATTGAGTGATTATTCC
ATTGGGCCAGAGGCCAAGTTAAACTTGGTGGTTCGTCCAGCAGGGGAGAGGAGT------
---GGGATGGCTAGCAGTAGCAGTGCGGTCAGCGGGGTGTGGCAGACTCTGTCCACTGTA
CTGGCAAAACACTTCAGCCCTGCAGATGCAGCTAAAGTCCAAGAACAGTTAGTCAAGGAT
TATGAACGTTCACTTCGGCAACTCAGTCTGGATGACATTGAGCGCCTGGCCGGGCGACTG
CTTCACCCAGACAGTGAGGGCATGGACACATCGTACATGGAT

>eluc_5219907
ATGATTCTAACTGTAAAACCACTTCAAGGAAAGGAGTGCAACGTACAGGTCACAGAAGAT
GAAAAAGTTTCCACGGTGAAAGAACTGGTGTCTGAACGTCTGAATATACCACCAAATCAG
CAGCGATTGCTTTACAAAGGGAAAGCCCTTGCAGATGAACACCGACTGAGTGATTATTCC
ATTGGTCCAGAGGCCAAGTTGAACTTGGTGGTTCGTCCAGCAGGCGAAAGGAGTGGAGTT
ACCGGAATGGCTAGCAGTAACAGTGCTGTTGGTGGGGTGTGGCAGACTTTGTCCACCGTC
CTGGCAAAACATTTCAGCCCTGCAGACGCAGCTAAAGTTCAAGAACAGCTAATCAAGGAT
TATGAACGTTCACTTCGACAGCTCAGTCTGGATGATATTGAGCGTCTTGCTGTGAGACTT
CTTCACCCGGACAGTGAGGGCATGGACACATCGTACTTGGAT

>ssal_4060026
ATGATTTTAACTGTAAAACCACTTCAAGGAAAGGAGTGCAACGTACAGGTCACAGAAGAT
GAAAAAGTATCCACTGTGAAAGAACTGGTGTCTGAACGTCTGAATATACCTGCAAATCAG
CAGCGATTGCTTTACAAAGGGAAAGCCCTTGCAGATGAACACCGATTGAGTGATTATTCC
ATTGGGCCAGAGGCCAAGTTAAATTTGGTGGTTCGTCCTGCGGGGGAGAGGAGTGGTGTG
GCTGGGATGGCTAGCAGTAGCAGTGCTGTCAGTGGGGTGTGGCAGACTCTGTCCACTGTC
CTGGCGAAGCATTTCAGCCCTGCAGATGCAGCTAAAGTGCAAGAACAGCTTGTCAAGGAT
TATGAACGTTCACTTCGGCAACTCAGCCTGGATGACATTGAACGCCTGGCCGGGCGACTG
CTTCACCCAGACAGTGAGGGCATGGACACATCGTACATGGAT


############################################################

>ssal_4060225
TGTGTGTCAGACAACAGCCCTACGCCATGTGCATTGAAGATTGCAGACAAGATTGCCGAG
CAGTGTAACAATGCAGTTTTGTTAATGATTGACGGTGGAAAGATGTCTCCTGACTACAGG
GTGCCTCCCATAGTGATGTATGAGCGGAAAGACACCCGCTGGACCCTCAAAGACAAACAT
ACGATAATGCTGCGGCAGTGGGAGGAGACTCGGGAAATAGCCAATCAGCTGCTGGACTCT
GGAGATCACTCATTATTAGTGGATTTTGACAGCCATTTGGACGACATCACTAGGGACTGG
ACAAATCAGAAACTCAATGCCAAAATAGCAGAGCTTGCCTCACCAGCCAAT

>eluc_5216249
TGTGTGTCAGACTGCAGTCCGACGCCGTGCGCGCTGAAGATCGCGGACAAGATCGCCGAG
CAGTGTAACAATGCAGTTTTGTTAATGATTGACGGTGGGAAGATGTCTCCTGACTACAGG
GTTCCTCCCATCGTGATGTATGAGCGTAAAGACAGCCGATGGACGCTCAAAGACAAACAT
ACGATAATGTTACGACAGTGGGAGGAGACTCGGGAAATAGCCGGCCAGCTCCTGGACTCT
GGAGATCACTCGTTACTGGTGGATTTTGATAGCCATTTGGATGACATCACTAGGGACTGG
ACAAATCAGAAACTCAATGCCAAAATAGCAGAGCTTGCCTCACCGGCCAAT

>ssal_4060908
TGTGTGTCAGACAGCAGCCCTACGCCATGTGCGTTGAAGATTGCAGACAAGATCGCCGAG
CAGTGTAACAATGCAGTTTTGTTAATGATTGATGGTGGAAAGATGTCTCCTGACTACAGG
GTGCCTCCCATCGTGATGTATGAACGAAAAGATACCCGCTGGACCCTCAAAGACAAACAC
ACGATAATGCTGCGGCAGTGGGAGGAGACTCGGGACATAGCCAGTCAGCTGCTGGACTCT
GGAGATCACTCGTTATTAGTTGATTTTGACAGCCATTTGGACGACATCACTAGGGACTGG
ACAAATCAGAAACTGAATGCCAAAATAGCCGAGCTTGCCTCACCAGCCAAT


############################################################

>eluc_5221847
ATGAAAGCAATAAGCCCAGTAAGGTCTTTCCGGAAAAATAGCGCAAATCTGTCTGAACAC
AGTCTGGGAATCTCTCGGAGCAAGACTCCCGTGGATGATCCATTAAGCCTGCTTTACAAC
ATGAACGACTGCTACTCCAAGCTGAAGGAGCTCGTGCCCAGCATCCCTCAGAACAAGAAC
GTGAGCAAGATGGAAATCCTGCAGCATGTCATTGACTATATTCTGGACCTGCAGATCGCA
CTTGACTCCAATGTCGCAATAACAAGCCTTCATCACCAG------CGACCGGGTCAG---
------GCGACGTCCAGGACTCCCTTAACAACTCTGAATACAGATATCAGCATATTGTCA
TTACAGTCTCCGGAG---TTTCCATCAGAGCTGACGACAGATGACAGCAGGACCCTTCAT
CGT

>ssal_4048593
ATGAAAGCAATAAGCCCAGTAAGATCTTTCCGGAAAAACAGCGCGAATCTGTCTGAACAT
AGTCTGGGAATCTCTCGGAGCAAGACTCCGGTGGATGATCCATTAAGCCTGCTTTACAAC
ATGAACGACTGCTACTCCAAGCTGAAGGAGCTCGTGCCCAGCATCCCTCAAAACAAAAAC
GTGAGCAAGATGGAAATCCTGCAGCATGTCATCGACTATATTCTGGACCTGCAGATCGCG
CTTGACTCCAATGTCGCAATAACGAGCCTCCATCACCCG------CGACCGGGGCAA---
------GCGACATCCAGGACTCCCCTGACAACTCTCAATACAGATATCAGCATCTTGTCA
TTACAGTCTCCGGAG---TTCCCATCAGAGCTCTTAACAGATGACAGCAGGAATCTTCAT
CGT

>ssal_4037425
ATGAAAGCGATAAGCCCAGTAAGGTCTTTCCGGAAAAACAGCGCGAATCTATCTGAACAC
AGTCTGGGAATCTCTCGGAGCAAGACTCCCGTGGATGATCCTTTAAGCCTGCTTTACGAC
ATGAACGACTGCTACTCCAAGCTGAAGGAGTTGGTGCCCAGCATCCCTCAGAACAAGAAC
GTAAGCAAGATGGAAATCCTGCAGCATGTCATCGACTATATTTTGGACCTGCAGATCGCA
CTTGACTCCAATGTCGCAATAACGAGCCTCCATCACCCG------CGACCAGGACAA---
------GCTACACCCAGGACTCCCCTAACAACTCTCAATACAGATATCAGCATCTTGTCA
TTACAGTCTCCGGAG---TTCCCATCAGACCTGATAACGGATGACAGCAGGACTCTTCAT
CGT


############################################################

>ssal_4061629
ATGTCAAACCCAGTTATCACCCACCAGCCAGGAGCAGGCTCTTATGGGACAAATGTGCAG
ACGGGCGAGTGGAGCACTGGGCTATGCTCCTGCTGCAGTGACATCCTAGTCTGTGCCTTG
GGCTTCATCTGCCCACTAGCATTAAGTTGCTACACAGCTAACAAGTACGGTGAGAACGCG
TGCCTGGCCTGTGTTCCAGGAGGCATGACAGCCATGAGGACCCACATGAGATTGACCTAT
GGGATTCAGGGGACAATATGCAATGATGCATTGATGACCTGTTGCTGTGGATTATTTGAG
ACGTGCAGGATGGCCCGTGAAATTCGCATCAGAAATGGGGATGTT

>eluc_5216896
ATGTCGAATCCAGTGATCACCCATCAGCCAGCAGCAGGGTCTTATGGGACAAATGTGCAG
ACTGGGGAGTGGAGCACTGGCCTGTGCTCCTGCTGCAATGACCTGCTAGTCTGTGCCTTG
GGATTCTTCTGCCCAATAGGATTGAGTTGCTACGTAGCTAACAAGTATGGGGAGAATCCA
TGCCTGGGTTTTATTCCAGGAGGCATGACAGCCATGAGGACCCACATGAGGCTGACCTAT
GGGATTCAGGGGACAATATGCAATGATGCAATAATGACCTGTTGCTGTGGACATTTTGAG
GTGTGCAGGATGGCCCGTGAAATTCGCATCAGGAATGGAGAAGTT

>ssal_4030492
ATGTCGAACCCAGTCATCACCCACCAGCCAGGAGCAGGCTCTTATGGGACAAATGTGCAG
ACGGGCAAGTGGAGCACTGGGCTGTGCTCCTGCTGCAGTGACATCCTAGTCTGTGCCTTG
GGCTTCATCTGCCCACTAGCATTGGGTTGCTACACAGCTAACAAGTATGGTGAGAACGCA
TGCCTGGCCTGTGTTCCAGGAGGCATGACAGCCATGAGGACACACATGAGATTGACCTAT
GGGATTCGGGGGACGATATGCAATGATGCGTTGATGACCTGTTGCTGTGGATTCTTTGAG
ATGTGCAGGATGGCCCGTGAAATTCGCATCAGGAATGGGGACGTT


############################################################

>eluc_5217532
ATGAAGGACACTTTGGCCCTTGTACAGAAACTTAATGCGCATCCAGATTCCCGCTGTTGG
TATGTTGCGTGGAACCCAAATGGCATGTTACTGGCCTCATGCGGGGGTGACCGGGCTATT
CGGATATGGGGAAGGGAAGGTGACTCTTGGGAATGCAAGACTGTGCTTCAGGATGGACAC
CAGAGAACAGTCAGAAAGGTTGCATGGTCCCCATGTGGGAACTACCTAGCCTCAGCCAGC
TTTGATGCCACAACCTGTATCTGGAAAAAGAAGAATGATGACTTTGAGTGCTTGACTGTG
TTGGAAGGACATGAGAATGAGGTCAAGTGTGTGGCCTGGGCCCCATCGGGTAACTTGCTG
GCCACGTGTAGCAGAGACAAAAGCGTCTGGATTTGGGAAGTGGATGAGGAGGATGAGTAT
GAGTGTGTGAGTGTGGTGAACGCCCATACACAGGATGTCAAGCATGTTGTCTGGCATCCA
ACACAGGAGCTCTTGGCCTCATGTAGCTATGACAACAACGTGTGTGTCTATAAAGAAGAG
GATGATGACTGGGAGTGCAGGGCAACCCTGGAGGGACACACCTCCACTGTCTGGGGTTTG
TCCTTTGACCCAAGTGGTCAGAGACTGGCCTCCTGCAGTGACGATCGTACTGTGAAGATC
TGGAAAGAATGTAATACT---------GGAGAAGGCGCATATGCGGGTTGGAAATGTGTT
TGC

>ssal_4061663
ATGAACGACACTTTGGCCCTTCTACAGAAATTCAATGCGCATCCAGATTCCCGCTGTTGG
TATGTTGCATGGAACCCCAAAGGCACATTGCTGGCATCATGCGGTGGTGACCGAACCATT
CGGATATGGGGAAGGGAAGGTGACTCTTGGGAATGCAAGACCGTGCTCCAGGATGGACAC
CAGAGAACTGTCAGAAAGGTGGCATGGTCCCCATGTGGGAACTACCTGGCCTCAGCCAGC
TTTGATGCCACAACCTGCATCTGGAAAAAGAAGAATGATGATTTTGAGTGCTTGACTGTG
TTGGAAGGACATGAGAATGAGGTCAAATGTGTGGCCTGGGCCCCATCCGGTAACTTGCTG
GCTACATGTAGTAGAGACAAGAGCGTCTGGATCTGGGAAGTGGATGAGGAGAATGAGTAT
GAGTGTGTGAGTGTGGTAAACTCTCATACACAGGATGCCAAGCATGTTGTCTGGCACCCA
ACACAGGAGCTCCTCGCTTCATGTAGCTACGACAACAATGTGTGTGTCTATAAAGAAGAG
GATGATGACTGGGAGTGCAGGGCGACCCTGGAAGGACACACCTCCACTGTCTGGGGTTTG
ACCTTTGACCCAAGTGGCCAGAGACTGGCCTCCTGCAGTGATGACTGTACTGTGAAGATC
TGGAAAGAATGTCAGCCTGAAGGTGGGCAGGAAGGCACCGACGCGGCTTGGAAA------
---

>ssal_4060790
ATGAAGGACACTTTGGCCCTTCTACAGAAATTCAACGCGCATCCAGATTCTCGCTGTTGG
TATGTTGCATGGAACCCCAAGGGCACATTGCTGGCCTCGTGTGGTGGTGACCGGGCCATT
CGAATATGGGGAAGGGAAGGTGACTCTTGGGAATGCAAGACAGTGCTCCAGGATGGACAC
CAGAGAGCTGTCAGAAAGGTGGCATGGTCCCCATGTGGAAACTACCTGGCCTCAGCCAGC
TTTGATGCCACAACCTGTATCTGGAAGAAGAAGAATGATGACTTTGAGTGCTTGACTGTG
TTGGAAGGACATGAGAATGAGGTGAAATGTGTGGCCTGGGCCCCATCCGGTAACCAGCTG
GCCACATGTAGCAGAGACAAGAGCGTCTGGATCTGGGAAGTGGATGAGGAGGATGAGTAT
GAGTGTGTGAGCGTAGTGAACTCTCATACACAGGATGTCAAGCATGTTGTCTGGCACCCA
ACACAGGAGCTCCTGGCCTCGTGTAGCTACGACAACAATGTGTGTGTCTATAAAGAAGAG
GATGATGACTGGGAGTGCAGGGCGACCTTGGAGGGTCACACCTCCACTGTCTGGGGTTTG
ACCTTTGACCCAAGTGGCCAGAGACTGGCCTCCTGCAGTGATGACCGTACTGTAAAGATC
TGGAAAGAATGTCAGCCT---------GGAGGTGGGCAGGACACGGCTTGGAAATGTGTT
TGC


############################################################

>eluc_5215563
ATGCACCATGTCAAAATCAAGACTGAGAAGCCAGATCCAGAGGGTAGTGGTGCACGCAGT
CGACTAGATGCAGTATTACAAGGTCTGGTGGAGAAAAGCGACAGCGAGAGGGAGCAAAAT
GAAGACGAGTCAAAGATGGCGGCGGACTCTCTAAGCAAGGATTTGTCTCCATCCTCTGCT
GGGAAGCGGCCATCATCACGTTTCCCACAGCACCGGAGGAAGAAGCGGAAAGAGATGGAC
GATGGCTTAACAGAGAGCAACCAACATAAGCAAAATGCCTACATTATCAAGTTGTTTGAC
CGCAGTGTGGACCTAGCCCAGTTCAACAACAGTACCCCACTTTACCCTATCTGCCGAGCC
TGGATGAGAAACAACCCAGGAGTCCGAGAGAGACCTACTTCCCCAAGCCCCACACGCACC
ATGGGGGAGGAAGAGGCTACAGACATG

>ssal_4024455
ATGCATCACGTCAAGATCAAGACTGAGAAGCCAGATGCAGAGGGGAGTGCTGCACGCAGC
CGACTAGATGCAGTATTACAGGGGCTGGTAGAGAAGAGTGACAGTGAGAGGGAGCAAAAT
GAAGATGAGACAAAGATGGCAGAAGAGCCTCTGAGCAAGGATGTGTCTCCATCTTCTGCT
GGGAAGCGGCCATCGTCACGGTTCCTACAGCACCGGAGGAAGAAACGGAAAGAGATGGAT
GATAGCTTAACAGAGAGTAACCAACATAAACAAAATGCCTACATTATCAAGTTGTTTGAC
CGCAGTGTGGACCTGGCCCAGTACACCACCAGTACCCCACTTTACCCCATTTGCCGGGCC
TGGATGAGGAACAACCCGGCGGTCAGAGAGAGAGCTGCATCCCCAAGCCCCCCACACAGC
ATAGGGGAAGAGGAGGCTGCAGACATG

>ssal_4052244
ATGCATCACGTCAAGATCAAGACTGAGAAGCCAGATGCAGAGGGGAGTGGTGCACGCAGC
CGACTAGATGCAGTATTACAGGGGCTGGTAGAGAAGAGTGATAGTGAGAGGGAGCAAAAT
GAAGATGAGACAAAGATGGCAGAAGAGTCTCTGAGCAAGGATGTGTCTCCATCTTCTGCT
GGGAAGCGGCCATCGTCACGGTTCCCACAGCACCGGAGAAAGAAACGGAAAGAGATGGAT
GATAGCTTAACAGAGAGCAACCAACATAAACAAAATGCCTACATTATCAAGTTGTTTGAC
CGCAGTGTGGACCTGGCCCAGTACACCACCAGTACCCCACTTTACCCCATTTGCCGGGCC
TGGATGAGGAACAATCCAGCGGTCAGAGAGAGGGCTGCATCCCCAAGCCCCCCACACAGC
ATGGGGGAAGAGGAGGCTGCAGACATG


############################################################

>ssal_4060089
ATGGCAGATCCGAAGGAAACACCAGAAGAGCAGGAGACTTCAACAGAAAATGCAGAAGAA
TCAAACCACGATCCCCATTATGAGCCCATCGTGTCTCTTCCAGAGCAGGATGTGAAGACG
CTAGAGGAGGACGAGGAGGAACTGTTCAAAATGCGGGCGAAGCTCTACCGCTTTGCCTCT
GAGAATGACCCACCAGAGTGGAAGGAGCGCGGCACAGGCGACGTCAAGCTCCTGAAACAC
AAAGAGAAGGGCACCATCCGCCTATTGATGAGGCGAGACCGGACCTTAAAGATCTGTGCC
AATCACAACATTTTCCCTGTGATGGAGCTGAAGCCCAACGCCGGCAGCGACAGGGCCTGG
GTATGGAACACACTCGCCGACTTCGCTGATGAGCATCCCAAACCTGAACTCCTGGCAATC
CGTTTCCTCAATGCAGAAAATGCTCAGAAATTTAAGGTGAAGTTCGATGAATGCAAGGAG
GAAGTCCGAAAATCTCAAGATGGATCAGGAGAAAACACTGACAGTGCAAACAAAGTGGCA
GAGAAACTGGAGGAACTATCTGTAAAAGAC

>eluc_5221299
ATGGCAGACCCGAAGGAAACGCCAGAAGAGCAGGAGACTTCAACAGACAATGCAGAAGAA
TCAAACCACGATCCCCATTATGAACCAATTGTCTCTCTTCCAGAACAGGATGTAAAGACG
CTAGAGGAGGATGAGGAGGAACTGTTTAAAATGAGGGCAAAGCTCTATCGTTTTGCCTCT
GAGAACGACCCACCAGAGTGGAAAGAGCGCGGCACAGGTGATGTCAAGCTCCTGAAACAC
AAAGAGAAGGGCACCATCCGCCTATTGATGAGGAGAGATCGGACTTTGAAGATCTGCGCC
AATCACAACATTTTCCCTGTGATGGAACTGAAGCCTAATGCTGGTAGTGACAGGGCCTGG
GTATGGAACACACTAGCTGACTTTGCTGATGAGCATCCCAAACCTGAGCTCCTGGCAATC
CGTTTCCTCAATGCAGAAAATGCTCAGAAATTTAAAGTGAAGTTTGATGAATGCAAAGAG
GAAGTCCGAAAATCTCAAGATGGAACAGGAGAAAATGCTGACAGTGCAAACAAAGTGGCA
GAGAAACTGGAGGAACTATCTGTAAAGGAT

>ssal_4061399
ATGGCAGATCCGAATGAAACACCAGAAGAGCAGGAGACTTCAACAGACAATGCAGAAGAA
TCAAACCACGATCCCCATTATGAGCCCATCGTGTCTCTTCCAGAGCAGGATGTGAAGACG
CTAGAGGAGGACGAGGAGGAACTGTTCAAAATGCGTGCGAAGCTCTACCGTTTTGCCTCT
GAGAACGACCCACCAGAGTGGAAGGAGCGCGGCACAGGCGACGTCAAGCTCCTGAAACAC
AAAGAGAAGGGCACCATCCGCCTATTGATGAGGAGAGACCGGACCTTGAAGATCTGTGCC
AATCACAACATTTTTCCTGTGATGGAGCTGAAGCCCAACGCCGGCAGCGACAGGGCCTGG
GTATGGAACACACTCGCCGACTTCGCTGATGAGCATCCCAAACCTGAACTCCTGGCAATC
CGTTTCCTCAATGCAGAAAACGCTCAGAAATTTAAGGTGAAGTTCGATGAATGCAAGGAG
GAAGTCCGAAAATCTCAAGATGGATCAGGAGGAAACGTTGACCGTGCAAACAAAGTGGCA
GAGAAACTGGAGGCACTTTCTGTAAAGGAC


############################################################

>eluc_5217466
GGTCTATTTGCCTTGGCTCATGCAGCTTTCTCTGCGGCACAACATCGATCCTACATGCGT
CTGACAGAAAAAGAAAATGAAACATTACCTATTGATATTGTCTTACAGACTTTGCTAGCA
TTTGTTCTTACCATTTACGGTATAGTACACATTGCTGGAGAGTTTAAAGATATGGATGCG
TCCTCAGAGTTGAAAAACAAGACGTTTGACACACTCCGGAACCATCCGTCTTTCTACATG
TTCAACCATCGGGGTAGGGTGCTGTTTCGCTCCCATGACCAAGAGGCCTCATCAGTCCTG
AACCAACAGGCCCTGCCCAACCCTCTGCGGCTACGCAAGCTTGAGCATTTGCAC

>ssal_4050095
GGTCTATTTGCCTTGGCACATGCAGCTTTCTCAGCGGCGCAACATCGATCCTACATGCGT
CTGACAGAAAAAGAAAACGAAACCCTACCAGTAGATATTGTCTTACAGACTTTGTTAGCG
TTTGTTCTGACCATTTATGGCATAGTCCACATCGCAGGAGAGTTCAAAGAAATGGATGCC
TCCTCAGAGCTGAAAAACAAGACATTTGACACGTTGAGGAACCACCCATCTTTCTACATG
TTCAATCATCGGGGTAGGGTGCTCTTCCGCTCCCCTGATCAAGAGGCTTCTGCTGTCCCG
AACCCACAGGCCCTGCCCAACCCCCTGCGGCTTCGCAAGCTGGAGCATTTGCAC

>ssal_4070034
GGTCTATTTGCCCTGGCTCACGCGGCTTTCTCAGCGGCACAACATCGATCCTACATGCGT
CTGACAGAAAAAGAAAAAGAAACACTACCAATAGATATTGTTTTACAGACTTTGTTAGCC
TTTGTTCTGACCATTTATGGTATAGTCCACATCTCTGGAGAGTTTAAAGATATGGATGCA
TCCTCAGAGCTGAAAAACAAGACGTTTGACACATTGAGGAACCACCCGTCTTTCTACATG
TTCAATCATCGCGGTAGGGTGCTCTTCTGCTCTCCCAACCAAGAGGTCTCCAAGATCCCA
AACACACAGGCCCTGCCCAAGCCCCTGCGAATACGCAAACTGAAGCATTTGCAC


############################################################

>eluc_5218712
---ATGGAGCAGAAGCTTGCAGAGTTTAGAGCCCGAAGAAGGGCTGATTTGGCCAAG---
AACAGTAAATCTTCTGAGCTGCAGTCCATAACATCGTCTGACTGTGGAAGCACTTCGAAG
TCGGATCGTTGCCAC---TTAACAACCGATACAATCACACAGCAGTGTAAAGAAAATCTG
ATCTCTGCAGTCTCTCAGTCTACGCAGACTAAACATTGGGGGGATGACTGGTTGCTGGAT
AGTTCTCTTGGTAAATGGCTTGGTTCCAATCGACTGGCGTACACCAATCTCACTTTGCTA
AAGGTTTTGCTTTGGCTGGTTCTTCTTGGGCTGTTTGCAGAGTTGGAATTTGGTTTACCT
TTCTTTATTATTTCTCTCTTCTACTGGTCGTATGAAGGGCTGCGGAACCCAACTGCACGA
CAACCAGGAGAACTAAGTGCTTACTCAGTGTTTAACCCGGACTGTCAGCCTCTTCTGGGT
GCACTTACAGCAGAGCAGCTGGAGGGAGAGATGGGCTACAGACCACTAGCCAACAGA

>ssal_4056918
AATATGGAGCAAAAACTTGCTGAGTTCAGAGCTCGAAGAAGGGCTGATGTGGATGCTAAG
AAGAGCGAATCTTCTGAAAAGCAGCCCATAACATCATCTGACAGTGGCAGCACTTTGATC
TCGGCCAGTTGGCAGTCATCAACAGCTGATGCAGACACACAGGAGTTTACAGAAGATCCA
ATCTCTGCTGTCTCTCAGGCTACAAGGACTAAACATTGGGGGGATGGCTGGTTGCTGGAG
AGCAATCTGGGTCAATGGCTTGGTTCAAAACGACTGGCTTTCACAAATCTGATTTTGCTG
AAGGTGTTGCTTTGGCTGGTTCTACTTGGGCTGTTCGCCGAACTGGAATTCGGGTTGCCT
TTCTTCCTTATCTCTCTCTTCTACTGGCTGTATGAGGGGCTGCGGAACCCAACTGCACGT
CAACCAGGAGAACTGAGCGCTTACTCAGTGTTCAACCCAGACTGTCAGCCTCTCTTGGGG
GCACTTACTGCAGAGCAGCTAGAGGGAGAAATGGGCTACAGACCACTGGCCAACAGA

>ssal_4056415
CATATGGAGCAAAAGCTTGCGGAGTTCAGGGCCCGAAGAAGGGCTGATGTGGCCGCTAGT
AAGAGTGAATCTTTTCAAAAACAACCCATAACATCATCGGACAATGGCAGCACTTTGAAG
TCGGACAGTTGCCATTCATCAACAGCTGATCCAGACACACAGGAGTTGACAGATAATCCA
ACCTCTGCTGTCCATCAGGCTACAAGGACTAAACATTGGGGGGATGACTGGCTGCTGGAG
AGCACTCTGGGTCAATGGCTTGGTTCAAAGCAACTGGCTTTCACAAATCTGACTTTGCTG
AAGGTGTTGCTTTGGCTGGTTCTACTTGGGCTGTTCGCCGAGCTGGAATTCGGGTTGCCT
TTCTTCCTAATCTCCCTCTTCTACTGGCTGTATGAGGGGCTGCGGAGCCCAACTGCACGC
CAACCTGGAGAAATGAGTGCTTACTCAGTGTTCAACCCAGACTGTCAGCCTCTCCTGGGT
GCACTTACAGCTGAGCAGCTAGAGGGAGAGATGGGCTACAGATCACTGGCCAACAGA


############################################################

>ssal_4060932
AGCACCAGCCGTCATGTCCTTCAGGATCTAGTCCGGGAGTTTACGAAAGTGACACATTCC
TCGGTTCAGTGTTTTTCACAAACATCATGCAAGAATACAGTTGTGGTAGAGCGTTGGTGG
CAGGTCCCATTGTCCAAAGAGGGCCGCCCACCAAGACTATACCCTCGGCGACATCAGGTC
TACAAAGTGGTAGAGGACACAAAGCATGCTCCTAAGGAGAAGATGGAACTCATCCTCACA
CAGACTGTGGCTAAGCTTGGTGGGCGAGGTGACACTGTGTTTGTGAAAAAGTCTGTTGGA
CGCAATAACCTCCTGGCCCAAGGCCTGGCAGTCTACCCATCACCAGAAAACAAAGCCATG
---TTTGCAGAGGAGCTGAGGCTTTTACATGAAGGGAGGCCCGAGGAGAGAATCCAAACC
CGCACAGGACAGCTGACGGTGGAGATCCTGAAGCATATGGAGTTGAAGGTTGAGAAAAGA
ACCTCCATTGAGTATGACATCACCAAAGAGATGGTCTGCAGACAGATTCTCCTGAAGCGG
GGCATATTTGTGCCACCTCATGCACTGAGACTACCGGAAGAGTCAATCAAAGACCTGGGA
GATTACTGGTGTGAGGTCACGGTTAATGGGATAGATACTGTGCGGATCCCCATGTCGGTG
GTGCCCTTTGAAGACCCTACA---------------------------------------
---------------

>eluc_5215426
AGCACCAGCCATCATGTCCTTCGAGATGTAGTCCGGGAGTTAACGAAATTGACACATTCC
TCGGTTCGGTGTTTTTCGAAAACATCGTGCAAGAATACAGTTGTGGTGGAGCGTTGGTGG
CAGGTCCCTCTGTCCAAAGAGGGCCGCCCACCAAGACTATATCCTCGGCGACATCAGGTG
TACAAAGTGGTGGAGGACACAAAGAATGCACCTAAGGAGAAGTTGGAACTCATCCTCACA
CAGACAGTACCGAAGCTTGGCGGGCGAGGTGACACTGTGTTTGTGAAAAAGAATGTTGGG
CGCAATAAACTCCTGGCCAAAGATTTGGCAGTCTATCCGTCACCAGAAAACAAAGAGATG
---TTTGCAGAGGAACTGAGGCTTTTAAGAGAAGGGAAACCTGAGGAGAGAACTCAAACA
CGTACAGGACAGCTAACCGTGGAGTTCCTGAAGCATATGGAGATGAAAGTTGAGAAAAAA
CCCTCC---GAGTATGACATCACCAAAGAAATAGTTTGCAGGCAGTTTCTCACTAAGCGG
GGTGTATTTGTTCCACCTCATGCCCTGAAACTATCAGAAGAGCCAATCAAAGACCTGGAG
GATTACTGGTGTGAGGTCACAGTTAATGGGATAGACACAGTTCGGATCCCCATGTCCGTA
GTGCCCTTTGTAGACCCAAGAGCG------------------------------------
---------------

>ssal_4023593
AGCACCAGCCGTCATGTCCTTCAGGATCTAGTCCGGGAGTTTACGAAAGTGACACATTCC
TCGGTTCAGTGTTTTTCACAAACATCATGCAAGAATACAGTTGTGGTAGAGCGTTGGTGG
CAGGTCCCATTGTCCAAAGAGGGCCGCCCACCAAGACTATACCCTCGGCGACATCAGGTC
TACAAAGTGGTAGAGGACACAAAGCATGCTCCTAAGGAGAAGATGGAACTCATCCTCACA
CAGACTGTGGCTAAGCTTGGTGGGCGAGGTGACACTGTGTTTGTGAAAAAGTCTGTTGGA
CGCAATAACCTCCTGGCCCAAGGCCTGGCAGTCTACCCATCACCAGAAAACAAAGCCATG
---TTTGCAGAGGAGCTGAGG---------------------------------------
---------------ACGGTGGAGATCCTGAAGCATATGGAGTTGAAGGTTGAGAAAAGA
ACCTCCATTGAGTATGACATCACCAAAGAGATGGTCTGCAGACAGATTCTCCTGAAGCGG
GGCATATTTGTGCCACCTCATGCACTGAGACTACCGGAAGAGTCAATCAAAGACCTGGGA
GATTACTGGTGTGAGGTCACGGTTAATGGGATAGATACTGTGCGGATCCCCATGTCGGTG
GTGCCCTTTGAAGACCCTACAGCGACTGGGCGCAAACTGTTGAAAAAGCAGGAGACTGTT
GCAGCTGCAGTACAA


############################################################

>eluc_5215841
ATGGCGAATGACCGACTGCGAGCTTTGGAGGAGGTTGAGAATCAAATAGCAACGATTCTG
CTGTGTGCTGGTAACATCGTGTTGGAGCTTTCTAAAGACAAGCACAATGCCAGTTTCCTG
GACAGACAGCTCAGCCAGTTTACTGGATCGGTCAACAGAGTGGAGACGGAGCTCAGTTCC
CAGATAAGATACCTCACACAGGTTGCCACCGGCCAGCCACACGAAGGGTCAACGTACTCC
GCAAGAAAAGACTGTCAGATGGCACTGAACCGAGCAGAATATGCCAGGGTCAAACTAGGC
GAGCTGGGGCGCACCTGTGAGGTCATGCTGGATCCACAACCC

>ssal_4059796
ATGGCGAATGACCGACTGCGAGCTTTGGAAGAGGTTGAGAATCAAATTGCAACGATTCTG
CAGTGCGCAGGCAACGTTGTGTTGGAGCTGTCTAAAGACAAGCACAACGCCAGTTTCCTG
GACAGACAGCTCAGCCAGTTTACTGGATCCGTCAATAGAGTGGAGACTGAGCTCAGCTCA
CAAATCAGATACCTCACACAGGTTGCCACAGGCCAGCCCCACGAAGGCTCCACGTACTCG
GCCAGAAAAGACTGTCAAATGGCCTTGAACCGAGCAGAATACACCAGGGTCAAACTGGGA
GAGCTGGGACGCACCTGCGAAGTCATGCTGGATCCACAACCC

>ssal_4058933
ATGGCGAATGACCGACTGAGAGCTTTGGAGGAGGTTGAGAATCAAATTGCAACGATTCTG
CAGTGCGCCGGTAACATCGTGTTGGAGCTGTCTAAAGACAAGCACAATGCCAGTTTCCTG
GACAGACAGCTTAGTCAGTTTACTGGCTCGGTCAGCAGAGTGGAGACTGAACTCAGCTCA
CAGATCAAATATCTCACACAGGTTGCCACAGGCCAGCCCCACGAAGGCTCCACATACTCA
GCTAGGAAGGACTGTCAGATGGCCCTGAACAGAGCAGAGTACGCCAGGGTCAAACTGGGA
GAGCTGGGACGCACCTGCGAAGTCATGCTGGATCCACAACCC


############################################################

>ssal_4059743
ATGCCTTGTCGAAAGGAGAACTACATCCTCTTGGAGCAGTCTGTTACCGTCGATTCAAAA
GAAGTGGACGCGTTGGTCACGAAAATCGGCGAGGCGCTGCAGCTTCACAACAAT---AGT
ACTAATCAAAAGACGATG---TGTCTCCACGGTCTCACCAGCAACTGCAGCAGTAGTAAC
ATCACCAAACAAGCCAACAACAACAATGGCGTGGCCCTGCAAAAACGTACCGGGTGCTGC
ATACGGCTTCGAAACCGGAGGCAACGTAGTAACAGAACTAGTCCATACAGCTTCCCTGGC
TCAAGTAACCAGGAGTGGGACAATTTCAAACGTTGGGACCGAAAGGGGATCAACGCAGCT
GTCGAGAAGGACGACCCACATCAGTTACTTCAGGAATTAATATTGTCTGGGAATCTAATC
AAAGAAGCAGTCAGGCGGCTGCAGTTCTCTACGACGGAGTGTGTGGATATTTCGGACAAT
CTGAAATGC

>ssal_4037198
ATGCCTTGTCGAAAGGAGAACTACATCCTCTTGGAGCAGTCTGTTACCGTCGATTCGAAA
GAAGTGGACGCTTTGGTCACGAAAATCGGCGAGGCGCTGCAGCTTCACAACAAT---AGT
GCTAATCAAAAGACGATGTCGTGTCTCCACGGTCTCACCGGCAACTGCAGCAGTAGCAAC
ATC---AAACAAGCTAACAACAACAATGGCGTGGCCCTACAAAAACGAACCGGGTGCTGC
ATACCGCTTCGAAACCGGGGGCAACGT---AACAGAGCTAGTCCATACAGCTTCCCTGGC
TCAAGTAACCAGGAGTGGGACAATTTCAAACCTTGGAACCGAAAGAGGATCAGCGCAGCT
GTCGAGAACGACGACCCACATCAGTTACTTCAGGAATTAATATTGTCTGGGAATCTAATC
AAAGAAGCAGTCAGGCGGCTGCAGTTCTCTACGACGGGGTGTGGAGATCTTTCGGACAAT
CTGCAATGC

>eluc_5218999
ATGCCTTGTCGAAAAGAGAACTATATTCTTTTGGAGCAGTCGGTTACCGTCGATTCGAAA
GAAGTGGACGCTTTGGTCACAAAAATCGGCGAGGCGTTGCAGCTTCACAACAACAATAGT
GCTAACCAAAAGACGATGTCATGTCTCCATGGTCTCACAAGCAACGGCAGCAGTAGCAAC
GTC---AAACAAGCTACCCACAACAATGGCGTGGCACTGCAAAAGCGTACCGGGTGCTGC
ATGCGTCTTAGAAACATGGGACAACGTAGCAACAGAGCCAGTCCATACAGTTTCCCTGGA
TCAAGTAACCAGGAGTGGGACCATTTCAAACCTTGGAACCGAAAGATAATCAACGCAGCT
GTCGAGAACGACGACCCACATCAGTTACTTCAGGAATTAATATTGTCTGGGAATCTAATC
AAAGAAGCCGTCAGGCGGTCGCAGTTTTCTACGGCGGAGTGTGGGGAGCATTCGGGAAAT
CTG------


############################################################

>ssal_4053709
CAGTACGAGCCGGTGGCAGAGATCGGAGGTGGTGCGTACGGGACGGTGTACAAAGCTCGG
GACCTGGAG---AGCGGGCAGTTTGTAGCTCTGAAGAGCGTTCGCGTCCAGACGGACCAA
GATGGCCTCCCCATCTCCACAGTCAGAGAGGTGGCCCTGCTGAAGAGACTGGAGCAGTTT
GACCATCCCAACGTGGTCAAGCTCATGGACGTATGTGCCACCCTGAGGACGGATCAGGAG
ACTAAAGTCACCCTGGTGTTTGAGCACGTGGACCAGGACCTTAAGACCTACCTAGAGAAG
GCCCCTGCCCCAGGACTGCCCCCCAGCCGCATCCAAGACCTGATGCGTCAGTTGCTGTGT
GGCCTGGCGTTCCTCCACTCGAACCGCGTGGTGCACCGGGACCTGAAGCCAGAGAACATC
CTGGTCACCAGCCGTGGTCAGGTGAAGCTGGCCGACTTTGGACTGGCAAGGATCTACAGC
TACCACATGGCCCTCACTCCTGTGGTGGTGACTCTGTGGTACAGGCCTCCTGAGGTCTTG
CTCCAGTCCACCTATGCCACGCCTGTGGACATCTGGAGCACGGGCTGCATCTTTGCTGAG
ATGTTCCGA

>eluc_5225302
CAGTATGAGCCGGTGGCAGAGATTGGAGGGGGTGCATATGGGACGGTGTACAAAGCTTGG
CATGTCGAG---AGTGGCCAGTTTGTAGCTCTGAAGAGCGTTCGTGTCCAGACGGACCAA
GATGGCCTCCCCATCTCCACAGTCCGGGAGGTGGCCCTACTGAAGAGACTCGAGCAGTTT
GATCATCCCAACGTTGTCAAACTCATGGACGTGTGCGCCACCTTCAGGACGGATCAGGAG
ACTAAAGTCACCCTGGTGTTTGAGCATGTTGACCAGGACCTGAAGACCTACCTAGAGAAG
GCCCCTGCCCCAGGACTGCCACCCAGCCGTATTTGTGACCTGATGCGTCAGTTGCTGTGT
GGCCTGGCGTTCCTTCACTCGAACCGCGTGGTGCACCGGGACCTGAAGCCAGAGAACATC
CTGGTCACCAGCCGTGGTCAGGTGAAGCTGGCCGACTTTGGACTGGCAAGGATCTACAGC
TGCCACATGGCTCTCACTCCTGTGGTAGTGACCCTCTGGTACAGGCCTCCCGAAGTCCTG
CTTCAGTCCACCTATGCCACACCTGTGGACATCTGGAGCACAGGCTGCATTTTTGCTGAG
ATGTTCCGA

>ssal_4084083
AGATACGAGCCCGTCGCCGAGATTGGCGAAGGTGCTTACGGAAAGGTGTACAAGGCACGA
GATTTGAACAACGCGGGACGCTTTGTAGCCCTAAAAAGAGTTCGGGTACAGACGGAGGAG
GAAGGGATGCCCCTCTCGACCATCCGTGAGGTGGCGGTACTGAGGCAACTGGAGGCATTT
GAACACCCCAACGTGGTCAGACTGTTCGATGTGTGTACTGTGTCTCGGACCGACCGCGAG
ACCAAGCTGACCCTGGTCTTTGAGCATGTTGACCAGGACCTGACCACATACCTAGAGAAA
GCCCCTGATCCTGGGGTGCCACCTGAAACAATCAAGGATATGATGTACCAGCTGCTGCAG
GGGTTGGACTTCCTGCACTCACACCGTGTGGTTCACCGGGACCTGAAACCCCAGAACATC
CTGGTCACCAGCGGAGGACAGATAAAACTGGCCGACTTCGGTCTTGCCAGAATATACAGC
TTTCAGATGGCCCTGACCTCCGTGGTGGTGACGTTGTGGTACAGAGCCCCAGAGGTGTTG
CTCCAGTCCAGCTATGCCACCCCAGTTGACTTGTGGAGTGTGGGCTGTATCTTCGCTGAG
ATGTTC---


############################################################

>ssal_4040043
---TCCAACTTCACTGAAATCCTGGTGAAATACTTCAAGAGCTACGACAATGGTGACTCC
CAGCTGGACTCCTCAGAGCTCCTTAAGTTCATCCAACATAATGACTCCAACGTGGACATG
CAGTCATACGCAGACCAGGAGAGCAACAAGCTGCTCAGGAGCCTGTGTGTGGATGCCCTG
ATCGAGATGTCCGATGAGAACACTGACTGGAAGCTGAGCTTCGATGAGTTCCTCAACTGC
CTGAAGCCCGGCTTCAACCCACCTGAGAAGAAGTGTGCCCTGGAGGATGAGACCTATAAG
GATGGGGCTGAGACACAGGTGGAGTGTAACCGCTGTGTGTGTGCCTGCGGCAACTGGGTC
TGCACCGCCATGACCTGCAATGATAAG

>eluc_5216023
GGCTCCAACTTCTCAGAGATCCTGCTGAAGTACTTCAAGGACTATGACAATGGAGACTCT
CAACTCGACTCAGCTGAGTTCCTCAAGTTCCTCCAGCACAACGAAACAGCCATCAACATA
ACCTCCTATGCTGATGAGGAGCATAATCGCCTGCTCAGGAGCCTGTGTGTGGATGCCCTT
ATCGAGCTCTCAGATGAGAACGCTGACTGGAAGTTGAACTTCGATGAGTTCCTCAACTGC
CTCAAGCCTGGCTATAACCCACCAGAGAGGAAGTGTGCTCTGGAGGACGAGACATATGAG
GACGGAGCAGAGACCCAGGTTGAGTGCAACCGCTGTGTCTGTGCCTGCGGAAATTGGGTG
TGTACAGCTGTGACCTGCGAAGGT---

>ssal_4040855
GGCTCCAACTTCTCCGACACCCTGCTCAAGTACTTCAAGGACTATGACAATGGAGACTCC
CAGCTGGATTCCACTGAGTTCCTTAAGTTCCTCCAGCACAATGAAACAGCCATCAACATT
ACCTCATATGCTGACGAGGAGAACAACCGCCTGCTCAGGAGCCTGTGTGTGGATGCCCTC
ATCGAGCTCTCAGATGAGAACACGGACTGGAAGTTGAGCTTCGATGAGTTCCTAAACTGC
TTCAAGCCTGGCTTCAACCCACCAGAGAGAAAGTGTGCCCTGGAGGATGAGACCTATGAG
GATGGGGCAGAGACTCAGGTGGAGTGTAACCGCTGTGTCTGTGCCTGTGGGAACTGGGTC
TGCACAGCTGTGACCTGCGAAGGC---


############################################################

>ssal_4051494
ATGGTTGATGCCTTCTGTGCCACCTGGAAACTGGTCGACAGTGAAAACTTCGATGACTAC
ATGAAAGCACTTGGTGTTGGTTTTGCAACAAGGCAGGTCGGAAATGTGACCAAACCAACC
GTTATCATCTCAAAAGAGGGGGACAAAGTGGTCGTAAAAACCCAGAGTACTTTCAAGAAC
ACAGAAATATCCTTCAAACTGGGGGAGGAGTTTGACGAGGCCACTGCAGATGACAGAAAC
TGTAAATCCACTGTGAGCTTGGATGGCGATAAGCTTGCGCACGTTCAGAAGTGGGACGGC
AAGGAGACCAAGTTTGTGAGAGAAATCAAGGATGGAAAATTGGTCATGACTCTCACATTT
GAAGACATTGTGGCGGTGCGTACCTATGAGAAGGCA

>ssal_4058970
ATGGTTGATGCCTTCTGCGCCACCTGGAAACTGGTCGACAGTGACAACTTTGATGAGTAC
ATGAAAGCACTTGGTGTTGGCTTTGCAACAAGGCAGGTCGGAAATGTGACCAAACCAACC
GTTATCATCGCAAAAGAGGGGGACAAAGTGGTCGTTAAAACCCAGAGTACTTTCAAGAAC
ACTGAAATATCCTTCAAACTGGGAGAGGAGTTTGATGAAGCCACTGCAGATGACAGAAAC
TGTAAATCCACTGTGAGCTTGGATGGAGATAAGCTTGCTCACGTTCAGAAGTGGGATGGC
AAGGAGGCCAAGTTTGTGAGAGAAATCAAGGATGGAAAATTGGTCATGACTCTTACATTT
GAAGACATTGTGGCAGTGCGTACCTATGAGAAGGCA

>eluc_5215868
ATGGTTGATGCATTCTGTGCCACCTGGAAACTGGTCGACAGTGAAAACTTCGACGAGTAC
ATGAAATCGCTTGGTGTTGGTTTTGCAACAAGGCAAGTGGGAAACGTGACCAAACCAACT
GTTATCATCGCAAAGGAGGGGGACCAAGTTGTTATTAAAACCCAGAGTACTTTCAAGAAC
ACTGAAATATCCTTCAAACTGGGAGAGGAGTTTGATGAAGCAACGGCAGATGACAGAAAC
TGTAAATCAACTGTGAGCTTGGATGGAGATAAGCTTGTGCACGTTCAGAAGTGGGATGGC
AAGGAGACCAAGTTTGTGAGAGAAATCAAGGATGGAAAATTGGTCATGACTCTCACGTTT
GAAGACATTGTGGCAGTGCGCACCTATGAGAAGGCG


############################################################

>ssal_4050191
ATGGCGGAGGGT---GTCGGTAACGCAGTGAATCTTCCCCCCGGAGATCCGCAACTCATC
GGGCTCATCGTGGAGCATCTCAAGAACCGAGGCCTGTTCGACGAGTTCCGCAGAGACTGC
CTGGCAAACGTGGATACAAAGCCTGCCTACCAGAATCTACGACAGAAAGTTGACAACTTC
GTCTCTACTCATTTGAACACCCAAGACTGGAACCCATCAATCAACAAAAATCAAGTGCGA
AATGTGCTAAGACAAAGCGTCGTGCAGTCAGGCATGCTGGAGTCCGGAGTGGACAGAATC
ATCACCCAGGTGGTGGATCCCAAGCTTAACCACACCTTCAGGCCCCACATTGAGGATGCC
ATTCACGACTTCCTGTCTGCTGAGAAGAAGGAGGAGGGTCCATCCAACACTCCATCAGAG
ACAGAACAGCAAGAGGCTCCAAGCCACACTGGACCCAAAACACCA

>ssal_4059944
ATGGCGGAGGGTGCCAGCGGTAACGCGGTGAATCTTCCTCCCGGAGATCCTCAGCTAATC
GGTCTCATCGTGGAACATCTCAAGAACCGAGGCTTGTTCGACGAGTTCCGCAGAGATTGC
CTGGCAGATGTGGATACAAAGCCTGCCTACCAGAATCTGCGACAAAAAGTTGACAACTTT
GTATCCACTCATTTGAGCACTCAAGAATGGAACCCATCAATCAACAAAAACCAAGTGCGA
AATGGGCTAAGACAAAGCGTCGTGCAGTCAGGCATGCTGGAGTCTGGAGTGGACAGAATC
ATCACCCAGGTGGTGGATCCCAAGCTTAACCACACTTTCAGGCCCCACATTGAGGATGCC
ATTCATGACTTCCTGTCTGCTGAGAAG---GAGGAGGGTTCATCCAACACTCAATCAGAG
ACTGAGCAACAAGAGGCTCCAAGCCACACTGGACCCAAAACGCCA

>eluc_5216498
ATGGCAGACGGTGCCAGTGGTAACGCGGTGAATCTTCCTCCCGGGGATCCGCAGCTTATT
GGTCTCATCGTAGAACATCTGAAGAACCGAGGCCTTTTTGACGAGTTCCGCAGAGACTGT
CTGGCAGATGTGGATACCAAGCCTGCCTACCAGAATCTGCGACAAAAAGTAGACAACTTC
GTCTCGACTCATTTGAGCACTCAAGATTGGAACCCATCAATCAACAAAAACCAAGTGCGA
AATGGACTAAGGCAAAGTGTACTTCAATCAGGCATGCTGGAGTCTGGAGTGGACAGAATC
ATCACACAGGTGGTGGATCCAAAGTTGAATCACACCTTCAGGCCCCACATTGAGGATGCC
ATTCATGACTTCTTGTCTGCTGAGAAGAAGGAGGAGGGTCCATCCAACACTCAGTTGGAC
ACAGAGCAGCAGGAAGCTGCAAGCCACACTGGTCCCAAAACA


############################################################

>ssal_4051058
ATGGAGGCCATTGCCAAATACGATTTCAAAGCCACTGCCGACGACGAGTTAAGTTTTAAA
CGTGGGGAAGTTCTAAAGGTATTAAATGAAGAGTGTGACCAGAACTGGTACAAAGCAGAA
TTGAACGGGAAAGACGGCTTCATCCCCAAGAACTACATAGAGATGAAAGCACATCCGTGG
TTCTTTGGCAAGATCCCCCGTGCCAAGGCAGAGGAGATGTTGAACAAACAGAGGCACGAC
GGGGCCTTCCTCATCCGAGAGAGTGAGAGTGCGCCAGGGGACTTCTCCCTCTCTGTCAAG
TTTGGAAATGACGTTCAGCACTTCAAAGTCCTGCGTGATGGGGCAGGAAAGTACTTCCTG
TGGGTGGTGAAGTTCAACTCGCTTAACGAGCTGGTGGACTACCACCGCTCCACCTCTGTA
TCCCGCAACCAGCAGATCTTC---------

>eluc_5224158
ATGGAAGCCAGAGGAAAATTTGAATTTAAAGCTACGGCTGAGGATGAGCTAAGCTTCAAA
AAGGGAGACGTCCTGAAGATTCTAGGTAAGGAA------GATGACTGGTATAAGGCAGAG
CTGTATGGACAGGAAGGGTATGTGCCCCAAAACTACATTGAGATGCAGACGCCAAGCTGG
TTCAAGGAGTCGGCCAGTCGTAGCTCTGCTGAGGAAATCCTCATGTCC---AGAGAGGTG
GGGGGATTCCCGATCCGTGGCAGCCAGAGCTCCCCTGGAGACTTCTCCATCTCTGTCAGA
CACGAGTTTGACGTGCAACACTTCAAAGTGATGAAAGACAGCAAAGGCAATTACTTCCTG
TGGGCAGATAAGTTCCCTTCACTCAACAAGCTTGTGGACTTCTACAAAAGCACCTCCATA
TCCAAACAACGCGAAATCTATCTCCGAGAC

>ssal_4042602
ATGGAAGCCGGAGGAAAGTACGAGTTTAATGCTACGGCAGAGGATGAGCTGAGCTTCCGA
AAGGGAGACATCCTGAAAATTCTAGGTAGTCAA------GATGAGTGGTTTAAGGCAGAG
CTGCATGGACAGGAAGGCTTTGTGCCCCAAAACTACATTGAGAGACAAACCCCAAGCTGG
TTCAAGGAAACGGCAAGCCGCAGCTCTGCTGAGGAGCTCCTGATGTCT---AGGGAGGTG
GGGGGATTCCTGATCCGTGGCAGTCAGAGCTCCCCTGGAGAATTCTCCATCTCTGTCAGA
CATGAGTTTGACGTGCAGCATTTCAAAGTGATGAAGGACAGCAAAGGCCACTACTTCCTG
TGGTCAGAGAAGTTCATTTCCCTCAACAAGCTGGTGGACTTCTACAAGAACACCTCCATC
TCCAAGCAACGGGACATCTACCTTAGAGAC


############################################################

>ssal_4061505
AAGGTTTTGGAGGCTCTGAAGGACCTGATCACGGAGGCCTGTTGGGACGTGAGCTCGTCG
GGTATCTCTCTTCAGAGTATGGACTCGTCCCACGTCTCCCTAGTTCAGCTCACACTCCGC
AGCGACGGGTTCGACTCCTACCGTTGCGATCGCAACCTCGCAATGGGAGTCAATCTTAGC
AGTATGTCAAAGATCCTGAAGTGTGCTGGGAATGAGGACATCATCACTCTCAGAGCAGAG
GACAACGCAGACACACTCGCCCTAGTCTTCGAGACACTCAACCAGGAGAAGGTGTCGGAC
TATGAGATGAAGCTAATGGATCTCGATGTAGAACAGTTGGGAATCCCAGAGCAGGAGTAC
AGTTGTGTGGTCAGGATGCCATCGGGGGAGTTTGCCCGTATCTGCCGTGACCTGTCTCAG
ATTGGTGACGCCGTCATGATCTCTTGCGCCAAGGATGGCGTTAAGTTCTCGGCCACGGGA
GAGCTGGGCACTGGCAACGTCAAGCTGTCCCAAACCAGCAACGTGGACAAGGAGGAGGAA
GCGGTGAGTATTGAGATGAATGAGCCAGTCCAGCTGATCTTTGCGCTCAACTACCTTAAC
TTCTTCACCAAGGCCACACCCCTCTCCAAGACAGTCATCCTCAGCATGTCTGCAGACATC
CCCCTGGTGGTGGAGTACAAGATAGCTGACATGGGCCATGTTAAGTACTACCTGGCGCCC
AAGATTGACGAGGAGGCTTCA

>eluc_5215619
AAGGTTTTGGAGGCTCTAAAAGATCTGATCACCGAGGCCTGTTGGGACGTGAGCTCGTCG
GGTATCTCTCTCCAGAGTATGGACTCGTCCCACGTTTCCCTAGTTCAGCTCACTCTTCGC
AGCGATGGTTTTGACTCCTACCGCTGCGACCGTAACCTGGCCATGGGAGTCAATCTTAGC
AGTATGTCAAAGATCCTGAAGTGTGCTGGCAATGAGGATATCATCACGCTCAGAGCCGAG
GACAACGCAGACACACTCGCCCTAGTCTTTGAGACACTCAACCAGGAGAAGGTGTCCGAC
TATGAGATGAAGCTGATGGACCTTGACGTAGAACAGTTAGGAATCCCAGAGCAGGAGTAC
AGCTGTGTGGTGAAGATGCCATCGGGGGAGTTTGCTCGTATCTGCCGTGACCTCTCTCAG
ATTGGGGACGCCGTCATGATCTCCTGCGCCAAAGACGGCGTCAAGTTCTCCGCCACGGGA
GAGCTGGGCACAGGCAATGTTAAACTTTCTCAGACGAGCAATGTGGACAAGGAGGAGGAA
GCTGTGAGTATCGAAATGAACGAACCGGTCCAGCTGATTTTTGCTCTCAACTACCTGAAT
TTCTTCACCAAGGCCACACCCCTTTCCAAGACTGTCATTCTCAGCATGTCTGCAGACATC
CCCCTTGTGGTGGAGTACAAGATAGCGGACATGGGCCACGTGAAGTACTACCTGGCGCCC
AAGATTGACGAGGAGGCTTCT

>ssal_4062092
AAAGTTTTGGAGGCTCTGAAGGACCTGATCACAGAGGCCTGTTGGGACGTGAGCTCGTCG
GGTATTTCTCTCCAGAGTATGGATTCGTCCCACGTCTCCCTAGTCCAGCTTACCCTCCGC
AGCGACGGGTTCGACTCTTACCGCTGCGACCGCAACCTCGCCATGGGGGTCAATCTTAGC
AGTATGTCAAAGATTCTGAAGTGTGCTGGGAATGAGGACATCATCACTCTCAGAGCAGAA
GACAACGCAGACACACTCGCCCTGGTCTTTGAGACACTCAACCAGGAAAAGGTGTCTGAC
TATGAGATGAAGCTGATGGATCTTGATGTAGAACAGTTGGGAATCCCAGAGCAGGAGTAC
AGCTGTGTGGTGAGGATGCCATCAGGGGAGTTTGCCCGTATCTGCCGTGACCTTTCTCAG
ATTGGTGACGCCGTCATGATCTCTTGTGCAAAGGATGGAGTTAAGTTTTCTGCCACGGGA
GAGCTGGGCACCGGCAACGTCAAGTTGTCCCAGTCCAGCAATGTGGACAAGGAGGAGGAA
GCTGTGACTATTGAGATGAATGAACCAGTCCAGCTGATCTTCGCACTGAACTACCTTAAC
TTCTTCACCAAGGCCACACCCCTCTCCAAGACCGTCATCCTCAGCATGTCTGCAGACATC
CCCCTCGTGGTGGAGTACAAGATAGCCGACATGGGCCACATTAAGTACTTCCTGGCACCC
AAGATCGATGAGGAGGCTTCC


############################################################

>eluc_5225105
TCGCCGGAACAGAAACAGCCCTTTGAACAGGAGTCAGTGGTGGCCAGAGCCCAGTTCAAG
GTGGATCTGCAGACATTCAAGGCCCAGCTAACCCCAGCGCAGACTGCTGCCCTGAAAGAG
GAGAGGCGACAGCGGCTGGCCAAGAGGAAAGCCATCCGCAGGAAGAGGGAGCTGAACAAT
CTGGGCAAACCCAAGCGGCCCCGGTCTCCATTCAATATCTACATGGCAGAACACTTTGAG
GAGTCCAAAGGGACCACAACAACGGGGAAGCTGAAGATGTTACGGGAAGACTGGGACAAA
CTGGCCGCTTCAGAGAAACAAGTG------

>ssal_4056148
------GACCAGAAACAGCCTTTTCAACAGTTGTCAGTGGTTGCCAGGGAGCAGTTTAAG
GTGGACATGCAGAGGTACCAGTCACAGCTTACACCTGCACAGGCTGCTGCTCTGAAACAG
GAGAGGAGACGGAGGCTGGCCAAGAGGAAAGCCATCAGGAGGAAGAGGGAGTTGAACAGT
CTAGGCAAACCCAAACGTCCCCGGTCGTCCTTTAACATCTTCATGGCAGAACACTTTGAG
GAGTCCAAAGGGACGACCACGCAGGGCAAGATGAAGATGCTGCGGGAGGACTGGACCAAA
CTGTCAACCTCACAGCAACAAGTCTACGTG

>ssal_4023514
------GACCAGAAACAACCTTTTCAACAGGCGTCAGTGGATGCCAGGGAACAGTTTAAG
GTGGACATGCAGAGGTACCAGTCCCAGCTCACACCTGCACAGGCTGCTGCTCTGAAACAG
GAGAGGAGACGGAGGCTGGCCAAGAGGAAAGCCATCAGGAGGAAGAGGGAGTTGAACAGT
CTGGGCAAACCCAAACGTCCCCGGTCGTCCTTTAACATCTTTATGGCAGAACACTTTGAG
GAGTCCAAAGGGACGACCACACAGGGCAAGATGAAGATGCTGCGGGAGGACTGGACCAAA
CTGTCAACCTCACAGCAACAAGTCTACGTG


############################################################

>eluc_5222622
ATGATGCATATTTCGGATTCGCACAATCAAAAGAATTCATTATTCAATGCAATGAACCGA
TTTATTGGAGCTGTAAACAACATGGATCAGACCGTGATGGTTCCTAGTCTGTTAAAAGAC
GTGCCGTTAGACGAGGAAGAGGAAGTTAAAACCATGTCACCGATTAGGACCGCCAGCAAT
GGGTCAGCCACCTATTTCCAGGACGGGGGCATGTACAATTACTACGTCCTGTTAAAATCT
ATCAGGAACGACATTGAATGGGGGGTCCTGCAAGCCGACGACAGACGGAAAGAAAAA---
------ATGGGGGTGACCGCGTTGGACATCTCCAGAATAGAGTCG---------------
---GATGATGACGACCTGGAGAAACAATTTCATTATCATTTGACCAGATTGCACACGGTT
CTCTCCAAGCTTACACGGAAAGCAAACACCCTCACGAACAGATACAAGCAGGAGATTGGA
ATA---------

>ssal_4061514
ATGATGCAGATCTCAGAATCCCACCTGCAGAAGAACTCCCTGTTCAACTCCATGAACCGC
TTCATCGGTGCCGTCAACAACATGGACCAGACGGTGATGGTGCCCAGCCTGCTGCGGGAC
GTCCCCCTTGAAGAGGAGAGGGAGGTGGCCGCCCTGAAA---------------AGCTCG
GGAAACAGCGAC---ATCGAGGACGGCGACATGTACAGCTACTACCAGTTGCTCAAGTCT
ATCCGTTGCGACATTGAGTGGGGAGTGATGCGCGCCGAGGAAGCCAAGAAGCGAAAGGAG
AGCCGGGCTTCCATCTCTCGGATGGATTCAGCGGAGGAAGATTCTGAGGTGTCGTCAGAG
GAAGACGAGGATAACCTGCAGAAGCAGTTCCAGTTCCACATGACGGGGCTCCACGGTGTG
CTGTCCAAGCTGACGCAACAGGCCAACACCCTGACCAACCGCTACAAGCAGGAGATCGGC
ATT---------

>ssal_4040497
ATGATGCAAATTTCGGATTCGTACAATCAAAAGAATTCATTGTTCAATGCAATGAACCGC
TTTATTGGTGCCGTAAATAACATGGATCAGACGGTGATGGTTCCTAGTCTGCTAAGAGAC
GTGCCTCTAGACGAGGAAGAAGAGGTGAAAACGATATCACCGATTAGGACCGCCAGCAAT
GGGTCAGCCACCTATTTCCAGGACGGGGACATGTACAATTACTATGTGCTGTTAAAATCG
ATCAGGAATGACATCGAATGGGGGGTCCTACAAGCCGACGACAGGCGGAAAGAAAAA---
------ATGGGGGTGACCGCGTTGGACATATCCAGAATAGAATCC---------------
---GATGATGATGACTTGGAGAAACAATTTCATTATCATTTGACCGGACTGCACACTGTT
CTGTCCAAGCTTACCCGGAAAGCAAACACCCTCACGAACAGGTACAATCAGGAGATTGGA
ATAAGGGGCTGT


############################################################

>ssal_4057639
GAGGCTTTAGAAGAGACACACACAGCTATGGCACCTCGTAAGGGTAAGGAAAAGAAGGAA
GAACAGGTCATTGCCCTGGGACCCCAGGTTGCCGAAGGCGAGAATGTCTTTGGAGTTTGC
CACATCTTTGCATCCTTCAACGACACCTTCGTTCACGTCACTGATCTTTTTGGCAAGGAA
ACTATCTGCCGTGTGACTGGTGGTATGAAGGTGAAGGCCGACAGAGACGAGTCCTCCCCC
TACGCCGCCATGTTGGCCGCCCAGGATGTCGCCCAGAGGTGCAAGGAGCTGGGAATCACT
GCCCTGCACATCAAGTTGAGGGCCACTGGCGGCAACAGAACCAAGACCCCTGGACCAGGC
GCACAGTTTGCTCTCCGTGCCTTGGCTCGTTTTGGCATGAAGATTGGACGCATCGAGGAT
GTCACCCCTATTCCATCAGACAGCACC

>eluc_5219463
TTGGCTTTACAAGAGACACACACAGCTATGGCACCACGTAAGGGTAAGGAAAAGAAGGAA
GAACAGGTCATTGCCTTGGGACCCCAGGTTGCCGAAGGCGAGAATGTCTTCGGAGTCTGC
CACATCTTTGCATCCTTCAACGACACCTTTGTCCATGTCACTGATCTCTCTGGCAAGGAA
ACAATCTGCCGTGTGACCGGTGGTATGAAGGTGAAGGCCGACAGAGACGAATCCTCTCCC
TACGCCGCCATGTTGGCCGCCCAGGATGTGGCTCAGAGGTGCAAGGAGCTTGGAATCACA
GCCCTGCACATCAAGCTGAGGGCCACTGGTGGCAACAGAACAAAGACCCCGGGACCAGGA
GCACAGTCTGCCCTCCGTGCCCTGGCACGTTCTGGCATGAAGATCGGACGCATCGAGGAC
GTCACCCCTATTCCGTCAGACAGCACC

>ssal_4058294
TCGGCTTTACTAGAGACACACACAGCTATGGCACCACGCAAGGGTAAGGAAAAGAAGGAA
GAACAGGTCATCGCCCTGGGACCTCAGGTTGCCGAAGGCGAGAATGTCTTTGGAGTCTGC
CACATCTTTGCATCCTTCAATGACACCTTCGTTCATGTCACTGACCTCTCCGGCAAGGAA
CCTATCTGCCGTGTGACTGGTGGTATGAAGGTAAAGGCCGACAGAGACGAATCCTCCCCC
TACGCTGCCATGTTGGCCGCCCAGGATGTGGCACAGAGATGCAAGGAGCTGGGAATCACT
GCCCTGCATATTAAGCTGAGGGCCACTGGCGGTAACAGAACCAAGACCCCTGGACCAGGA
GCACAGTCTGCTCTCCGTGCCCTGGCTCGTTCTGGCATGAAAATCGGACGCATCGAGGAT
GTCACCCCTATTCCATCAGACAGCACC


############################################################

>ssal_4061217
ATGGAATTGGATTCAATGAAGTATGCCGAATTGCGCAGTCTTGCGAAGGAGGTTGGATTC
AAAACCTCAAAACTGAAGGCTGATAAACTTCTGAAGGCGCTAAAGGAGCACTTCCAGCAG
CAGCAACAACAACCACCGCAGGAAGATGTT---GCAGTGGACCAGGGAGATGAGACTGGC
ATTGCTGCACATGATGAC---------ATCAACTCAACCCAGGAAGTCAACAATTCATCA
CAGGATGATGATGAT---GAGCCTTTCCTAAAACATCCAGCTCGGGAGTTTGTTACCAAA
CGTCGCGGTAGAGGGCGACCGAAGAAGAGGAAGGAGCCTGAAGATGAGGAACAGATGTTT
GAGAAGCTGGTTGAACCCAGAATCAGCCAAGGGAGTGTTAAGAGAAGGAAAACGTCTGCC
GCTAAGGATTCTGGGGTGGCAGCACCAGTGCAGGAGTCACAGAAAACCAATGTT------
---------------------------CAGACACAGCCTGAACCTGGCCACAAAGATGCA
GCCCCAGCAGTGACGTTTGAGGAAGGAGAGGGACAGGAGGTGGTGAAGCCAGTAGGAAAG
ATCCCTCGCCATGAGGGGCTCCTGAAGAGGACTAAGTCGATGCTGAAGCCTACGACACCA
AACTTCAGAAAGCTCCACGAGGCACATTTCAAGAGGATGGAGTCAATTGATTCATATGTG
GAAAGGAAGACCAAGCAAGTTGATTTGTTCCGAAGTTCAGTGAAGAAACTGAAGGTTCTC
TCCGATAAGACTCTTTCTAAATCGACT---------------------

>eluc_5225311
ATGGATTTAGATTCCATGAAGTATGCCGAATTACGCAGTATTGCGAAGGATGTTGGGATC
AAAGCCTCAAAACTGAAGGCTGATAAGCTTCTTAATGTCCTCAAGCAGCACTTTCAGCTT
CAACAA---------CTGCAGCGAGATGTGCCAGCAGTGGACCAGGGAGATGAGGCTGGC
ATTGCTGCACAGGATGAA------------AATTCAACACAGGATAAACTTTCA------
---------------------------CCAAAACCTCCAGTTCAGGAGTTTGTGACCAAA
CGCCGTGGTAAAGGGCGAACAAAGAAGAGAAAGGTGCTTGAAGATGAGGAACCAGAATGC
GGGCTGGCCAACGCACCA---CTTACATCAGTGGAGGTTATAGAGGAGGTGGCTGAAACC
ACTGTTGGCCAACAAGGTGTCAAGAGAAGATCTTCTACTAATGATTCTGGTGTGGGCGGG
TTGGCTGCTACTGTCCCTGAAGACCAGTCACAGGAGCCCAGCGCAGAGAGACAACCTGGA
CACAAAGATGTGACGTTTGAGAAAGGAGAAGAGCAAAAGCTGGTGAAGCCAGTAGGAAAA
ATCCCTCGTCACGAGGGCCTTCTGAAGAGG------AATATGCTGAAACCTACTACGCCA
AACTTCAAAAAACTCCATGAGGCACATTTTAAAAGGATGGAGTCCATCGACTCTTACATG
GAAAGGAAGACCAAACAAATTGATTTGTTCAGAAATTCAGTGAAAGAGTTGAAGGTTCTT
TCAGATAAGACCCTTTTGAAACCAACT---------------------

>ssal_4038157
ATGGACTTGGATTCCATGAAGTATGTCGAATTGCGCAGTCTTGCAAAGGAGGTTGGGCTC
AAATCTTCAAAACTGAAGGCTGAAAAACTTCTGAAGGCGCTCAGGGAGCATTTCCAACAA
CAACAA---------ACGCAGGAAGATGTT---GCAGTGGACCAGGGAGATGAGACTGGT
GTTGATGCACAGGATAACAAGGTTAAAAGTAACTCAACCCAGGATGAAAACAATTCAGCA
TTGGTTGATGAGCTG---------TCACCAAAACCTTCAGCTCAGGAGTTTGTGACCAAA
CGTCGTGGTAGAGGGCAACCGAAAATGAGGAAGGAGTTTGAAGATGAGGAGGCAGAGGGT
GAACCTGCCAAAGCGCCA---CTCACCCCAGCTGAGGTTGTTAACAAGGTGACTGAATCC
ATCATCGGCAAAGGGAGTGCCAAGAGAAGGAGAGTGTCTGCTGCTGCTAAGGAT------
---------------------------TCTGGGGTGGCTGTGCCTGAACGCAAA------
GTTGCAGCAGTGATGTTT------GGAGTGGGACAGAAAGTGGTGAAGCCAGTAGGAAAG
ATCCCTCGCCATGAGGGGCTCCTGAAGAGGACTAAGTCTATGTTGAAGCCTACGACACCA
AACTTCAGAAAGCTCCACGAGGCGCATTTCAAAAGGATGGAGTCAATTGATTCATACGTG
GAAAGGAAGACCAAGAAAATTGATTCGTTCAGAAATTCAGTGAATGAATTGAAGGTTCTT
TCAGATAAAACTCTTTTGACACCAACTGAAGGAAAAACTCAAGCAAGC


############################################################

>eluc_5218450
ATGGCGGGTCTAGTAGCA---AAGAAGTGCATCACCCCTCTTGTTGTGATCCGGAGGCTC
ACTTACCCAGAATACGCAGCCCAGGCCGCCTACCACAAGAAGGTAGTGGACCACTATGAA
AACCCCAGGAATGTTGGGTCCCTGGACAAGACCTCCAAGAATGTGGGGACAGGATTGGTC
GGTGCCCCAGCTTGTGGAGATGTGATGAAGCTACAGATTGAGGTGGACGATCAGGGGAAG
ATTGTGGATGCCAGGTTTAAGACGTTCGGCTGTGGCTCTGCCATTGCCTCCAGCTCCCTG
GTAACGGAGTGGGTGAAGGGCAAATCTATCGCTGAAGCAATGACAATAAAGAACACAGAC
ATTGCCAAAGAGCTTTGTCTTCCCCCGGTCAAACTTCACTGCTCCATGCTGGCTGAGGAT
GCAATCAAAGCTGCCCTCCAGGACTACCGTGTCAAGCAGCAAGACATC

>ssal_4036392
ATGGCGGGTCTAATAGCAGCAAAGAAGTGCATCACCCCTCTTGTTGTGATCAAAAGGCTT
TCTTCCCCGGAATATAAAGCCCAAGCCGCCTACCACAAGAAGGTAGTGGACCACTATGAG
AACCCAAGGAACGTTGGCTCCCTGGACAAGACCTCCAAGAATGTGGGTACAGGCTTGGTG
GGTGCCCCAGCTTGTGGCGATGTGATGAAACTGCAGATTGAGGTAGACGATCATGGGAAG
ATTGTGGACGCCAGGTTCAAGACGTTTGGCTGCGGCTCAGCCATCGCCTCCAGCTCCCTG
GTAACAGAGTGGGTGAAGGGCAAATCTATTGATGAAGCACTGACCATACAGAACACGGAT
ATTGCCAAAGAGCTCTGTCTTCCACCGGTCAAACTTCACTGCTCTATGCTGGCTGAGGAT
GCCATCAAAGCTGCCCTCCATGACTACCGTCTCAAACAGGATGGC---

>ssal_4061849
ATGGCGGGTCTAGTAGCA---AAGAAGTGTATCACCCCGCTTGTTGTGATGAGAAGGATC
ACTTCTCCGGAATATACGGTCCAAGCCGCCTACCACAAGAAGGTAGTGGACCACTATGAG
AACCCAAGGAATGTTGGATCCCTGGACAAGACCTCCAAGAATGTGGGGACAGGCTTGGTG
GGAGCCCCAGCTTGTGGAGATGTGATGAAGCTTCAGATTGAGGTGGACGATCAGGGGAAG
ATTGTGGATGCCAGGTTCAAGACGTTTGGCTGCGGCTCAGCCATTGCCTCCAGCTCCCTG
GTAACAGAGTGGGTGAAGGGCAAATCCATTAACGAAGCACTGACAATAAAGAACACTGAC
ATTGCCAAAGAGCTCAGTCTTCCACCTGTCAAACTTCACTGCTCCATGCTGGCAGAGGAT
GCCATCAAAGCTGCCCTGAATGACTACCGTCTCAAACAGCAGGATGGC


############################################################

>ssal_4031349
------------------------------------------------------------
------------------------------------------------------------
GAGGGCGGAGATGAGGGCAGTGAAGCGTCCACAGTCAGTGGAGTTGACATTGTGCTCAAC
AGCAAACTGCAGGAGACCTCAGCCTACAACAAGAAGGCTTACCAGAGCTACATCAAGGGC
TATATGAAGGCAGTCAAGGCTAAACTAGAGGAGCAGGGTTCGAAGAGGGTCCAGGCCTTC
ATGGCTGGAGCTCCAGCAGCTGTCAAGATGATCCTGGGAAACCTCGATAAATACCAGTTT
TTCACCGGCGAGTCCATGAACTGTGATGGAGCCATCGGCCTGCTAGACTACCGCGAGGAC
GGAGTCACACCTTTC---

>ssal_4023971
------------------------------------------------------------
------------------------------------------------------------
GAGGTGCAGGATGACGGCTGCGAGTCCAGCACAGTCAGTGGAGTGGACATCGTTCTCAAC
CATAAACTGCAGGAGACATCC---TTCACCAAGGACTCATACAAGGGCTACATCAAGGAC
TACATGAAGGCGATCAAGGCTAAGCTGGAGGAGAACAACCCAGACAGAGTGAAGCCCTTC
ATGGCTGGAGCTCAGGAGGAGATCAAGAAGATCATGGGCAACATGAAGAACTACCAGTTT
TTTACAGGTGAGTCCATGAACCCAGATGGTATGGTTGGTCTGCTGGACTTCCGTGAGGAC
GGCATCACTCCCTTCATG

>eluc_5218702
------------------------------------------------------------
------------------------------------------------------------
GAAGGTGGGGATGAGGGCAGTGAAGCATCCACAGTCAGTGGAGTTGACATAGTACTCAAC
AGCAAACTACAGGAGACGTCGGCCTACAACAAGAAAGCCTACCAGTTGTACATCAAGTCA
TACATGAAGGCAGTCAAGGCAAAGCTGGAGGAGCAGAAATCTTCGCGGGTGCAGGCCTTT
ATGGCTGGTGCTCCAGCAGCTGTCAAGATGATTCTGGCCAACCTGGATAAATACCAATTT
TTCACAGGAGAGTCGATGAACTGTGATGGCGCTATTGGCCTGCTGGATTACCGTGAAGAT
GGGGTCACACCATAC---


############################################################

>ssal_4060256
GCAGACTCCCGAGAAAGAAGGAAAACTGGCGAAGATGAGCCTCAGGGTGCATTCGGGGGT
GAAGATGTCAACGACGACAGAATTATGGAACAAGGAGCTATTGTTTTAAGAGGGTATGTC
ATAGAGAGGATCAGTGCAGAAAACCCAGCGAGGCATTTGGCTCCAGAGGACCTTGGTGGC
AGACCCAACGAACAAGAGGACCACCAAGTCAAAGACGTGGTACACCAGCTGCTGCTGATC
GCTGATGACCTGAACAGAAATGCTGAGCTACAACACCTAATAAGCAGAGTCCAGGTAAAC
TGTGCCCAGGATGTGTTCTTCTCAGTGGCCAGGGAAATCTTTGCAGATGGTATCAACTGG
GGCAGAGTGGTCTCCCTGTTTCACTTGGCCTACAAGCTTATTTACAAGGCACTGACACAG
AACCACTTAGAAATCATC

>ssal_4061345
GCAGACTCCCGAGAAAGAAGGAAAACCGGCGAAGATGAGCCTCAGGGTGCAGTCGGGGGT
GAAGATGTCATCGACGACAGAATTATGGAACAAGGAGCTGTTGTTTTAAGAGGGTATGTC
ATCGAGAGGGTCAGTGCAGAAAACCCAGAGAGGCGTTTGGCTCCAGAGGACCTTGGTGGC
AGACCCAACGAACAAGAGGACCACCAAGTCAAAGACGTGGTACACCAGCTGCTGCTGATC
GCTGATGACCTGAACAGAAATGCTGAGCTACAACACCTAATAAGCACAGTCCAGGTGAAC
TGTGCCCAGGATGTGTTCTTCTCAGTGGCCAGGGAAATCTTTGCAGATGGTATCAACTGG
GGCAGAGTGGTCACACTGTTTCACTTGGCCTACAAGCTTATTTACAAGGCACTGACACAG
AACCACTTAGAAATCATC

>eluc_5215193
GCAGACTCCAGAGAAAGAAAGAAAATAGTCGAAGATGAGCCCCAGGGTGCAGTTGGGGGT
GAAGATGTCGTCGATGACAGAATTATGGAGCGAACAGCGATTGTTTTCAGAGGGTTTGTC
ATCCGAAGGATTAGTACAGATGATCCACAGAGACATTTGTCTCCAGAAGACCTTGGCGGT
GAATCCAATGAACTGGAGGACCGTCAAATTAAAGATGTAGTCAGCCAGCTGCTGATAATC
GCTGACGACCTGAATCGAAACGCTGAGCTACAACACCTAATGAGCACAGTTCAGGCCAAC
TGTGCACAGGATGTCTTCTTCTCGGTGGCCAGGGAAATCCTTGTAGATGGCATCAACTGG
GGACGTGTGGTTGCACTTTTTCACCTGGCTTACAAGCTTATCTACTTGGCATTGACACAG
AACCACTTAGAAATCATT


############################################################

>eluc_5225111
CACAATGAGATGAACACGCTAAAGAGATCGTTGGATGTCTTCAAACTACAGACCGAACAT
GTGAGTTTATCTCACTTACAACTGGCCCAGACAATGAGGGAAGAGGCCAGGAAACTAGAA
GACTTCAGAGAGAGGCAGAAAGAGGCCAGGAAAAAGGTAGAGCAGCAGATGGATGCCTTA
CACAGACAGAGGGCGACCCACTTAAAGAAAACCTTAGAGTCTAAAAAGACGTATGAGCTG
AAGTGTCGAGACAAAGAGGGAGCAGAACAGAACATGAACCGGAACGCCAGCACCAGCAAT
GCCAAGCAGCAGGAAAAGCTATTTGCAAAAACACAGCAAGCTAAACAGAATGCAGAAGAG
ACTGACAGGATTTATATGCAGAATGTGTCTTTGTTTGGGAAAAACAAAGAAGACTGGCAA
AAAGAACACATCAAAGCATGTGAGGTTTTTGAGGCGCAGGAAATGGAGAGGATCAACACT
CTGAGGAACATGTTATGGACTCATCTGAATCAGCTTTCCCAGCAGTGTGTCACCAGTGAT
GAGTTGTATGAGGAAGTGAGGAAGTCTCTGGAA

>ssal_4054347
TGCAATGAGATGAACACACTGAAGAGATCGCTGGATGTGTTCAAACTGCAGACTGAACAT
GTGAGTTTGTCACACCTACAACTGGCACAAACAATGAGGGATGAGGCAAAAAAACTGGAG
GACTTCAGGGAGAGACAGAAAGAGACAAGGAAAAAGGCAGAACAACAGATGGATGTCCTA
CACAAACAGAGGGCCACACAGTTCAAGAAAACCATGGAGTCAAAGAAGACATATGAGCAA
AAGTGTCGAGACAAAGAGGAAGCAGAACAGAACATGAACCGAAATGCAAGCACCAGTAAC
GCCAAGCAGCAGGAAAAGCTATTTGCAAGAACAAATCAAGCAAAAATGAATGCAGAGGTA
GCTGACAGGCTATACATGCAGAATGTGACTGCGCTGGAGAAAATCAGGGAGGACTGGCAG
AAAGAGCATGTCAAAGCATGTGAGGTATTTGAGAAGCAGGAAGTTGAGAGGATCAACACT
CTAAGGAACATGGTGTGGACTCATCTCAACCAGCTCTCCCAGCAGTGTGTCACCAGCGAT
GAGCTATATGAGGAAGTGAGGAAGTCTCTTGAA

>ssal_4056447
CACAATGAGATGAACACACTGAAGAGATCGCTAGACATGTTCAAACTGCAAACTGAACAT
GTGAGTTTATCACACCTACAACTGGCACAAACAATGCGGGACGAGGCAAAAAAACTGGAG
GACTTCAGAGAGAGACAGAAAGAGGCAAGAAAAAAGGTAGAACAACAGATGGATGCCCTA
CACAAACAGAGGGCCATGCAGTTCAAGAAAACCATGGAGTCAAAGAAGACATATGAGCAG
AAGTGTCGAGACAAAGAGGAAGCGGAACAGAACATGAACCGAAACGCCAGCACCAGCAAT
GTCAAGCAGCAGGAAAAGCTATTGGCAAAAACACAGCAAGCAAAGCAGAATGCAGAAGAA
GCTGACAGGCTATACATGCACAACGTGTCTGTGCTGGGAAAAACCAGGGAGGACTGGCAG
AAAGAACACGTTAAAGCATGTGAGGTATTTGAGAAGCAGGAAGTGGAGAGGATCAATACT
CTAAGGAACATGGTGTGGACTCACCTCAACCAGCTCTCCCAGCAGTGTGTCACCAGCGAT
GAGCTTCATGAGGAAGTGAGGAAGTCTCTTGAA


############################################################

>eluc_5221774
ATGGCGTCGACCGTGGATGGTGGAAATGGCTCTGTGTCCGATTCTCGTCTCCCATCCTCG
GCAAATTCGAGCTATGAAGGTTCAACTTTTCAGTACAGCATGCTCTTGGAGCACCTCGTC
GGGGAGAAGAGGCCGATTAAAGATCTTAATCCGACCGTGATGGGGGGTCTTCCCAATCCC
ATGAAAACCGACGACCAGAAGATGATCGAACGAGGAATGGAGAGCTGTGCCTTCAAGGCG
GTGTTGGCATGTGTTGGAGGGTTTGTTCTTGGGGGAGCATTTGGTGTGTTCACAGCTGGT
ATAGACACCAATGTAGGATTTGACCCTAAAGACCCCATGAAAACACCCTCAGCCCGAGAG
GTCCTCAAAGACATGGGCCAGAGGGGGATGTCCTATACCAAAAACTTTGCTGTCATTGGG
GCAATGTTCTCCTGCACGGAGTGCATCATTGAATCGCACCGGGGAAGGTCAGACTGGAAG
AACGCTGTCCACAGTGGTTGTGTTACTGGGGGAGCCATAGGATTCCGAGCTGGGGCAAAG
GCTGGAGTGCTAGGATGTGGAGGCTTTGCTGCCTTCTCTGCTGCCATTGAGTACTATCTC
CGG

>ssal_4045342
ATGGCGACGACCGTGAATAGTGGAAATGTTCCTGTGTCGGACACACAATCCTCAACCTCG
GCTGATCCGCGCTATGAAGGTTCAACATTTCAGTACAGCATGCTCCTGGAGCACCTCATC
GGGGAGAAGAGGCCGATTAAAGATCTGAATCCGACCGTTATGGGAGGTCTTCCCAATCCC
ATGAAAACCGACGACCAGAAGATGATCGAACGGGGAATGGAGAGCTGTGCCTTCAAGGCG
GTGTTGGCATGTGTTGGAGGGTTTGTTCTTGGGGGAGCGTTTGGGGTGTTCACGGCTGGC
ATAGATACCAATGTGGGATTTGACCCCAAAGACCCCATGAGAACACCTACTGCCAGAGAA
GTCCTTAAAGACATGGGCCAGAGGGGAATGTCCTACGCCAAAAACTTTGCAGTCATTGGA
GCAATGTTCTCCTGCACAGAGTGCATCATTGAATCGCACAGGGGAAAGTCAGACTGGAAG
AATGCTGTCTACAGTGGTTGTGTTACTGGGGGAGCAATAGGATTTCGTGCTGGGGCGAAG
GCTGGAGTGCTGGGATGTGGAGGTTTCGCTGCCTTCTCTGCTGCCATTGAGTACTATCTC
CGA

>ssal_4056902
ATGGCGGCGACCGTAGGTAGTGGAAATGCCCCTGTGTCGGACACTCAACCCTCAACCTCG
GCTGATAGGAGCTATGAAGGTTCAACATTTCAGTACAGCATGGTCCTGGAGCACCTCATC
GGGGAGAAGAGGCCAATTAAGGATCTGAATCCGACCGTTATGGGGGGTCTTCCCAATCCC
ATGAAAACCGACGACCAGAAGATGATCGAACAGGGAATGGAGAGCTGTGCCTTCAAGGCT
GTGTTGGCCTGTGTTGGAGGGTTTGTTCTTGGGGGAGCGTTTGGTGTGTTCACGGCTGGT
ATAGACACCAACGTGGGATTTGACCCCAAAGACCCCATGAGAACACCCACGGCCAGAGAG
GTTCTCAAAGACATGGGCCAGAGGGGAATGTCCTACGCCAAAAACTTTGCTGTTATTGGG
GCAATGTTCTCCTGCACAGAGTGCATCATTGAATCGCACAGGGGAAAGTCAGACTGGAAG
AACGCTGTCTACAGTGGTTGTGTTACTGGGGGAGCAATAGGATTTCGAGCTGGGGCGAAG
GCTGGCGTGCTGGGATGTGGAGGTTTCGCTGCCTTCTCTGCTGCCATTGAGTACTATCTT
CGG


############################################################

>eluc_5218309
TTTCTGTTCCGACTGAGCCAGGCTGACCCTGACCTCGACTCTGACAAGGATGACACAGGT
GCTTATCTCATAGATCGAGACCCAGCGTACTTTGGGCCGGTGCTGAACTACCTGAGGCAT
GGCAAACTGGTGCTCAACAGGGACTTGGCAGAGGAAGGTGTCCTGGAGGAGGCGGAGTTC
TACAATATCACATCATTAATTAAGCTCCTCAAGGACAAGATCAGGGAACGCGACTGTAAA
ACGTCA---CAGGCTCCAGTGAAGCACGTGTACCGGGTGCTGCAGTGCCAGGAGGAAGAG
CTCACCCAGATGGTGTCCACCATGTCAGATGGCTGGAAGTTTGAACAGCTGGTCAGCATT
GGCTCCTCATATAACTACGGAAACGAGGACCAATCTGAGTTCCTGTGTGTAGTTTCCAAG
GAACTCCACAATCAG---------

>ssal_4027352
TTTCTGTACCGACTGAGCCAGGCTGACCCCGACCTCGACCCTGATAAGGATGACACTGGT
GCATATCTTATAGACCGAGACCCCACATACTTTGGGCCGGTGCTGAACTACCTGAGGCAT
GGCAAGCTGGTGCTCAACAGGGACCTGGCTGAGGAAGGTGTCTTAGAGGAAGCCGAATTC
TACAATATCACGTCATTAATAAAGCTCCTCGAGGACAAGATCAGGGAACGTGACTGCAAA
ACATTA---CAGGTTCCAGTGAAGCATGTGTACCGGGTGTTGCAGTGCCAAGAGGAGGAG
CTCACCCAGATGGTGTCCACAATGTCAGGCGGCTGGAAGTTTGAGCAGCTGGTCAGCATT
GGCTCCTCTTATAACTACGGAAACGAAGGCCAATCTGAGTTCCTTTGTGTGGTCTCCAAG
GAGCTGCACAACCAA---------

>ssal_4037476
---CTGTACCGTCTGTGCCAGGCCGACCCCGACCTCGACTCTGACAAGGATGAAACGGGT
GCCTATTTGATAGACCGGGACCCAATGTACTTTGGTCCAGTGCTCAACTACCTGAGGCAT
GGGAAACTGGTGCTCAATAGAGGCCTTGCAGAGGAAGGTGTACTGGAAGAGGCTGAATTC
TACAATATCCCTTCTTTGATCAGGCTTATTAAAGACAAAATCAGGGAGAGGGACTGCAAA
ACAGTT---CAGCTCCCTATAAAACATGTCTACAGAGTCTTGCAGTGCCAAGAAGAGGAG
CTAACACAAATGGTTTCCACCATGTCAGATGGTTGGAAGTTTGAGCAGTTGGTCAGTATT
GGCTCCTCATATAACTATGGAAACGAAGACCAGGCAGAGTTCCTGTGTGTTGTCTCTAAG
GAGCTACATAACCAATCA------


############################################################

>ssal_4056309
ATGAACGTTGATACTCCACAGCCAGTCATACCAGGGGGCTCTAATTCAATTTCCTCGACA
TCCAGTAATTGCATTACTAACAACAATGCAGCAACTAATGTCAGCAGTATCCCCTCGGTT
GCCATAAGTAATGCTCCAACCTCGGCTACCATGGCCACGCCATCATCTGACACATCCGTG
TCCAACGGTGTCTATGTTCCCAGTGGCATTGCCAACGGCGATGTGAAGCCTGTAATCTCC
ACCACACCACTGGCTGACTTTCTCATGCAATTGGAGGACTACACTCCTACAATCCCTGAT
GCAGTGACAGGCTACTATCTCAACCGGGCCGGCTTTGAGGCGTCTGATCCGCGAATAATC
CGTTTGGTCTCCCTAGCAGCTCAGAAATTCATCTCAGACATTGCTAACGATGCCCTGCAG
CATTGTAAAATGAAGGGCACTGCCTCTGGGAGCTCCAGGAACAAGACAAAGCAGGACAAG
AAGTACACATTGACCATGGAGGACCTCTCCCCTGCCCTGTCTGAGTATGGCATCAACGTA
AAGAAACCTCACTACTTC---

>ssal_4033260
ATGAACGTTGATACTCCACAGCCAGTCATAACAGGGGGCTCT---TCAAATTCCTCGACA
TCCAATAATTGCCTCACTAACAACAATGCAGCAATTAACGTCAGC---ATACCCTCGGTT
GCCATAAGTAATTCCCCAACCACAGCTGCCATGGCCACACCATCTGGC---ACATCCGTG
TCCAACGGAGTGTATGTGCCTAGTGGCATTGCCAACGGCGATGTGAAGCCTGTAATCACA
ACCACACCACTGGCTGACTTTCTTATGCAATTGGAGGACTACACTCCCACAATCCCTGAT
GCAGTGACAGGCTACTATCTCAACCGGGCCGGCTTTGAGGCGTCTGATCCGCGAATAATC
CGACTGGTCTCCCTTGCGGCTCAGAAGTTCATCTCAGACATCGCTAACGATGCCCTGCTG
CACTGTAAAATGAAGGGAACTGCCTCGGGGAGCTCCAGGAACAAGACAAAGCATGACAAG
AAGTACACACTGACCATGGAGGACCTCTCCCCTGCCCTTTCTGAGTATGGCATCAATGTA
AAGAAACCTCATTACTTCACA

>eluc_5225341
ATGAACGTTGATCCTCCACAGGCAGGCATAACAGGGGGATCT---TCAAATTCCTCGATA
TCCAGTAATTCCATTACTAACAACAATGCTACAACTAATATCAGTGGCATCCCTTCTGTT
GCAATAAGTAATGCTCAAACTTCAGCTGCCATGGCCACACCATCTGAC---ACATCAGTG
TCCAACGGCATCTATATGCCGAGTGGCATTTCCAATGGTGATGTGAAGCCTGTAATCAAC
AGCACTCCACTGGCTGATTTTCTCATGCAGTTGGAGGATTACACTCCTACAATCCCTGAT
GCAGTGACCCGCTACTATCTCAACCGGGCTGGCTTTGAGGCATCTGATCCGCGAATAATC
CGTTTGGTCTCCCTAGCAGCTCAGAAGTTTATCTCAGATATTGCTAATGATGCCCTGCAG
CATTGTAAAATGAAAGGTACTGCCTCGGGGAGCTCCAGGAACAAGACAAAGCAGGACAAG
AAGTATACATTGACCATGGAGGACCTCTCCCCTGCGCTCTCCGAGTATGGCATTAATGTG
AAAAAACCTCATTACTTCACA


############################################################

>ssal_4050556
CCTGGGAGAAGACAGGAGAACAAACAGCGCCTCAGCATGAAAGCCCTGGCCTATGCGCCC
AAGCCTGCTTTGTACCTCGGCTTCTCCGGCCTCCTTCCATTCCTGGGTGCCCCCCTCCTG
ATGGCTGTGACCCAGTCCTACCTCCCTGAGGTGGCCTACGCCCAGGTGGTCTACGGGGCT
TCAATCGTGTCCTTCCTGGGTGGGGCCCGCTGGGGCTTTGCCCTGCCTGAGGGGAGCCCT
GCCCAGCCCGACTGGATGAACCTTGGCAACAGTGTGGTGCCCTCCCTGCTTGCCTGGCTG
GCTCTGCTCTGCAGAGACAACATCACAGAGGGAGCCCTTGTGGTCATCATGGGGCTGGGC
CTGGCCCTGCACTATGACCTCACCCTGCTGCCTGGTTACCCCGGCTGGTTCAAAGCCATG
AGAACCATACTCACTCTGGTGGCTACCTTTTCCCTTGTGGCCACACTGACATTGCAGAAG
ATGTGCCTGGAGAAGAAGATCAAGGCACAA

>eluc_5222277
CCTCCACCCAGAGAGTTCGACCTGCTCCGTTATGATATGAGAGACCTGGGAAAGAGCCCA
AAACCAGCACTATACCTGGGCTTTTCCGGTCTCATCCCTTTCATCTCTGCTCCACTTGCC
GTGGCTTTGACTGAGACCTACCTGCCAGAGGTGGCATTTGCCCAAGTGGCCTATGGAGCA
TCCATTGTATCTTTTCTGGGTGGGGCACGGTGGGGTTTTGCCCTTCCAGAGAGCAGTCCG
GCCAAACCAGACTGGATCAACCTGGGCAATAGTGTGGTTCCATCCCTGTTAGCCTGGATA
GCCATGTTGTTCAGTGACTCAGTCACCCCAGCTGCTTTGATGGTTATTGTGGGCCTGGGT
GTCTCCCTGCACTATGACCTTTCCTTGCTGCCCACCTACCCCAGCTGGTTCAAAGCCCTG
CGATCTATACTGTCAGTGGTGGCCTTCCTGTCACTCGTGGCCACACTCATGCTCAAGGAA
GTCTACCCAGAGAAGAAGATATTCTCAGAG

>ssal_4055176
CCTCCACCCAGAGAATTGGACCTGCTCCGTTATGACATGAGAGACCTGGGAAAGAGCCCC
AAACCAGCGCTGTACCTGAGCCTCTCCAGCCTTATCCCTTTCATCGCTGCTCCGCTCATC
ATGGCTGTGACCGAGACCTACCTGCCAGAAGTGGCCTTCGCCCAGGTGGCCTATGGAGCG
TCTATCTTGTCTTTTCTGGGCGGTGCACGGTGGGGCTTTGCCATCCCGGAGACTAGCCCG
GCCAAGCCAGACTGGATCAACCTGGCCAATAGCGTGGTTCCATCCCTGTTAGCCTGGCTG
GCCATGCTGTTCAGCGACACTATTACCCCAGCAGCTATGATGGTCATCATGGGGCTAGGC
ATCGCCCTACACTATGACCTGTCTCTGCTGCCCACCTACCCCAGCTGGTTCAAAGCCCTG
CGTACTATATTGTCGGTGGTGGCCTTCCTCTCACTGGTGGCCACACTGGTTCTCAAGGGA
GTTTACACGGAGAAGAAGATATTCTCAGAG


############################################################

>eluc_5217443
ATGGCTACTGGAGTTGATTTCAGGAGCCACGTTGACGCATCGTGTAGGTATTCAGAGGAG
TTCACCAACATCTATTATGACTGCATGGACAAGAAAAGGAGGACCTTAACAAGGCTCTAC
CTGGACAAAGCGACCCTTGTTTGGAATGGGAATGCGGTTTCAGGTCAGGCTGCTCTTGGG
GAGTTCTTTGAGTCACTTCCCTCCAGTGAGTTCAGTGTTCAAACTTTGGACTGTCAGCCA
GTTCATGAATTGGCAACTCAGGGCCAGACAACACTGTTGGTGGTGACGGCAGGACAGGTG
AAGTTTGACGGACACAAGCAACGCTATTTCAACCAAAACTTCCTTCTGACGGCCCAAGCT
TCACCCACGAGTGACCAGCCTGTCTGGAAGATCGCAAGTGACTGCTTCCGCTTCCAGGAC
TGGAGT

>ssal_4043709
ATGGCTGCAACAGTTGATTTCAGGACCCACGTTGATGCGTCATGCAGGTATTCAGAGGAG
TTTACCAACATATATTATGACTGCATGGACAAGAAAAGAAGGAACTTGATGCGGCTCTAC
CTGGACAAAGCGACCCTGGTTTGGAACGGGAATGCTGTGTCAGGGCAGGCTGCTCTCGGA
GAGTTCTTTGAGTCACTTCCCTCCAGCGAGTTCAGTATCCAGACTCTGGACTGTCAGCCA
GTGCACGAACAGGCAACCCAGGGCCAGACCACGCTGCTGGTGGTGACGGCAGGACAGGTG
AAGTTTGACGGTCAAAAGCAGCGCTACTTCAATCAGAACTTCCTCCTCACAGCCCAGTCC
TCACCCACCAGTGACCAGCCTGTCTGGAAGATTGCCAGTGACTGTTTCCGCTTCCAGGAC
TGGAAT

>ssal_4039850
ATGGCTGCAACAATTGATTTCAGGACCCGCGTTGATGCGTCATGCAGGTATTCCGAGGAG
TTCACCAACATATATTATGACTGCATGGACAAGAAAAGGAGGAACTTGATACGGCTCTAC
TTGGACAAAGCAACCCTGGTCTGGAATGGGAATGCTGTGTCAGGGCAGTCTGCTCTTGGG
GACTTCTTTCAGTCGCTTCCCTCCAGCGAGTTCAGTGTCCAGACTCTTGACTGTCAGCCA
GTGCACGAACAGGCAACCCAGGGCCAGACCACGCTGTTGGTGGTGACAGCAGGACAGGTG
AAGTTTGACGGACAAAAGCAGCGTTACTTCAATCAGAACTTTCTCCTCACAGCCCAGGCT
TTTCCCACCAGTGACCAGCCTGTCTGGAAGATCGCCAGTGACTGTTTCCGCTTCCAGGAC
TGGAGT


############################################################

>ssal_4049020
ATGGCGTCTCCAAATGGAGGTGATGATTTTGAGTCCTCTCTGCTGAGTTTTGAGAAGCTG
GATAGAGCATCTCCTGACCTATGGCCAGAGCAACTGCCAGGAGTTGCAGAATTTGCTGCA
TCTTGCAAAAATCCAATTACCAATTCTCCACCCAAATGGATGGCTGAACTGGAGAGTGAG
GACATTGAAATGTTAAAAGAGCTGGGGAGTCTGACCACAGCAAACCTGATGGAGAAGGTC
AAAGGGCTACAGAACCTGGCCTACCAGCTGGGCCTTGAGGAGTCCAGGGAGATGACCAGG
GGAAAGTTCCTGAACATCCTGGAGAGACCCAAGAAGTGA---AGACCCCAGGAATGCTCT
TTACACAGTATGTGTCTGCAAAGA

>ssal_4060962
ATGGCGTCTCCAAATGGAGGTGATGATTTTGAATCATCTCTGCTGAGTTTTGAGAAGCTG
GATAGAGCATCTCCTGACCTATGGCCAGAGCAATTGCCAGGAGTCGCAGATTTTGCTGCA
TCATGCAAAAATCCAATTACCAGTTCTCCGCCCAAATGGATGGCTGAACTGGAGAGTGAG
GACATTGAAATGTTAAAAGAGCTGGGGAGCCTGACCACAGCCAACCTGATGGAGAAGGTC
AAAGGGCTACAGAACTTGGCCTACCAGCTGGGCCTTGAGGAGTCCAGGGAGATGACCAGG
GGAAAGTTCCTGAACATCCTGGAGAGACCCAAAAAGTGA---AGACCCCAGGACTGCTCT
TTACACAGGATGTGTCTGCACAGA

>eluc_5221343
ATGGCGTCTCCGAATGGAGGTGATGATTTTGAATCCTCTCTGCTGAGTTTTGAGAATCTG
GATAGAGCTTCTCCTGACCTATGGCCAGAGCAAATGCCAGGCGTTGCAGAATTTGCCGCA
TGTTGCAAAAATCCAATTACCAATTCTCCACCCAAATGGATGGCAGAACTGGAGATTGAG
GACATTGAAATGTTAAAAGAGCTGGGAAGTCTAACCACAGCCAACCTGATGGAGAAAGTC
AAAGGGTTACAGAATCTGGCCTACCAGCTGGGCCTTGAGGAGTCCAGGGAGATGACCAGG
GGAAAGTTCCTGAACATCCTAGAGAGACCCAAGAAATGA---AGACCCCAGGGTTGCTCT
ATACACAGTACGAGACTGCACAAA


############################################################

>eluc_5224185
ATGTTGCAACTGCAATTTACTAAGGATACATTACCAGATTCCGTGAGCAATGACTTTATT
AACTTGAACAAATTCAGCGAACAGCAATTCACACGGCTGACTGAGATTCTTTTCAGTTTC
CTATTGGAGCCAAAAGAGACTGACAGGCTCCTGCAGCAGCTCAGTGAATTTGCAGGGGAG
AATGGGATGAGTGCCGGCCCACTGAAAAACCTCATGAAGAGTGTCCTGCTGATTCCCCAT
GGTGCCCTTAAGAAAAATCTGACTCCAGACCAAATCAAAGAGGACCTTCTCACTTTAGGT
CTCAGTGAAGATAAAGCAGACTATTTTCTAAAACAGTGGAGTGTCCACTACCCTATTCTG
TCCAGGCTGGCTGTAGGACATACTCTCATGGTCAACCAACTGATCGACATGGAGTGGAAG
TTTGGTGTCACTGTGGGGACAAGCGAGCTTCATAAGGTTGGGAACATCTTCCTACAGCTT
AAGTTGGTCATCCGAAAGGGGAACTCAACAGAAAATGTGTATATGGAGTTGACCCTTCCC
CAGTTTTATAATTTCCTTCATGAAATGGAGAGGGCCAAAGCCAGTATGGACTGTTTCAGC
CGAGCC

>ssal_4055392
ATGTTGCAACTGCAATTTACCAAAGATACTTTACCAGATTCTGTGAGCAATGACTTTCAG
AACTTGAACAAATTCAACGAACAGCAATTCACAAGTCTGACTGAGATTCTTTTCAATTTC
CTGTTGGAGCCAAAAGAGGCGGACAGGTTCCTGCATCAGCTGAGTGAGTTTGCAGGAGAG
AATGGGATGAGTGCAGGCCCACTGAGGAACCTCATGAAGAGCGTCCTGCTGCTTCCCCAT
GGTGCCCTGAAGAAAAATCTAACAGAAGACCAAGTCAAAGAGGACCTTCTCACTTTAGGA
GTCAATGAAGATAAGGCAGACCATTTTTCACAACAGTGGAGCCTCCACTACCCTGTGTTG
TCCAGGCTGGCTGTAGGACAGACTCTGATGGTCAACCAGCTGGTGGACATGGAGTGGAAG
TTTGGTGTGACCGTGGGGACGAGTGAACTTCAGAAAGTTGGAAACACCTTTCTACAGCTT
AAGTTGGTCATCAGAAAGGGGAACTCAACTGAAAATGTCTACATGGAGTTGACCCTCCCC
CAGTTTTACAACTTTCTCCATGAAATGGAGAGGGCCAAAGCCAGTATGGACTGTTTCAGC
AGAACC

>ssal_4028481
ATGTTGCAACTGCAATTTACCAAAGATACTTTACCAGATTCTGTGAGCAATGACTTTCAG
AACTTGAACAAATTCAACGAACAGCAATTCACAAGTCTGACTGAGATTCTTTTCAATTTC
CTGTTGGAGCCAAAAGAGGCGGACAGGTTCCTGCATCAGCTGAGTGAGTTTGCAGGAGAG
AATGGGATGAGTGCAGGCCCACTGAGGAACCTCATGAAGAGCGTCCTGCTGCTTCCCCAT
GGTGCCCTGAAGAAAAATCTAACAGAAGACCAAGTCAAAGAGGAC---------------
------------------------------------------------------------
------------------------------------------------ATGGAGTGGAAG
TTTGGTGTGACCGTGGGGACGAGTGAACTTCAGAAAGTTGGAAACACCTTTCTACAGCTT
AAGTTGGTCATCAGAAAGGGGAACTCAACTGAAAATGTCTACATGGAGTTGACCCTCCCC
CAGTTTTACAACTTTCTCCATGAAATGGAGAGGGCCAAAGCCAGTATGGACTGTTTCAGC
AGAACC


############################################################

>eluc_5224372
CTGGCCATGAAGGGATTGGGTACCGATGAGGACACTCTGATTGAGATTCTGGCCTCCAGG
ACCAATAAGGAGATCGGAGAGATCAAAGTAGCCTATAAGGAAGAATACAAAAAGGAGCTG
GAGGATGAGATCAAGTCTGACACAAGCGGAGACTTTAGGACTGCCCTGCTCTCACTCTGC
AAGGCCAACAGGAGTGAGGACACCACTGTGAACCTGGAGCTTGCTGACAGTGATGCCAGG
ACCCTGTATGAGGCTGGAGAGAAGAGGAAAGGGACCGACTGCTCGGTCTTCATAGACATT
CTGACCACCAGAAGTGCTCCTCAGCTCCGCCAAACCTTTGAGAGGTACTCCCAATACAGT
AAAGTGGATGTGGGAAAGGCT---

>ssal_4043836
---GGCATGAAGGGATTGGGCACAGGCGAGGATACTCTGATTGAGATTCTGGCCTCCAGG
ACCAATAAGGAGATCAGAGAGATAAAGAAAGTCTATAAGGGAGAATACAAAAAGGAGCTA
GAGGATGACATCAAATCTGACACAGGCGCAGACTTCAGGAATGCTCTGCTCTCACTATGC
AAGGCTACTAGGAATGAGGACACCATGGTGAACCAGGAACTTGCTGACAGTGATGCCAGG
GCCCTGTATGAGGCTGGAGAGAAGAGGAAGGGAACAGACTGCTCTGTCTTCATAGACATT
CTGACCACCAGAAGTGCTCCTCAGCTCCGCCAAGCGTTTGAGAGGTACTCCAAGTACAGT
AAGGTGGATGTGGCAAAGGCTATT

>ssal_4043360
---GCCATGAAGGGATTGGGCACAGATGAGGATACTCTGATTGAGATTCTGGCCTCCAGG
ACCAATAAAGAGATCAGAGAGATAAAGAAGGTCTATAAGGAAGAATACAAAAAGGAGCTG
GAGAATGACATCAAGTCTGACACAGGTGGAGACTTCAGGAATGCTCTGCTCTCGCTCTGC
AAGGCTACTAGGAATGAGGACACCATGGTGAACCAGGAACTTGCTGACAGTGATGCCAGG
GCCCTGTATGAGGCTGGAGAGAAGAGGAAGGGAACAGACTGCTCTGTCTTCATAGACATT
CTGACAACCAGAAGTGCTTCTCAACTCCGCCAAGTGTTTGAGAAGTACTCCAAGTACAGT
AAGGTGGATGTGACAAAGGCCATC


############################################################

>ssal_4059770
CGGCTGTTTTGTTTACGGACTCTGTCGTTGAGCATCTTCTTTTACTGCACGTATTGCCAT
TTTCAACTTGTTCTCGGAAATGATGTCGATAGCTGTAAAAGTCTACGCTTGGGACAGTAT
CTTTGCAAAGAACCACGGATAGATGATGCCACTCAAGAACCTGCGAACTGCAAGGACATG
ATAGCTTGGGTGGAATGCCTACCTGCTCCGAATGTCAGCTGCCGCTTGTCCAACGGGACA
GAATTTCGGTTCAGTGGAGAGGAAGTGGGCTTCAACCAGAGCATCCCCTGCAGGAATGTG
AGCGGTTACTCCTACAAAATAGCAGTGGCCTTGTCCCTCTTCCTGGGGTGGTTAGGAGCT
GATCGCTTCTACCTGGGATACCCAGCTTTAGGGCTGCTCAAGTTCTGCACTGTGGGCTTC
TGT

>ssal_4044207
CGTCTGTTTTCTTCACGGACCATATCGTTGGGCGTTTTGTTTTACTCTACGTATTGTCAT
TTCCAATTTGTTCTCGCAAATGATGTCGATAGTTGTGAAAGTCTACGCCTGGGACAGTAT
ATTTGTAAAGAACCAAGGATAGACGATGCCACTCAAGAACCTGAGAATTGCAAGGACATG
ATTGCTTGGGTGGAATGCCTACCTGCTCCAAACGTCAGCTGCCGCTTGTCCAATGGGACG
GAGTTTCGATTCAGCGGAGAGGAAGTGGGCTTTAATAAAAGCCTCCCTTGCAGGAATGTG
AGCGGTTACTCCTACAAAGTAGCGGTGGCCCTGTCGCTCTTCCTGGGATGGTTAGGAGCA
GATCGTTTCTACCTGGGATACCCAGCTTTAGGGCTGCTCAAATTCTGCACAGTTGGCTTC
TGT

>eluc_5224019
GGTTTGTTTTGTTTACGTACTCTGTTGTTAAGCTTTTTATTTTATTGTACGTATTCCCAT
TTCCAGTCTGTTTTCGCAAATGATGTCGAAGACTGTGAAAGTCTACGCCTGGGACAGTAT
CTTTGTAATGAACCAAGGATAAACGATGCCACTCAGGAGCCTGAGAACTGCAAAGACAAG
ATTGCCTGGGTTGAATGCCTACCTGCTCCAAATATCAGCTGCCGCTTAAAAAATGGGACA
GAGTTTAAATTCAGCGGTGACGAAGTGGGCTTCAACAAAAGCATCTCCTGCCGGAACGTG
AGCGGTTACTCCTACAAAGTAGCAGTGGCCTTGTCCCTCTTCCTGGGGTGGTTAGGAGCT
GACCGATTCTACCTGGGATACCCTGCTTTAGGGTTGCTCAAGTTCTGCACAGTGGGTTTC
TGT


############################################################

>eluc_5217231
GTCACTCGGTTTCTTAAAGGAGAAGTGGGTGTGTTATTCACAAATAAAACCAAGGAAGAG
GTACAAGAG---------------------------------------------------
------------------------------------------------------------
------------------TATTTCAGCCAGTTCAAAGAGATGGACTTTGCACGAGCAGGA
AACAAGGCTGAGATGGCAGTAACGCTTGATGAGGGGCCACTGGAACAGTTCCCTCACTCC
ATGGAACCACAGCTGAGACAGTTGGGACTCCCTACAGCACTCAGGAAGGGAGTGGTGACG
CTGCTGAAAGACCATGATGTGTGCAAAGAGGGTGACACATTAACCCCTGAACAAGCCCGA
ATTCTTAAACTCTTTGGGATTGAGTTGGCTGAATTCAGAGTGCAGGTCAAGTGCATGTGG
AACTCTGAAACATGCGACTTTGAAAAGCTAACTGAGGAAGAAGAGGAGGATGAGGCTATG
CAGGATAATGATGACAAAGAAGGAGAT------------

>ssal_4029952
GTCAGCCGGTTTCTGAGGGGAGAAGTGGGTGTGTTATTCACAAATAAAACCAAGGAAGGG
GTACAAGAG---------------------------------------------------
------------------------------------------------------------
------------------TATTTCAGCCAGTTCAAAGAGATGAATTTTGCACGAGCGGGA
AACAAGGCAGGGATGGCCATAACACTTGATGAAGGACCCCTGGAACAGTTCCCTCACTCC
ATGGAGCCACAGCTGAGACAGTTGGGACTCCCCATAGCACTCAAGAAAGGAGTGGTGACA
CTACTGAAAGACCATGACGTGTGCAAAGAGGGAGACACACTAACCCCTGAACAGGCCCGT
ATTCTGAAACTCTTTGGGATTGAGATGGCAGAATTCAGAGTGCAGATCAAGTGCATGTGG
AACTCTGAAACGAGCGACTTTGAGAAGCTGGCTGAGGAAGAA---GAGGAAGAGGCCATG
CAGGATAATGACAAAGAGGAAGAAGAAGGG---------

>ssal_4042006
GTCAGCAGGTTTCTGAGAGGAGAAGTGGGTGTGTTATTCACAAATAAAACTAAAGAAGAG
GTACAAGAG---------------------------------------------------
------------------------------------------------------------
------------------TATTTCAACCAGTTCAAAGAGATGGATTTTGCACGAGCAGGA
AACAAGGCAGGGATGGCCATAACACTTGATGAAGGACCCCTGGAACAGTTCCCTCACTCC
ATGGAGCCACAGCTGAGACAGTTGGGACTCCCCACAGCACTCAAGAAAGGAGTGGTGACG
CTACTGAAAGACCATGGAGTGTGCAAAGAGGGAGACACACTAACCCCTGAACAGGCCCGT
ATTCTGAAACTCTTCGGGATTGAGATGGCTGAATTCAGAGTGCGGATCCAGTGCATGTGG
AACTCTGAAACCAGCGACTTTGAGAAACTAGCT------------GAGGAAGAGGCCATG
CAGGATAACGATGACAAAGAGGAAGAAGGGAATGAATCT


############################################################

>ssal_4053070
ATGAGCCAAGAAATTAACAACGAGACATCTCAACTGAATGGGACCCCGGCCTCTGATCCT
GCTCAGACGAAAAAGCGTGAGGACTACCTGGAGTGGCCTGAATATTTCATGGCTGTAGCC
TTCCTGTCAGCTCAGAGAAGCAAGGATCCCAGCTCACAGGTTGGAGCATGTATTGTTAAC
CAGGAGAATAAGATAGTGGGCATCGGCTACAACGGCATGCCCAACGGCTGTGATGATGAC
CTGCTGCCTTGGGCCCGCTCTGCTGACGACAGACTGGATACCAAATATCCTTATGTGTGC
CATGCGGAGCTCAATGCTATCATGAATAAGAACTCAGCGGACGTGAAGGGCTGTTCCATG
TACGTGGCTCTGTTCCCCTGCAACGAGTGTGCCAAGCTCATCATCCAAGCAGGTATAAAG
GACGTGATTTATTTGTCAGACAAGTACCACGACATCCCTGAAATGACTGCCTCCAGACGG
CTGCTTAACTTGGCAGGGATCCAATACAAGCAGTTCAAGCCCAAACGAAACAAGTTCGTC
ATCGATTTTAATTCTATTAAC---TCTGGGATGTTCAACGGAACAGGC

>ssal_4037363
ATGAGCCAAGAAATTAAGAACGAGGCATCCCAACTGAATGGGACCCCGGCCTCTGATTCT
GCTCAGACGAAAAAGCGTGAGGACTACCTGGAGTGGCCTGACTATTTCATGGCCGTAGCC
TTCCTGTCAGCTCAGAGAAGCAAGGATCCCAGCTCACAGGTTGGAGCATGTATTGTTAAC
CGGGAGAATAAGATAGTGGGCATCGGCTACAACGGCATGCCCAACGGCTGTGATGATGAC
CTGCTGCCCTGGTCCTGCTCTGCCAACGACAGACTGGATACCAAATATCCCTACGTGTGC
CATGCGGAGCTGAATGCTATCATGAATAAGAACTCAGCGGACGTGAAGGGCTGTTCCATG
TACGTGGCTCTGTTCCCCTGCAACGAGTGTGCCAAGCTCATCATCCAAGCAGGTATAAAG
GATGTGATTTATTTGTCAGACAAGTACCACGACATCCCTGAAATGACTGCCTCCAGACGG
CTGCTTAACTTGGCAGGGATCGAATACAAGCAGTTCAAGCCCAAGCGAAACAAGATTGTC
ATCGATTTTAATTCTATTAACCACTCTGAGATGTTCAACGGAACA---

>eluc_5217478
ATGAACCAAGAAACTAACACCGAGACATCGCAAGTAAACGGGACCTCCGCCTCTTCTTCA
GCTCCGACAAAGAAACGCGAGGACTACCTGGAATGGCCTGAATATTTCATGGCTGTAGCC
TTCCTGCCAGCTCAGAGAAGCAAGGATCCGAGCTCACAGGTGGGAGCGTGTATCGTGAAC
CCGGAGAATAAGATCGTGGGCATCGGCTACAACGGCATGCCCAATGGCTGTGATGACGAC
CTGCTGCCGTGGTCTCGCTATGCCGATGACCGACTGGACACCAAGTATCCCTACGTGTGC
CACGCCGAGCTGAACGCCATCATGAATAAGAACTCTGCCGACGTGAAGGGCTGCTCCATG
TACGTGGCCCTGTTCCCCTGCAACGAGTGTGCCAAGCTCATCATCCAAGCAGGTATAAAG
GAGGTGATTTATTTGTCAGACAAGTACCACGACACCACTGAAATGACTGCCTCCAGACGT
CTGCTTAACTTGGCAGGGATCGAATACAAGCAGTTCAAGCCCAAACGAAACAAGATTGTC
ATCGATTTTAATTCTATTAACCACTCTGGGATGCACAATGGGACA---


############################################################

>eluc_5218473
ATGGCTGCAATAAGAGTTTCATATCACAAGTTATTGGACAAGATCGGGCTTCTTTTGCCA
GCAAAACTGAGACCTATCTACAATCACCCTGCAGGTCCGAAGACTGTTTTCTTCTGGGCC
CCAATGTTCAAATGGGGCCTCGTCATGGCGGGTCTGGCAGATATGAGTCGACCAGCAGAG
AAGCTCAGCCTCTCGCAGTCCTGTGTGTTGACAGCCACAGGTCTGGTCTGGTCCAGATAC
TCATTGGTCATCATTCCGAAGAACTGGAACCTCTTTGCTGTCAATTTGTTTGTCGGTAGT
GCTGGAATATCCCAACTCTACAGGATCTTCCGGTATGAGCAACAGAAGAAAGCAGATGCT
AAGGAGCAGGCT

>ssal_4052644
ATGGCTGCGATGAGAGTTTCCTATCACAAACTGCTGGATAAGATCGGGCTAATGTTGCCA
GCAAAACTGCGACCTCTCTACAATCACCCTGCAGGTCCAAAGACTATTTTCTTCTGGGCC
CCGATGTTCAAATGGGGTCTGGTCGGGGCTGGTCTGGCAGATATGAGTCGACCAGCTGAG
AAACTGAGCGTATCCCAGTCTGCTGTACTGACAGCCACAGGTCTGACCTGGTCCAGATAC
TCTTTGGTCATCATTCCAAAGAACTGGAACCTCTTTGCTGTCAATTTATTTGTGGGTAGT
GCTGGAATATCCCAGCTCTACAGGATCTTCCAGTATGAACAAGGGAAGAAGGCACTAGCA
AAGGAGGAGGCT

>ssal_4044606
TTAGTGGGAGTTAGAGCTTCATACCACAGGATTCTTAACCAGATAGAGCTTCTACTACCT
GCTAAACTGAGACCCATTTACAACCATCCTGCAGGTCCAAAGACAGTTTTCTTCTGGGCA
CCAGTGTGTAAATGGGGTCTTGTTTTTGCGGGTCTGGCTGATATGACCCGACCAGCTGAT
AAACTGAGTCTCTCTCAGTCTGGAGTACTCATGACTACAGGTGTTATTTGGTCCAGATGG
TCCCTGGTCATCATTCCCAAGAATTGGTTTCTGTTTTGTTGCAACTGTTTTCTTGGTGCG
TCAGGAGCCACCCAACTCTTTAGAATCTGGATGTACCAACAGGAAGTAAAGAAGCAACAA
GAAGCAGAGGCT


############################################################

>eluc_5222286
ATGTTCGCCAGGACCAGTGCTTTGGTGTTTCACCCACAATGTGGGCAGGTCAGGGACATG
GCTACCTTGAAGGACATCACCATCCGGTTGAAGTCCATCAAGAACATCCAGAAAATCACC
AAGTCCATGAAGATGGTTGCCGCTGCTAAGTATGCCCGAGCTGAGAGGCAACTGAAGCCT
GCTCGCGTGTATGGAAGCGGCGCCACCGCTTTGTACGAGAAGGCTGACATCAAGGCTCCG
GAGGGCGCGGCCAACAAGCACCTCCTGATTGGTGTGTCGTCCGACCGTGGTCTCTGCGGG
GCCGTCCACTCCAATGTGGCCAAGTCCATCAAGGCCAAGATTGCCGCCCTGACCGGTGAG
GGCAAGGAGGTGATGGTGGTCAATGTGGGGGACAAGCTGAGAGGCATCCTGCAGAGGACT
CACGGCGATCACCTGCTGCTCAGTTGCAAAGAGGTGGGCCGCAAGCCACCCACCTTCTCA
GACGCCTCCGTGGTCGCGACAGAGCTTCTCAACATGGGCTACGAGTTCGACCAGGGGGCC
GTCATCTACAACAGATTCCGGTCTGTGATCTCCTACAAGACTGATGAGAAGCCCATCTTC
TCCATTGACACCTTGGCTAATTCAGAGAACATGGGCATCTACGATGACATCGATGCCGAC
GTGCTGAGGAACTACCAGGAGTTCTCCCTGGTCAACATCATCTACTTCGGCCTGAAGGAG
TCCGCGACCAGTGAGCAGAGTGCCAGGATGACCGCTATGGACAGCGCCAGCAAGAATGCC
TCTGAGATGATCGACAAGCTGACCCTGACCTTCAACCGTACCAGGCAGGCCGTCATCACC
AAGGAGCTCATTGAGATCATCTCCGGAGCCGCTGCCCTA

>ssal_4061419
ATGTTCGCCAGGACCAGCGCGTTGGTGTTCCTCCCACAATGTGGGCAGGTCAGGAACATG
GCTACCTTGAAGGACATCACCATCCGTTTGAAGTCCATCAAGAACATCCAAAAGATCACC
AAGTCCATGAAGATGGTGGCCGCTGCTAAGTATGCCCGCGCTGAGAGGCAGCTGAAGCCC
GCCCGTGTCTATGGAAACGGCGCCGTGGCCCTGTACGAGAAGGCTGAGATCCATGCCCCG
GAGGGAGTGGCCAACAAGCACCTCCTGATCGGTGTGTCGTCTGACCGTGGTCTCTGTGGC
GCCGTCCATTCCAACGTGGCCAAGGCCATCAAGGCCAAGATTGCCACCCTCACCGGCGAG
GGCAAGGAGGTGATGGTAGTCAATGTGGGGGACAAGCTGAGGAACATCCTGCAGAGGACA
CACGGCAATTACCTGCTGCTCAGCTGCAAGGAGGTGGGCCGCAAGCCCCCCACCTTTACC
GACGCTTCCATCGTCGCCACAGAGCTGCTCAACATGGGCTACGAGTTTGACCAGGGTGCT
GTCATCTACAACAGATTCAGGTCTGTGATCTCCTACAAGACTGATGAGAAGCCCATCTTC
TCCATTGATACTGTTGCTAATTCAGAGAACATGGGCATCTATGATGACATTGATGCTGAC
GTGCTGAGAAACTACCAGGAGTTTGCCCTGGTCAACATCATCTACTTTGGCCTGAAGGAG
TCCACAACCAGCGAGCAGAGTGCCAGGATGACCGCTATGGACAGCGCCAGCAAGAACGCC
TCTGAGATGATTGACAAGCTGACCCTCACCTTCAACCGTACCAGGCAGGCTGTCATCACC
AAGGAGCTCATTGAGATCATCTCTGGAGCTGCTGCCCTA

>ssal_4043633
ATGTTCGCCAGGACCAGCGCGTTGGTGTTCCTCCCACAATGTGGGCAGGTCAGGAACATG
GCTACCTTGAAGGACATCACCATCCGTTTGAAGTCCATCAAGAACATCCAAAAGATCACC
AAGTCCATGAAGATGGTGGCCGCTGCTAAGTATGCCCGCGCTGAGAGGCAGCTGAAGCCC
GCCCGCGTCTATGGAAATGGTGCTTCGGCCCTGTACGAGAAGGCTGAGATCAAGGCCCCG
GAGGGAGTGGCCAACAAGCACCTCCTGATCGGTGTGTCGTCTGACCGTGGTCTCTGTGGT
GCCGTCCATTCCAACGTGGCAAAGGCCATCAAGGCCAAGATTGCCAACCTCACTGGCGAG
GGCAAGGAGGTGATGGTAGTCAATGTGGGGGACAAGCTGAGGAACATCCTGCAGAGGACA
CACGGCAATTACCTGCTGCTCAGCTGCAAAGAGGTGGGCCGCAAGCCCCCCACCTTTACT
GACGCTTCCATCGTTGCCACAGAGCTGCTCAACATGGGCTACGAGTTTGACCAGGGTGCT
GTAATCTACAACAGATTCAGGTCTGTCATCTCCTACAAGACTGATGAGAAGCCTATCTTC
TCCATTGATACTGTTGCTAATTCAGAGAACATGGGCATCTATGATGACATTGATGCTGAC
GTGCTGAGGAACTACCAGGAGTTTGCCCTGGTCAACATCATCTACTTTGGCCTGAAGGAG
TCCACAACCAGCGAGCAGAGTGCCAGGATGACCGCTATGGACAGCGCCAGCAAGAACGCC
TCTGAGATGATTGACAAGCTGACCCTCACCTTCAACCGTACCAGGCAGGCTGTCATCACC
AAGGAGCTCATTGAGATCATCTCTGGAGCTGCTGCCCTA


############################################################

>eluc_5214987
ATGGCGGACGTACTGGATCTTCATGAAGCGGGAGGCGAGGATTTTGCTATGGATGAGGAT
GGTGATGACAGCATTCACAAGTTAAAAGAGAAGGCAAAGCGAAGGAAAGGGAGAGGTTTT
GGTTCAGAGGAGGGAGCGAGGTCTAGGGTGAGAGAGGACTATGATACAGTGGAACAAGAT
GGAGATGAGCCTGGCCCTCAAAGATCTGTGGAAGGCTGGATCCTCTTTGTGACTGGGGTA
CACGAAGGGGCGACTGAGGAGGACATCCATGACGAGTTTGCAGAGTTTGGTGAAATCAAG
AACCTACATCTTAATCTGGACCGAAGAACAGGTTACCTCAAGGGTTATGCGTTGGTTGAG
TATGAGACGTACAAGGAGGCCCAGGCAGCCATGGAGGGATTAAATGGCCAAGACATGATG
GGTCAGCCGATTAGTGTGGATTGGGGCTTCGTCAGGGGACCACCC

>ssal_4049679
ATGGCTGACGTACTAGATCTTCATGAAGCGGGAGGCGAGGACTTTGCTATGGATGAGGAT
GGTGATGACAGCATCCACAAGTTAAAAGAGAAGGCAAAGAGGAGAAAGGGACGAGGTTTT
GGTTCAGAGGAGGGAGCGAGGTCCAGAGTGAGAGAGGACTATGATACCGTGGAGCAGGAT
GGAGACGAGCCAGGTCCTCAGAGATCTGTGGAGGGTTGGATCCTTTTCGTGACTGGGGTA
CATGAAGAGGCCACTGAGGAGGACATCCACGACAAGTTTGCAGAGTTTGGAGAGATCAAG
AACCTACACCTGAACCTGGACCGAAGAACAGGTTACCTCAAGGGTTATGCGCTGGTGGAG
TATGAGACGTACAAAGAGGCCCAGGCAGCCATGGAAGGGTTGAATGGCCAGGACATGATG
GGCCAGCCCATCAGTGTGGACTGGGGCTTTGTCAGAGGACCACCC

>ssal_4046969
ATGGCGGACGTACTGGATCTTCACGAAGCGGGAGGAGAGGATTTTGCTATGGATGAG---
---GATGACAGCATCCACAAGTTAAAAGAGAAGGCAAAGAGGAGAAAGGGACGAGGTTTT
GGTTCAGAGGAGGGAGCGAGGTCCAGAGTGAGAGAGGACTATGATACAGTGGAGCAGGAT
GGAGACGAGCCAGGTCCTCAGAGATCGGTGGAGGGTTGGATCCTTTTCGTGACTGGGGTA
CATGAAGAGGCCACTGAGGAGGACATCCACGACAAGTTTGCGGAGTTTGGAGAGATCAAA
AACCTACATCTGAACCTGGACCGAAGAACGGGTTACCTCAAGGGTTATGCGCTGGTGGAG
TATGAGACGTACAAAGAAGCCCAGGCAGCCATGGAAGGGTTGAATGGCCAGGACATGATG
GGCCAGCCTATCAGTGTGGACTGGGGCTTTGTCAGAGGACCACCC


############################################################

>ssal_4059180
ATGGCGGCGTCCAAGGTGAAGCAGGACATGCCTCCTCCGGGGGGTTATGGTCCCGTTGAT
TACAAGAGAAATCTCCCTAAAAGGGGACTCTCTGGGTATAGCATGCTCGCCATTGGAGTC
GGTGTCATGTGTTTCGGTTATTGGAGACTCTTCAAATGGAACAGGGAGAGGAGGCGGTTG
CAGATTGAGGAACTGGAAGCAAGGATAGCTCTTCTGCCTTTGCTGCAAGCAGAGCAGGAC
CGGAGGCAACTACGGATGCTGCGGGAGAATCTGGAGGAGGAAGCGGTCGTAATGAAAGAT
GTCCCTGGCTGGAAGGTGGGAGAGAATGTCTTCCACACAGACCGCTGGGTGGCCCCCCTC
ACAGAGGAGCTGTTTAACCTTAGACCCCGGGAAGAGCTTCTACACAAGCGCTTTGGCTTC
CTGTGGTAC

>ssal_4059197
ATGGCGGCGTCCAAGGTGAAGCAGGACATGCCTCCTCCGGGAGGTTATGGACCTGTCGAT
TATAAGAGAAACCTCCCGAAACGGGGCCTTTCTGGGTATAGCATGCTCACCATTGGAGTT
GGTGTCATGTGTTTCGGTTATTGGAGACTCTTCAAATGGAACAGGGAGAGGAGGCGGTTG
CAGATTGAGGAGCTGGAAGCGAGGATAGCTCTTCTGCCTTTGCTGCAAGCAGAGCAGGAC
CGGAGGCAACTACGGATGCTGAGGGAGAATCTGGAGGAGGAAGCAGTTGTAATGAAAGAT
GTCCCAGGCTGGAAGGTGGGCGAGAATGTCTTCCACACAGATCGCTGGGTGGCCCCCCTC
ACAGAGGAGCTGTTTAACCTTCGACCCCATGAAGAGCTTCTCCACAAGCGCTTTGGCTTC
CTGTGGTAC

>eluc_5222612
ATGGCGGCGTCCAAGGTGAAGCAGGACATGCCACCTCCGGGAGGTTATGGCCCGGTTGAT
TATAAGAGAAATCTCCCTAAACGTGGACTTTCTGGGTACAGTATGTTTGCCATAGGAGCC
GGTGTTCTCATTTTTGGATATTGGAGACTCTTCAAATGGAACAGAGAGAGGAGGCGATTG
CAGATTGAAGAGCTGGAAGCAAGGATAGCTCTCCTGCCTTTACTGCAAGCAGAGCTGGAC
CGGAGGCAACTGCGAATGCTGCGGGAAAATCTGGAGGAGGAAGCGGTTGTAATGAAAGAT
GTCCCTGGCTGGAAGGTTGGTGAAAGTGTTTTCCACACAGACCGCTGGGTGACCCCCCTC
TCAGAGGAACTATATAACCTTCGACCTCGGGAAGAGCTTCTCCACAAGCGCTTTGGCTTC
CTGTGCTAC


############################################################

>eluc_5222286
ATGTTCGCCAGGACCAGTGCTTTGGTGTTTCACCCACAATGTGGGCAGGTCAGGGACATG
GCTACCTTGAAGGACATCACCATCCGGTTGAAGTCCATCAAGAACATCCAGAAAATCACC
AAGTCCATGAAGATGGTTGCCGCTGCTAAGTATGCCCGAGCTGAGAGGCAACTGAAGCCT
GCTCGCGTGTATGGAAGCGGCGCCACCGCTTTGTACGAGAAGGCTGACATCAAGGCTCCG
GAGGGCGCGGCCAACAAGCACCTCCTGATTGGTGTGTCGTCCGACCGTGGTCTCTGCGGG
GCCGTCCACTCCAATGTGGCCAAGTCCATCAAGGCCAAGATTGCCGCCCTGACCGGTGAG
GGCAAGGAGGTGATGGTGGTCAATGTGGGGGACAAGCTGAGAGGCATCCTGCAGAGGACT
CACGGCGATCACCTGCTGCTCAGTTGCAAAGAGGTGGGCCGCAAGCCACCCACCTTCTCA
GACGCCTCCGTGGTCGCGACAGAGCTTCTCAACATGGGCTACGAGTTCGACCAGGGGGCC
GTCATCTACAACAGATTCCGGTCTGTGATCTCCTACAAGACTGATGAGAAGCCCATCTTC
TCCATTGACACCTTGGCTAATTCAGAGAACATGGGCATCTACGATGACATCGATGCCGAC
GTGCTGAGGAACTACCAGGAGTTCTCCCTGGTCAACATCATCTACTTCGGCCTGAAGGAG
TCCGCGACCAGTGAGCAGAGTGCCAGGATGACCGCTATGGACAGCGCCAGCAAGAATGCC
TCTGAGATGATCGACAAGCTGACCCTGACCTTCAACCGTACCAGGCAGGCCGTCATCACC
AAGGAGCTCATTGAGATCATCTCCGGAGCCGCTGCCCTA

>ssal_4061419
ATGTTCGCCAGGACCAGCGCGTTGGTGTTCCTCCCACAATGTGGGCAGGTCAGGAACATG
GCTACCTTGAAGGACATCACCATCCGTTTGAAGTCCATCAAGAACATCCAAAAGATCACC
AAGTCCATGAAGATGGTGGCCGCTGCTAAGTATGCCCGCGCTGAGAGGCAGCTGAAGCCC
GCCCGTGTCTATGGAAACGGCGCCGTGGCCCTGTACGAGAAGGCTGAGATCCATGCCCCG
GAGGGAGTGGCCAACAAGCACCTCCTGATCGGTGTGTCGTCTGACCGTGGTCTCTGTGGC
GCCGTCCATTCCAACGTGGCCAAGGCCATCAAGGCCAAGATTGCCACCCTCACCGGCGAG
GGCAAGGAGGTGATGGTAGTCAATGTGGGGGACAAGCTGAGGAACATCCTGCAGAGGACA
CACGGCAATTACCTGCTGCTCAGCTGCAAGGAGGTGGGCCGCAAGCCCCCCACCTTTACC
GACGCTTCCATCGTCGCCACAGAGCTGCTCAACATGGGCTACGAGTTTGACCAGGGTGCT
GTCATCTACAACAGATTCAGGTCTGTGATCTCCTACAAGACTGATGAGAAGCCCATCTTC
TCCATTGATACTGTTGCTAATTCAGAGAACATGGGCATCTATGATGACATTGATGCTGAC
GTGCTGAGAAACTACCAGGAGTTTGCCCTGGTCAACATCATCTACTTTGGCCTGAAGGAG
TCCACAACCAGCGAGCAGAGTGCCAGGATGACCGCTATGGACAGCGCCAGCAAGAACGCC
TCTGAGATGATTGACAAGCTGACCCTCACCTTCAACCGTACCAGGCAGGCTGTCATCACC
AAGGAGCTCATTGAGATCATCTCTGGAGCTGCTGCCCTA

>ssal_4043633
ATGTTCGCCAGGACCAGCGCGTTGGTGTTCCTCCCACAATGTGGGCAGGTCAGGAACATG
GCTACCTTGAAGGACATCACCATCCGTTTGAAGTCCATCAAGAACATCCAAAAGATCACC
AAGTCCATGAAGATGGTGGCCGCTGCTAAGTATGCCCGCGCTGAGAGGCAGCTGAAGCCC
GCCCGCGTCTATGGAAATGGTGCTTCGGCCCTGTACGAGAAGGCTGAGATCAAGGCCCCG
GAGGGAGTGGCCAACAAGCACCTCCTGATCGGTGTGTCGTCTGACCGTGGTCTCTGTGGT
GCCGTCCATTCCAACGTGGCAAAGGCCATCAAGGCCAAGATTGCCAACCTCACTGGCGAG
GGCAAGGAGGTGATGGTAGTCAATGTGGGGGACAAGCTGAGGAACATCCTGCAGAGGACA
CACGGCAATTACCTGCTGCTCAGCTGCAAAGAGGTGGGCCGCAAGCCCCCCACCTTTACT
GACGCTTCCATCGTTGCCACAGAGCTGCTCAACATGGGCTACGAGTTTGACCAGGGTGCT
GTAATCTACAACAGATTCAGGTCTGTCATCTCCTACAAGACTGATGAGAAGCCTATCTTC
TCCATTGATACTGTTGCTAATTCAGAGAACATGGGCATCTATGATGACATTGATGCTGAC
GTGCTGAGGAACTACCAGGAGTTTGCCCTGGTCAACATCATCTACTTTGGCCTGAAGGAG
TCCACAACCAGCGAGCAGAGTGCCAGGATGACCGCTATGGACAGCGCCAGCAAGAACGCC
TCTGAGATGATTGACAAGCTGACCCTCACCTTCAACCGTACCAGGCAGGCTGTCATCACC
AAGGAGCTCATTGAGATCATCTCTGGAGCTGCTGCCCTA


############################################################

>ssal_4060371
ATGCAGGACCCTAATGCAGATACCGAGTGGAATGACATCCTGAGAAAGAAGGGGGTCCTT
CCTCCCAAGGAGAAAACTCAGGATGAGGTTGAGGAGGAAGCTCTAGAGAAGCAGATACTT
CTTGAGCAGGAATCTGTTGTGAAAACCTATGAGAGCATGACTCTGGACGAGCTGGATGAG
AACGAGGATGACTTCAGTGAAGAGGACGAGGCCGCCATCGAGATGTACAGACAGAAGAGG
CTTGCAGAATGGAAAGCCACCCAGATAAAGAATTGCTTCGGTGAAGTAGTGGAGATCTCT
GGGCAGGACTACATCAAGGAGGTGAACAAAGCTGGAGAGGGAATCTGGGTTGTGCTCCAT
CTCTACAAACAGGGAGTACCTCTGTGTACCCTGATAAACCAGCATCTATCAGAGCTGGCC
AGGAAGTTCCCCCAGACCAAGTTCCTCAAGTCCATCTCCACCACCTGCATCCCCAACTAC
CCCGACCGTAACCTGCCCACAATCTTTGTCTACCACGAGGGAGAGATGAAGGCACAGTAC
ATCGGGCCTCTGGTCTTCGGAGGCATGAACCTCAAAGTTGAAGAGCTGGAGTGGAGGTTA
TCGGAATCTGGCGCTGTCAAGACAGACCTGGAAGAAAACCCCAAGAAGCAGATTGAAGAC
AAGCTA

>ssal_4061566
ATGCAGGACCCTAACGCAGATACCGAGTGGAATGATATCCTGAGGAAGAAGGGGATCCTT
CCTCCCAAGGAGAAAACTCAGGATGAGGTTGATGAGGACGCTCTAGAGCAGCAGATTCTT
CTTCAGCAAGAATCTGTTGTAAAAACCTATGAAAGCATGACTCTGGACCAGCTGGATGAG
AACGAGGATGACTTCAGTGAAGAGGATGAGGCTGCCATAGAGATTTACAGGCAAAAGAGG
CTTGCAGAATGGAAAGCCACCCAGATAAAGAATTGCTTTGGAGAAGTAGTGGAGATTTCT
GGGCAGGACTACATCAAGGAGGTGAACAAAGCTGGAGAGGGCATCTGGGTTGTGCTGCAT
CTCTACAAACAGGGAATTCCTCTGTGCACCCTGATAAACCAGCATCTGTCAGAGATGGCC
AGGAAATTCCCCCAGACCAAGTTCCTCAAGTCCATCTCCACCACATGCATCCCCAACTAC
CCTGACCACAACCTACCCACCATCTTTGTCTACCACGAGGGAGAGATGAAGGCACAGTAC
ATCGGGCCTCTGGTCTTCGGGGGCATGAACCTCAAAGTTGAGGAGCTGGAGTGGAGGTTA
TCAGAATCTGGCGCTGTCAAGACAGACCTGGAAGAAAACCCCAAGAAGCAGATTGAAGAC
AAGCTG

>eluc_5224191
ATGCAGGACCCCAATGCAGATACCGAGTGGAATGACATCCTGAGGAAAAAGGGTATCCTT
CCTCCCAAAGAGAAAACCCAAGACCAGGTCGATGAGGAAGCTCTAGAGCAACAGATCCTT
CTTCAGCGGGAATCTGTTGTGAAAACCTATGAGAGCATGACTCTGGATGAGCTGAATGAG
AACGAGGACGACTTCAGTGAAGAGGATGAGGCAGCCATTGAGATGTATAGACAAAAGAGG
CTTGCTGAATGGAAAGCCGCCCAGATAAAGAATTGCTTTGGGGAGGTGGTGGAAATCTCT
GGGTGTGACTACATCAAGGAGGTGGACAAAGCTGGAGAGGGAATCTGGGTAGTCCTGCAT
CTCTACAAACAGGGAGTTCCCCTGTGTACCCTGATAAACCAGCACCTAACCGAGCTGGCC
AGAAAGTTCCCCCAGACCAAGTTTCTCAAGTCCATCTCCACCACCTGCATTCCCAACTAC
CCTGATCGCAACCTACCCACCATCTTCGTCTACTACGAGGGGGAGATGAAGGCACAGTAC
ATCGGGCCGCTGGTCTTTGGAGGCATGAACCTCAAAGTTGAAGAGCTAGAGTGGAGGTTA
TCAGAATCTGGTGCTGTCAAGTCCGACCTGGAAGAAAAACCAAAGAAGCAGATTGAAGAC
AAGCTG


############################################################

>ssal_4058741
ATGCCTCCTAAGGACGCCAAGGGGAAGGGGAAGGATTCTGGGAAGTCCAAAAAGGACAAG
GATCCAGCCAGCAAATCTGGAGGCAAAGCCAAAAAGAAGAAGTGGTCCAAGGGAAAGGTG
AGGGATAAGCTCAACAACCTGGTCCTCTTCGACAAGGCCACCTATGAAAAGTTGAACAAG
GAAGTGCCCAACTACAAGCTCATCACACCAGCAGTCGTGTCCGAGAGGCTAAAGATTAGA
GGCTCTCTGGCCAGGGCTGCCCTCCAGGAACTGCTCAGCAAAGGCATGATCAAGTTGGTG
TCAAAGCACAGATCGCAGGTGATCTACACACGTAACACCAAGGGTCCCGAGGAGGAGGGT
GGCGTTGTGGTTCCAGAC

>ssal_4045421
ATGCCTCCTAAAGACGCCAAGGGGAAGGGGAAGGATTCCGGGAAGTCTAAAAAGGACAAG
GATCCAGCCAACAAATCCGGAGGGAAAGCCAAGAAGAAGAAGTGGTCCAAGGGAAAGGTG
AGGGATAAGCTCAACAACCTGGTCCTCTTCGACAAGGCCACATATGAAAAGTTGAACAAG
GAAGTGCCCAACTACAAGCTCATCACACCAGCAGTTGTGTCCGAGAGGTTAAAGATCAGA
GGGTCTCTGGCCAGGGCTGCCCTCCAGGAACTACTCAGCAAAGGCATGATCAAGTTGGTG
TCAAAACACAGATCGCAGGTGATCTACACACGTAACACCAAGGGTCCCGAGGAGGAGGGT
GGTGTTGTGGTTCCAGAC

>eluc_5218336
ATGCCTCCTAAGGACGCCAAGGGGAAGGGGAAGGATTCTGGCAAGTCCAAAAAGGACAAG
GATCCAGCCAATAAATCTGGAGGCAAAGCCAAAAAGAAGAAGTGGTCCAAGGGAAAGGTG
AGAGATAAGCTTAACAACCTGGTCCTATTCGACAAGGCCACTTATGAGAAGTTGAACAAG
GAAGTGCCCAACTACAAGCTCATCACACCAGCTGTTGTGTCTGAGAGGCTAAAAATCAGA
GGCTCTCTGGCCAGGGCTGCCCTCCAGGAACTACTCAACAAAGGCATGATCAAGTTGGTG
TCGAAACACAGAGCTCAGGTGATCTACACACGTAACACCAAGGGTCCTGATGAGGAGGGT
GGTGTTGTGGTTCCAGAC


############################################################

>eluc_5215364
ATGAAC---ACGCTTAACCAACAGTATGAAGATAAGGTGCGCCCCTGCATCGACCTTATC
GACTCACTCCGCTCTCTAGGAGTGGAAAAGGATCTTGCGTTACCAGCTATCGCAGTGATA
GGGGACCAGAGTTCCGGGAAGAGCTCCGTGCTAGAGGCGCTGTCCGGTGTGGCATTGCCA
AGGGGAAGCGGAATTGTAACAAGATGCCCTCTCGAACTGAAGATGAAGAGGAAGCGAGAA
GGAGAGGAATGGCATGGAAGAATTATTTACAAAGACCATGAGGAGGAGATTGAGGACCCC
TCTGATGTGGAGAAAAAAATTCGCCAAGCTCAAGATGAAATGGCAGGT

>ssal_4025699
ATGAATAACACGCTGAACCAACATTACGAAGAGAAGGTGCGGCCCTGTATCGACCTCATC
GACTCCCTGCGCTCCCTTGGCGTAGAGAAGGACCTTGCGCTGCCAGCCATCGCGGTGATA
GGGGACCAGAGTTCAGGGAAGAGCTCAGTGCTGGAGGCGCTATCTGGGGTGGCTTTGCCA
AGGGGTAGTGGTATTGTAACACGATGCCCTCTCGAGCTGAAGATGAAGAGGAAGAAAGAA
GGAGAGGAATGGCACGGAAAAATCAGCTACCAAGACCATGAGGAGGAGATTGAGGATCCC
TCTGATGTGGAGAAGAAAATTCGTGAAGCCCAGGATGAAATGGCA---

>ssal_4036757
ATGAATTATACGCTGAACCAACATTATGAGGAGAAGGTGCGTCCTTGTATTGACCTCATC
GACTCCCTGCGCTCCCTTGGCGTAGAGAAGGACCTTGCGCTGCCAGCCATCGCGGTGATA
GGGGACCAGAGTTCAGGGAAGAGCTCAGTGCTGGAGGCGCTATCTGGGGTGGCTTTGCCA
AGGGGGAGTGGTATTGTAACACGATGCCCTCTCGAGCTGAAGATGAAGAGGAAGAAAGAA
GGAGAGGAATGGCACGGAAAAATCCGCTACCAAGACCGTGAGGAGGAGATTGAGGACCCC
TCTGATGTGGAGAAGAAAATTCGGAAAGCCCAGGATGAAATGGCA---


############################################################

>eluc_5218174
ATGGCTGCACACACATTGAACATATATATGTTGTCATTAGGACGAATGCATTGTCACATT
TATGGAAGGAATGTGCATAAGGCGTTAAATCGGGCCACATACGCAACCGCCTTATCTACC
AATAATTCTAGTCTAAATAAGGGTTTTCCTGACAGAGGTAGTAGAGGACCTATAATCAGA
AGACCAAGGAGAGAGGAGGGTGAGCCCAGGAAAGACAAGATGCCAGTAGACCAAGACTGG
ACTGCAGTGTATCCGACAGCTGCTCCATTCAGACCGGGTTCTGTGCCCCTTCCTGTCCGC
ATGGGCTTCCCAGTAAAGAGAGGGGTGCCTCCGGAGAAGAAGGGCAACCTGGAACTCATC
AAGATTCCAAACTTTTTGCATTTAACTCCAACTGCCATAAAGAAACATTGTGAAGCTATG
AAATTGTTCTGCACAGAGTGGCCCTCTGCTCTGGACACCAATGTGAAATGTGATGAACAC
TTCCCCATCAAAATAGAGTGCAAAGACTATGTGTCAGCTGGCACCTCGATCAGAAACCCA
TCTGCCAGAATAGTCAACCTCAGAGTAAAGCTGTCCAGTCTGAACTTAGACGACCACGCC
GGGAAGAAGATGGCTAAGCTGTTGGGAGAGAGGTACTACAAAGAGACTGACATTATCACC
ATCATCACAGACAGCTGCCCTGTGAGACAGCAGAATTATGACTACGCCATGTACCTCCTG
ACTGTCCTCTATCATGAGTCTTGGAAAACGGAGGCCTGGGAGTCTGAGAAGACTGTGGCA
GACATGGAGGAGTACAGTTGGGAGGACAGCCCCTCTCAGAAGAATGCCCTGTCCACATTG
GTTCGCATGCAGATAGCAGGGGAAGTGGAGGGAGACGCGGTGAGGGACAAACTTTTGGGG
AGACCGGAGGTGCAGGAGTACAGGGAGTCTGTGATCAGACTGATGAATGAGGGAGAGAGC
GAGAGCAGCATTCTCCAGTACAGGGAGGCTGTGAAGAAACTACTC------

>ssal_4057299
ATGGCTGCACATACATTGAAGAAATCAATTTTGTCCTTAGGACGAATACATTGTCATATG
TATGGAGTTCATGTGCGTAACCCGTTAAACAGAGCAACATATGCAACGGCTTTGTCTACC
AATAATTCTAGTCAAAATAAAGGCTTTCCTGACAGAGAGAACAGAGGACCTTTCAACCGA
AGATCAAGGAGAGAGGCGGGCGACCCCAGGACAGACAGGATGCCTGAAGACCAGGACTGG
ACTGCAGTCTACCCGACCGCTACCCCCTTCAGACAGGGCTCTGTGCCCCTGCCTGTCCGC
ATGGGCTTCCCAGTGAAGAAAGGGGTGCCCCCAGAGAAGAAGGGCAACCTGGAGCTCATC
AAGATTCCAAACTTTTTGCATTTAACTCCATTAGCCATAAAGAAACACTGTGAAGCTCTG
AAACCGTTCTGCACAGAGTGGCCCTCTGCCCTGGACACAGGTGCTAAATGTGATGAGCAC
TTCCCTGTCAAAGTAGAGAGCAAGGACTACGTGTCTGCCGGCACCTCCCTCAGAAACCCA
TCTGCCCGCATAGTCCACCTCAGACTTAAGCTCTCCTGTCTGAACTTGGATGACCATGCC
AGGAAGAAGATGGTTAAACTGGTAGGAGAGAGGTACTGCAAGGACACGGACACACTCACC
ATCACCACTGACAGCTGCCCTGTGAGACAGCAGAATTATGACCATGCCATGTACCTCCTG
ACTGTCCTCTATCACGAGTCGTGGAAAATTGAGGATTGGGAGTCGGAGAAGACTGTGGCA
GACATGGAAGAGTACAGCTGGGAGGACAGCCCCTCTCAAAAGAACATCATGTCCACGTTG
GTCCGCATGCAGGTAGAGGGGGAC------GGAGAGGCGGTGAGGGAGGAGCTGCTGGGG
AGGCCGGAGGTGCTGGAGTACAGGGACTCTGTGACCAGACTGAAGAACGAGGGAGAGAGC
GAGAGCAGCATGCACCAGTACAGAGACGCTGTGAAGAAACTGCTCAACCTT

>ssal_4032431
ATGGCTGCACATACATTGAAGAAATCAATTTTGTCCTTAGGACGAATACATTGTCATATG
TATGGAGTTCATGTGCGCAACCCGTTAAACAGAGCAACATATGCAACGGCTTTGTCTACC
AATAATTCTAGTCAAAATAAAGGCTTTCCTGACAGAGAGAACAGAGGACCTTTCAACCGA
AGATCAAGGAGAGAGGCGGGCGACCCCAGGACAGACAGGATGCCTGAAGACCAGGACTGG
ACTGCAGTCTACCCGACCGCTACCCCCTTCAGACAGGGCTCTGTGCCCCTGCCTGTCCGC
ATGGGCTTCCCAGTGAAGAAAGGGGTGCCCCCAGAGAAGAAGGGCAACCTGGAGCTCATC
AAGATTCCAAACTTTTTGCATTTAACTCCATTAGCCATAAAGAAACACTGTGAAGCTCTG
AAACCGTTCTGCACAGAGTGGCCCTCTGCCCTGGACACAGGTGCTAAATGTGATGAGCAC
TTCCCTGTCAAAGTAGAGAGCAAGGACTACGTGTCTGCCGGCACCTCCCTCAGAAACCCA
TCTGCCCGCATAGTCCACCTCAGACTTAAGCTCTCCTGTCTGAACTTG------------
------------------------------------------------------------
------------------------------------TATGACCATGCCATGTACCTCCTG
ACTGTCCTCTATCACGAGTCGTGGAAAATTGAGGATTGGGAGTCGGAGAAGACTGTGGCA
GACATGGAAGAGTACAGCTGGGAGGACAGCCCCTCTCAAAAGAACATCATGTCCACGTTG
ATCCGCATGCAGGTAGAGGGGGAC------GGAGAGGCGGTGAGGGAGGAGCTGCTGGGG
AGGCCGGAGGTGCTGGAGTACAGGGACTCTGTGACCAGACTGAAGAACGAGGGAGAGAGC
GAGAGCAGCATGCACCAGTACAGAGACGCTGTGAAGAAACTGCTCAACCTT


############################################################

>eluc_5221262
GGTAGCCGGATCGAGCTGGGGGATGTTACACCCCACAACATTAAACAGTTGAAACGCCTC
AACCAGGTCATCTTTCCTGCCAGCTACAACGACAAATTCTACAAGGATGTGCTCGAAGTG
GGAGAGCTCGCCAAACTAGCATACTTCAATGATATCGCAGTGGGGGCAGTATGCTGCAGA
GTGGATCACTCTCAGAACCAGAAGAGACTGTACATCATGACACTGGGATGCCTAGCACCC
TACCGCAGATTAGGCATAGGAACGAAGATGCTAAACCATGTGTTAAACATCTGTGAGAAG
GACGGCACCTTTGACAACATTTACCTTCATGTGCAGATCAGCAACGAGTCAGCCATCGAC
TTCTACCAGAAGTTTGGCTTTGAGATCATCGAGACGAAAAAGAACTACTACAAGAGGATA
GAGCCGGCGGACGCCCATGTGCTTCAGAAGAGCCTGCGCAGCCAGTGTACCACGCCCCCT
GGTGGAGAGCTGCAGAAGGCA---

>ssal_4038117
GGTAGCCGGATCGAGCTGGGGGACGTTACGCCCCACAACATTAAACAGTTGAAACGCCTC
AACCAGGTCATCTTTCCCGTCAGCTACAATGACAAGTTCTACAAGGACGTGCTTGAAGTG
GGAGAGCTCGCCAAGCTAGCATACTTCAATGACATTGCGGTGGGGGCAGTGTGCTGCAGA
GTGGACCACTCTCAGAACCAGAAGAGACTGTATATCATGACACTGGGCTGCCTAGCGCCC
TACCGCAGGTTAGGCATAGGAACAAAGATGCTGAACCATGTGTTAAACATCTGCGAGAAG
GATGGCACCTTTGACAACATTTACCTTCACGTGCAGATCAGCAACGAGTCGGCCATCGAC
TTCTACCAGAAGTTTGGCTTTGAGATCATCGAGACGAAAAAGAACTACTACAAGAGGATA
GAGCCTGCAGACGCCCACGTGCTTCAGAAGAGCCTGCGCAGCCCGTGTGCG---CCCCCT
GGGGAAGAGCTGCAGAAGACCGAG

>ssal_4045072
GGTAGCCGGATCGAGCTGGGGGATGTTACGCCCCACAACATTAAACAGTTGAAACGCCTC
AACCAGGTCATCTTCCCCGTCAGCTACAATGACAAATTCTACAAGGACGTGCTCGAAGTG
GGAGAGCTCGCCAAGCTAGCGTACTTCAATGACATTGCGGTGGGGGCAGTGTGCTGCAGA
GTGGACCACTCTCAGAACCAGAAGAGACTGTACATCATGACACTGGGCTGCCTAGCGCCC
TACCGCAGATTAGGCATAGGAACGAAGATGCTGAACCATGTGTTAAACATCTGTGAGAAG
GATGGCACTTTTGACAACATTTACCTTCATGTGCAGATCAGCAACGAGTCTGCAATCGAC
TTCTACCAGAAGTTTGGCTTTGAGATCATTGAGACGAAAAAGAACTACTACAAGAGGATA
GAACCGGCAGATGCCCACGTGCTTCAGAAGAGCCTGCGCAGCCCTTGTGCG---CCCCCT
GGGGGAGATCTGCAGAAGGCAGAG


############################################################

>ssal_4037760
ATCGTAGCCGACTTCACTGAGGATGACATGTACGAGTGCATTGAGGCGAAGCTGAAAGGC
TTAAATATTGGTGTATTAGTGAATAACGTGGGGATTCTACCCAGTCATATTCCCTGCAAG
TTCCTGCAGACTAAAGACCTGGAACAG---------------------------------
------------------------------------------------------AAAATT
ACTAAAGTGATCAACTGCAATGTGAAAGCCTTGGTCAAGATGTGCCAAATAGTCCTGCCA
GGGATGGAGATAAGAGGGAAGGGAATGATCGTGAACATCTCCTCTGGTGTGGCCAGTGTT
CCTTCCCCCATATACACCATGTACTGCGCCTCAAAGGTGTTTGTGGAGAGGTTCTCTCAA
GGTCTGCAGGCTGAATATAAAGCTAAAGGAGTCATGATACAGGCAGTGGCTCCATTTGGC
GTGTCCACCCCCATGACGGGCTACCAGAAGCCCAACATGGTGACCCTGACAGCGGAGGAC
TTTGTCAGGTCGTCCCTGGAGTACCTCCTAGCCGGGGACAAGACCTAC

>ssal_4057837
ATCGTAGCCGATTTCACTGAGGATGACATGTATGAACACATTGAGGAGAACCTGAAAGGC
TTAAATATCAGTGTATTAGTGAACAATGTGGGGATTCTGCCTAGTCATATTCCCTGCAAG
TTCCTGCAGACTAAGGACCTGGAACAG---------------------------------
------------------------------------------------------AGAATT
ACAAAAGTGATCAACTGCAATGTGAAAGCCTTGGTCAAGATGTGCCAAATAGTCCTGCCA
GGGATGGAGAAGAGAGGGAAGGGAGTGATCGTGAACATCTCCTCTGGTGTTGCCAGTGTT
CCCTCCCCCATGTACACCATGTACTGCGCATCAAAGGTTTTTGTGGAGAGGTTCTCTCAA
GGTCTGCAGGCTGAATATAAAGCAAAAAGAATCATGATACAGGCAGTGGCTCCATTTGGG
GTGTCCACCCCCATGACGGGCTACCAGAAGTCCAACATGGTGACCCTGACAGCGGAGGAC
TTTGTCAGGACATCCCTGGAGTACCTCCAAGCCGGGGACAAGACCTAC

>eluc_5214753
ATCGTTGCAGATTTCACTGAAGATGACGAGTACGAACAAATTCAGGAGGAGCTGAAAGGC
CTAAACATTGGTGTATTAGTGAATAATGTTGGGATTCTGCCCAGTCATATTCCCAGCAAG
TTCCTACAAATCAGGAATCTGACCCAG---------------------------------
------------------------------------------------------AGAATT
ACTGAAGTGATCAACTGCAATGTGAAAGCCTTGGTGAAGATGAGCCAAATAGTTCTGCCA
GGGATGGAGAAGAGAGGGAAAGGAGTGATCGTGAACATCTCTTCTGATGTAGCCCGTGTT
CCCTCCCCCATGTACACCATGTACTGCGCATCAAAGGTTTTTGTGGAGAGGTTCTCTCAA
GGTCTGCAGGCTGAATATAAAGAAAAAGGAATCGTGATACAGACAGTGGCTCCGTTCGGG
GTGTCCACCCCCATGACGGGCTACCTGAAGCCCAACCTGGTTACCATGACAGCGGAGGAC
TTTGTCAGGACGTCCCTGAAGTACCTGAAAGCTGGAGACAAGACCTAT


############################################################

>ssal_4035609
ATGGAGACGATTTTAGAACAACAACGTCGCTACCATGAGGAGAGGGAAAGGCTGTTGGAT
GCCAAAACTAAGGAAATGATGCATAAGAAAACCACGTTACGCGAACAAATAAACTCAGAC
CATCGAACAAGAGCAATGTTGGATAGATACATGGACGTGAGTTCAACTGTCAGGGAAGCA
TATGAAGACAAAGATGGTATGAGGAAGGATGAACTGAACGCCATCTCCGGACCAAATGAG
TTTGCAGAGTTCTACAACAGACTTAAACAGATCAAGGAGTTCCACAGGAAGCATCCTAAT
GAGATATGTGTGCCCATGTCCATGGAGTTTGACGAGCTGGTCAAGGCTAGAGAGAACCCA

>eluc_5220828
ATGGAGACAATTTTAGAGCAACAGCGTCGCTATCATGAGGAGAAAGAAAGGCTCTTGGAT
GCTAAAACAAAGGAAATGATGCATAAGAAAACCACTTTACGCGAACAAATTAACTCAGAC
CATCGAACAAGAGCAATGTTGGATAGATACATGGAAGTAAGCGCAACTATCAGAGACGCA
TATGAGGACAAAGATGGGATGAGGAAAGATGAGCTGACTGCAATCTCAGGCCCCAATGAG
TTTGCAGAATTCTACAACCGACTGAAACAGATCAAGGAATTTCACCGGAAGCATCCTAAT
GAGATCTGTGTGCCCATGTCCGTGGAGTTTGACGAACTGGTTAAGGCTAGAGAGAACCCA

>ssal_4060858
ATGGAGACGATTTTAGAACAACAACGTCGCTACCATGAGGAGAAGGAAAGGTTGTTGGAT
GCCAAAACTAAGGAAATGATGCATAAGAAAACCACGTTACGCGAACAGATAAACTCAGAC
CATCGAACAAGAGCAATGTTGGATAGATACATGGACGTGAGCTCAACTGTCAGGGAAGCA
TGTGAAGACAAAGATGGTATGAGGAAGGATGAACTGAACGCCATCTCAGGACCAAATGAG
TTTGCGGAGTTCTACAACAGACTAAAACAGATCAAGGAGTTCCACAGGAAGCATCCCAAT
GAGATCTGTGTGCCCATGTCTGTGGAGTTTGACGAGCTGGTCAAGGCTAGAGAGAACCCA


############################################################

>ssal_4053765
AGGAGGCTCTTCATGAGCAGGACCCACAGGCCTCCGATGTCAGTGTCCCGCATGATCCGT
AAGATGAAACTGCCTGGACGTGAGAACAGAACCGCAGTTGTCGTGGGAACCGTCACTGAT
GATGTCAGAATTCAGGATATCCCCAAGCTCAAGGTGTGCGCTCTGAAGGTGACTGACGGC
GCTCGCCGCAGGATCCTGAAGGCCGGAGGTCAGGTCATGACCTTTGACCAGCTGGCTCTG
GCTGCCCCCAAAGGACAGGGCACCGTGCTGCTGTCAGGACCCCGTAAGGGCAGAGAGGTA
TACAGGCATTTTGGAAAAGCCTGTGGAACCCCCCACAGCCACACCAAGCCCTACATTCGC
TCCAAGGGCAGGAAGTTTGAGCGTGCTCGTGGGCGCAGATCCAGCCGTGGATACAAG

>ssal_4031682
AGGGGGCTTTTCATGAGCAGGACCCCCAGGCCTCCGATGTCAGTGTCCCGCATGATCCGT
AAGATGAAACTGCCTGGTGGGGAGAACAGAACCGCAGTTGTTGGGGGAACCGTCACTGAT
GATGTCAGAATTCAGGATATCCCCAAGCTCAAGGTGTGCGCTTTGAAGGGGACTGATGGG
GCTCGCCGCAGGATCCTGAAGGCCGGGGGCCAGGTCATGACCTTTGACCAGCTGGGTTTG
GCTGCCCCCAAAGGACAGGGCCCCGGGGTGCTGTCAGGACCCCGTAAGGGCAGAGAGGTA
TACAGGCATTTTGGAAAAGCCTGGGGAACCCCCCCCAGCCCCCCCAAGCCCTACATTCGC
TCCAAGGGCAGGAAGTTTGGGGGGGCTTGTGGGGGCAGATCCCGCCGGGGATACAAG

>eluc_5221058
AGAAGGCTCTTCATGAGCAGGACCAACAGGCCTCCTATGTCCGTGTCCCGCCTGATCCGT
AAGATGAAAATGCCTGGTCGCGAGAACAGAATCGCTGTTGTTGTAGGGACCATCACTGAT
GATGTCAGAATCCAGGATATCCCCAAGCTCAAGGTGTGCGCTTTAAAAGTGACTGATGGA
GCTCGTCGCAGGATCCTGAAGGCTGGAGGTCAGGTCATGACCTTTGACCAGCTGGCTTTG
GCTTCCCCTAAAGGACAGGGTACCGTGCTGCTCTCAGGACCTCGTAAGGGCAGAGAGGTG
TACAGGCATTTTGGAAAAGCACCCGGAACCCCCCACAGCCACACAAAGCCCTACATTCGC
TCCAAGGGCAGGAAGTTTGAGCGTGCCCGTGGTCGTAGAGCCAGCCGTGGATACAAG


############################################################

>ssal_4060343
GATTGGATAGGTTATAGCTACGCTGCATTAGTCTCGGCAGGAGGAATCATGGGCTATGTA
AAAGCAGGAAGCGTAACTTCACTGGTTGCAGGACTTTTCTTTGGGTTTTTAGCTGGAGTT
GGTGCCTTCCTGATGTCTCAGAATCCTAAAGATGCCAGGCTTTCTCTAGGTACATCAGGA
ACACTGGCCATTGTCATGGGAATGAGGTTTGTAAATTCCTGGAAGTTCATGCCAGCTGGT
CTGATGACAATAGTAAGTGTACTGATGCTGGGGAAGACTGCAGTGGAAATGTTCAGG---
AGACCACATGATTCA

>ssal_4060203
GATTGGGTTGGATATGGGTATGCAGCCCTCATTGCATCCGGGGGAGCGATGGGCTATGTC
AAAGCAGGCAGTGTCCCCTCTTTGGCAGCAGGTCTTCTATTCGGGGGCCTAGCTGGGGTT
GGGGCCTACCAGATATCACAAGATCCCAAAAATATTTGGGTGTCACTAGTCACATCAGGA
GCCCTGGCAGGTGTGATGGGAAAGAGATTCTACGGCTCCAGGAAGATTATGCCTGCTGGA
ATGATGGCAGCAGCAAGTATCCTTATGATGGGAAAGCTCGGTGTTGGAATGCTGCTGCAG
AAGCCCCAGGAG---

>eluc_5221387
GATTGGGTTGGATATGGATATGCAGCCCTCATTGCATCCGGGGGAGCGATGGGCTATGTC
AAAGCACGCAGTGTTCCATCATTGGCAGCTGGCCTTCTCTTCGGGGGCTTAGCAGGGGTT
GGTGCCTACCAGATATCGCAAGATCCCCAAAATATTTGGGTGTCTCTTGTCACGTCAGGA
GCCCTGGCAGGCGTAATGGGGAAGAGATTCTACAGCTCTAGGAAAGTAATGCCTGCTGGT
TTGATGGCAGCTTTAAGCATCCTTATGGTGGGCAAGCTTGGAGTTGGAGTGCTGCTGCAG
AAGCCTCATGAG---


############################################################

>eluc_5220358
GGTGCCACTGTTCCTGGAAGCCGGCGAAGGAGAGGTGGTACCGCACTGCCCAAGCAGCCA
GAGCGAAGCCTGGCATCTGCCCTCCCCGGAGCACTCTCCATCACCGCACTATGTACAGCT
CTGGCCGAACCAGCTTGGCTTCGAGTTCATGGAGGAACGTGTCCTAGGCAGGAACTTGGA
GTAGCTGATGTCCTGGGATACATTGACCCAAAACTCCTGGAGGGTTACTGTGTCAACTCC
CAGACCATCTTGCTGCTTAGGGTCATTGCCGCCTTCTGTTTCCTGGGAATCCTTTGCAGT
CTGACAGCTTTCCTGTTGGATGTCTTCGGCCCCAAGCACCCTGCCCTCAAGATCACTCGC
AGATATGCATTTGCTCACATTCTCACAGTGCTGCAGTGTGCTACAGTGATTGGGTTTTGC
TACTGGGCTTCAGAGCTCATCTTGTCGCTACAGCAGCAGCACAAGATGTACCACGGGTCC
CTCATCTACGTTACTTTTGCCATTAGCTTTTACCTGGTGGCAGGGGCTGGTGGGGCCTCC
ATTCTGGCCACAGCTGCCAACCTGCTACGCCACTACCCCACAGAGGAAGAGGAGCAGGCT
CTAGAGCTTCTGTCAGAGATGGAAGACAGCAGCGAATCATATCCTGCTGATTATGACATT
GCCAACCAGTTTCAGCCACCACCTGCATACACGCCT

>ssal_4059241
GGTACCACTGTCCCCGGAAGCCGGCGAAGGAGAGGGGGTACCGCATTGCCCAAGCAGCCA
GAGCGAAGCTTGGCATCTGCCCTCCCCGGAGCACTGTCCATCACGGCTCTATGTACGGCC
TTGGCCGAACCAGCTTGGGTCCGAGTTCATGGAGGGACGTGTCCCAAGCAGGAGCTTGGA
GTGGCTGATGTCCTGGGATACATTGACCCAAAACTCCTGGAGGATTATTGTGTGAACTCC
CAGACCATCTTGCTGCTAAGGGTCATTGCTGCCTTCTGCTTCCTGGGCATCCTATGCAGC
CTGATAGCTTTCCTTTTGGATGTCTTTGGGCCCAAGCACCCTGCCCTCAAGATCACCCGC
AGATATGCATTTGCCCACATTCTCACAGTGCTGCAGTGTGCCACAGTAATCGGGTTCTGC
TACTGGGCCTCAGAGCTCATCTTGTCGCTACAGCAGCAGCACAAGAAGTACCACGGATCA
CTCATCTACGTCACGTTTGCCATTAGCTTCTACCTGGTGGCGGGGGCTGGCGGAGCCTCC
ATTCTGGCCACAGCTGCCAACCTGCTGCGCCACTACCCCACAGAGGAGGAGGAGCAGGCT
CTAGAGCTTCTCTCAGAGATGGAGGAGAGCAGTGAAACATATCCTGCCGATTATGACATT
GCCAACCAGTTCCAGCCGCCTCCTGCATACACGCCT

>ssal_4053739
GGTGCCACTGTCCCTGGAAGCCGGCGAAGGAGAGGGGGTACTGCACTGCCCAAGCAGCCA
GAGCGAAACCTGGCATCGGCCCTCCCCGGAGCACTCTCCATCACGGCTCTATGTACGGCA
TTGGCCGAACCAGCTTGGGTCCGAGTTCATGGAGGGACGTGTCCCAGGCAGGAGCTTGGA
GTGGCTGATGTCCTGGGATACATTGACCCAAAACTCATGGAGGATTACTGCGTGAACTCC
CAGACCATCTTACTGATAAGGGTCATTGCTGCCTTCTGCTTCCTGGGCATCCTGTGCAGC
CTGACAGCTTTCCTGTTGGATGTCTTTGGGCCCAAGCACCCCGCCCTCAAGATCACCCGC
AGATACGCATTTGCACACATTCTCACAGTGCTGCAGTGTGCCACAGTGATCGGGTTCTGC
TACTGGGCCTCAGAGCTCATCTTGTCACTACAGCAGCAGCACAAGAAGTACCACGGATCC
CTCATCTACGTCACTTTTGCCATCAGCTTTTACCTGGTGGCGGGGGCTGGTGGAGCCTCC
ATTCTGGCCACAGCTGCCAACCTGCTGCGCCACTACCCCACAGAGGAGGAGGAGCAGGCT
CTGGAGCTTCTCTCAGAGATGGAGGAGAGCAGTGAAACATATCCTGCCGATTATGACATT
GCCAACCAGTTCCAGCCGCCTCCTGCATACATGCCT


############################################################

>ssal_4034663
TTTCGCCTGGAGTCCAACAAGGAAGGAACCAGGTGGTTTGGGAAGTGTTGGTACATTCAT
GACCTCCTGAAGTATGAGTTCGACATGGAGTTTGATATTCCTGTAACGTACCCTTCCACC
GCCCCCGAGATCGCCATCCCAGAGCTGGACGGGAAAACAGCCAAAATGTACAGGGGGGGG
AAGATTTGTCTGACGGACCACTTCAAACCCCTGTGGGCCCGGAACGTTCCGAAGTTTGGA
TTGGCTCACCTGATGGCCCTGGGGTTGGGTCCATGGTTGGCGGTGGAGATTCCAGACCTG
ATCTCTAAAGGACTGATCACACACCGAGAGCAGCAGGGAAGC

>ssal_4036402
TTTCGCCTGGAGTCCAACAAGGAAGGAACCAGGTGGTTTGGGAAGTGCTGGTGCATTCAT
GACCTCCTGAAGTATGAGTTCGACATGGAGTTTGATATTCCTGTAAGGTACCCTTCCACC
GCCCCCGAGATCCCCATCCCAGAGCTGGAGGGGAAAACAGCCAAAATGTACAGGGGGGGG
AAGATTTTTTTGACGGACCACTTCAAACCCCTGTGGGCCCGGAACGTTCCGAAGTTTGGA
TTGGCTCCCCTGATGGCCCGGGGGTTGGGTCCATGGTTGGCGGGGGAGATTCCAGCCCTG
ATTTTTAAAGGACTGATCCCCCCCCGAGAGCAGCGGGGAAGC

>eluc_5221825
TTCCGTCTGGAGTCCAACAAAGAGGGAACCAGGTGGTTTGGGAAGTGCTGGTATATTCAT
GATCTCCTGAAGTATGAGTTCGACATCGAGTTTGATATTCCTGTCACATACCCGACCACT
GCCCCCGAGGTTGCAATTCCTGAATTAGATGGAAAAACTGCCAAAATGTACAGGGGAGGA
AAGATTTGTCTGACGGACCACTTCAAACCCCTTTGGGCGCGGAACGTCCCCAAGTTTGGT
CTGGCTCACCTCATGGCCCTGGGGCTGGGTCCCTGGTTGGCTGTTGAGATTCCTGACCTG
ATCTCCAAAGGACTGATCACACACAGAGAACAACAGGGGAGC


############################################################

>eluc_5221228
ATGAAAGACCCAAGTCGCATTAATAAC---------------ACTCCA---------AGC
CTCAGCAACATCGATCTCATCTTACAA------CATGGACAGTTTATTAATGATGACAAT
CCCTTTGCTGAATACATGTGGATGGAAAACGAGGAAGAATTCAACAGACAGTTTGAGGAG
GAACTGTGGGAGGAGGAGTTTATAGAGCAGTGTTTCCAGGAGATGTTGGAGGAGGAGGAA
TACGAGTGGTTCATCCCAGCCAGAGATCTTCCACCTACACTCAGTCAGATCCAGGACCAA
CTCCACCTACTGGCCATCAGTGACACATGCATCACAGACAGCCTGGTGGTCAATAGCAAT
TTGAACCCTGAAGCACAAGAATTTATACCAAGGCTGAAG---

>ssal_4061751
ATGAAAGACCCAAGTCGCATCAACAAC---------------ACCCCA---------AGC
TTCAGCAACAGCGAACTTATCCTA---------CATGGACAGTTCATCAATGATGACAAT
CCCTTTGCTGAATACATGTGGATGGAGAATGAGGAGGAATTCAACAGACAGATTGAGGAG
GAACTGTGGGAGGAGGAGTTCATTGAGCAGTGTTTCCAGGAGATGTTGGAGGAAGAGGAG
AATGAATGGTTCATCCCAGCAAGAGATCTCCCTCCAACCCTCGGTCAACTCCAAGACCAA
CTCAACCTTCTGGTCCTCTGTGACACAGGCATCGTCGACGGCCTGGCGATCAACAGCAAT
TTGAACCCTGAAGCACAAGAATTCGTACCAGGGTGGAAGCAC

>ssal_4050536
ATGAAAGACCCAAGTCGCATCAACAAC---------------ACACCA---------AGC
CTCAGCAACATAGAATTGATCCTA---------CATGGACAGTTCATCAATGATGACAAT
CCCTTTGCTGAATACATGTGGATGGAGAACGAGGAGGAATTCAACAGACAGATTGAGGAG
GAACTGTGGGAGGAGGAGTTTATTGAGCAGTGTTTCCAGGAGATGTTGGAGGAAGAGGAG
AACGAATGGTTCATCCCAGCCAGAGATCTCCCTCCAACCCTCGGTCAGCTCCAGGACCAA
CTAAACCTACTGGTCCTCAGTGACACAGGCATCGCCGACGACCTGGCGGTTAACAGCAAT
TTGAACCCTGAAGCGCAAGAATTCGTACCAGGATTGAAGCAC


############################################################

>ssal_4060238
TCAAAGAACATGGTCAAGCAGAAGGCAATGAGAGTGCTGAAGCAGAAGAGAATGTATGAG
GGCCAGAGAGATAACCTCACACAGCAGTCCTTCAACATGGAACAGGCCAACTACACAATA
CAAACTCTCAAAGACACAAAAACAACAGTGGATGCCATGAAAATTGGAGCCAAAGAGATG
AAGGCGGCATACAAGAATGTGAAGATCGATCAGATTGAGGATCTCCAGGACCAGCTGGAG
GACATGATGGAGGACGCCAACGAGGTGCAGGAGGCGATGAGCAGAAGCTACGGGACGCCA
GAGATCGATGACGATGACCTGGAAGCAGAGCTGGATGCCCTGGGAGATGAGCTGCTGCTA
GATGACGACAGCTCCTACCTGGATGAGGCCAGCACTGCCCCCTCCATCCCAGAGGGAATA
CCCAGCGACAGGGCAACAAACCGGGATGGAGTTCTGGTGGATGAATTTGGCCTACCACAG
ATCCCTGCCACA

>ssal_4046321
CATCAGAACATGGTCAAGCAGAAGGCGATGAGGGTACTGAAGCAGAAAAGAATGTACGAG
GGCCAGAGAGACAACCTCACACAGCAGTCCTTCAATATGGAACAGGCCAACTACACAATC
CAAACTCTCAAAGACACAAAAACAACAGTTGATGCCATGAAAATTGGAGCCAAAGAGATG
AAGGCGGCATACAAGAACGTGAAGATTGATCAGATTGAGGATCTCCAAGACCAGCTGGAG
GACATGATGGAGGACGCCAACGAGGTGCAGGAGGCGATGAGCAGAAGCTACGGGACACCA
GAGATCGATGATGATGACCTGGAAGCAGAGCTGGATGCCCTGGGAGATGAGCTCCTGCTT
GATGATGACAGCTCCTACCTGGATGAGGCCAGCACTGCCCCCTCCATCCCAGAGGGAATA
CCCAGTGACAGGGCACCAAACCGGGATGGAGTTCTGGTGGATGAATTTGGCCTGCCACAG
ATCCCGGCTACA

>eluc_5218155
TCAAAGAACATGGTCAAGCAGAAGGCGTTGAGAGTGCTGAAGCAGAAGCGAATGTATGAG
GGCCAGAGGGATAACCTGGCGCAGCAGTCCTTTAACATGGAACAGACCAACTACACAATT
CAGACCCTCAAAGACACCAAAACGACAGTAGGCGCTATGAAAATTGGAGCCAAAGAGATG
AAGAAGGCATACAAGAATGTGAAGATCGATAAGATTGAGGATCTCCATGATCAGCTGGAG
GACATGATGGAGGACGCCAACGAGATCCAGGAGGCCATGGGCAGAAGCTACGGGACGCCA
GAGATCGACGATGATGACCTGGAAGCAGAACTGGATGCCCTGGGAGATGAGCTGCTGATG
GATGAAGACAGCTCCTACCTAGATGAGGCCAACACCGCCCCCTCCATCCCAGAGGGAGTA
CCCAGTGACAGGGCAACAAACCGGGAAGGAGTTCTGGTGGATGAATTTGGCCTACCGCAG
ATCCCTGCTACA


############################################################

>ssal_4041035
------------GATGGGATGGGAGTGGGTATCTCCTGTATGGCTCAGGACTGTTCCCTC
CAAATGCCAGAAGACTTTGTGCTCCCACTGCTGCCTGGTGAGGAGCTGAAGGACAAATAT
AGACGCTACCTCTTCAGGGACTATGTGGAGAGCCACTTCCAGTTGCAGCTGTGTCCAGGG
GCAGACTGCCCCATCGTCATCCAAGTGCAGGAGCCACGGGCCCGCAGAGTACAGTGCATC
CGCTGCAATGAGGTCTTCTGTTTCAAATGCCGGGCCATGTACCACGCCCCAACAGACTGC
CCGACTGTCCGAAGGTGGCTGACCAAATGTGCAGACGATTCCGAGACGGCCAACTACATC
AGTGCGCACACTAAAGATTGTCCCAAGTGCAATATCTGCATTGAGAAGAATGGAGGCTGC
AATCACATGCAATGCTCCAAGTGCAAACACGACTTCTGCTGGATGTGTCTGGGGGACTGG
AAGACCCATGGCAGTGAGTACTATGAGTGCAGTCGCTATAAGGAGAACCCAGACATCGTC
AACCAG

>ssal_4041034
GTACTCGTCAAAGATGGGATGGGAGTGGGTATCTCCTGTATGGCTCAGGATTGTTCCCTC
CAAATGCCAGAGGACTTTGTGCTCCCGCTGCTGCCCAGTGAGGAGCTGAAGGACAAATAT
AGACGCTACCTCTTCAGGGACTATGTGGAGAGCCACTTCCAGCTGCAGCTGTGTCCAGGG
GCAGACTGCCCCATCGTCATCCAAGTGCAGGAGCCACGGGCCCGCAGAGTACAGTGCATC
CGCTGCAATGAGGTCTTCTGTTTCAAATGCCGGATCATGTACCACGCCCCAACAGACTGC
CCAACCATCCGAAGGTGGCTAACCAAATGTGCAGATGATTCAGAGACTGCCAACTACATC
AGTGCACACACTAAAGATTGTCCTAAGTGCAATATCTGCATTGAGAAGAATGGAGGCTGC
AATCACATGCAATGCTCCAAGTGCAAACACGACTTCTGCTGGATGTGTCTGGGGGACTGG
AAGACCCATGGCAGTGAGTACTATGAGTGCAGTCGCTACAAGGAGAACCCAGACATCGTC
AACCAG

>eluc_5217257
GTACTCGTCAAAGATGGGATGGGAGTGGGCATCTCATGTATGGCTCAGGACTGCTCCCTC
CAACTGCCCGAGGACTTTGTGTTCCCACTGCTGCCTGGCGAGGAGCTAAAGGACAAATAT
AGACGCTACCTCTTCAGGGACTATGTGGAGAGCCACTTCCAGTTGCAGCTGTGTCCAGGG
GCAGACTGCCCTATTGTCATCCAAGTGCAGGAGCCATGGGCCCGCAGGGTGCAGTGCATT
CGCTGCAACGAAGTGTTCTGTTTCAAATGCCGCGCCATGTACCATGCCCCAACCGACTGT
CCCACCATCCGGAGGTGGCTGACCAAATGTGCAGACGACTCAGAAACCGCCAACTACATC
AGTGCACACACTAAAGATTGTCCTAAGTGCAATATTTGCATTGAGAAGAATGGAGGCTGC
AATCACATGCAATGCTCCAAGTGCAAACATGACTTCTGTTGGATGTGTCTGGGTGATTGG
AAGACCCATGGGAGTGAGTACTACGAGTGCAGTCGCTACAAGGAGAACCCAGACATCGTC
AACCAG


############################################################

>eluc_5215080
GATGATGTCAAACATTGGAGTGTGTCCAACTTTGATGGTGCCTGGAGGAAAGGGTCCACT
GCTGGAGGATGCAGGAACAATCCCTACACGTTCTGGATGAATCCCCAGTTCAAGATCAAG
TTGGATGAGGAGGATGACGACCCGGATGATAACGAGGTGGGCTGTAGCTTCGTTGTGGGA
CTCATCCAGAAGAACCGGAGACGGATGAGGAAAGTAGGAGAGGACATGCTGACCATCGGG
TTCGCCATCTATGAGGTGCCCCAGCAGTTCCACGGCCAGACAGAGGTCAAACTGGATAAG
AACTACTTCCTGACTCACGCTCAGAAGGCCCACTCTGAGACCTTCATCAACCTAAGAGAG
GTCAGCACGCGCTTCAAACTGCCCCCAGGAGAATATCTCATTGTGCCCTCCACCTTCGAA
CCCAACCAGAACGCAGACTTCTGCCTACGAGTGTTCTCTGAAAAACAGCACGAAACTCAA
CACTGTGATGATCCTATTGAGGCTCACCTAGATGATGACACAGTGTCAGAGGATGAGGTT
GAGTCGTCATTCAGGAGCTTGTTTACAAAGCTAGCTGGAAATGACATGGGGATTTCAGCA
GTTGAGCTTCAGAGTATTTTCAACAAAATCGTTGCTAAACGGACCGACATAAAGACGGAC
GGCTTCAGCATGGACACCGCCAGAGTCATGGTCAACCTCATGGACGACAACGGAAACGGT
AAACTGGGCCTGGGTGAGTTCGCTACACTCTGGAAGAAGATCCAGAAATACCTGGCCATC
TATAAGAAGAATGACATGGATGGGTCTGAAACCATGAGTACCCCTGAGATGAGGATGGCC
TTAAAGGAAGCAGGGTTCACCCTGAACAACAGCATCCATCAGGCCCTGGCAGTGCGCTTC
GGAGAGGCGGATATGACCATCGACTTCGATAACTTTGTGGCCTGTGTAATGAGGCTCGAG
ATGATGTTCAAAGTCTTCTGGAAGCTTGACATGGATAATTCTGGCAATATTGAATTGGAT
TTCTTCCAGTGGTTGTCATTTGCGATGATC

>ssal_4060364
GATGATATAAAACAATGGAGTGTGACCAACTACGACGGGGCCTGGAGGAAAGGGTCGACC
GCTGGAGGATGCAGGAATAATCCCCACACGTTCTGGATGAATCCCCAGTTCAAGATCAAT
CTGGAGGAAGAGGATGACGACCCAGGGGATAATGAGGTGGGCTGTAGCTTCGTGGTGGGA
CTCATCCAGAAGAACAGAAGACGGATGAGGAAAGTAGGAGAGGACATGCACACCATCGGA
TTCGCTATCTATGAGGTACCACAACAGTTCCACGGCCAGAGGGAGGTCCACCTGGATAAG
AACTATTTCCTGACCCATGCCCAGAAGGCCCGCTCTGAGACCTTCATCAACCTGAGAGAG
GTCAGCACCCGCTTCAAACTGCCCCCTGGAGAATACCTCATCGTCCCCTCCACCTTCGAG
GCTGACCTGAACGCTGACTTCTGCCTTAGAGTGTTCTCAGAGAAACAGGCCCAATTTCAC
CGCTGTGAAGACCGCGTAGAGGCTAAACTAGACAATGACACTGTGTCTGAAGCGGAGGTT
GATGCAGGGTTCAGAGGTCTGTTCACAAAGCTAGCTGGAAAAGACATGGAGATTTCAGCA
GCTGAGCTCCAGTCTATTCTCAACAAAATCGTTGCTAAACGAACGGACATAAAGACGGAC
GGCTTCAGCCTAGAAACAGCCAGAGTCATGGTCAACCTCATGGACGACAACGGTAACGGA
CAACTGGGGCTGGGAGAATTTGCGACACTGTGGAAGAAGATCCAGAAATACTTGTCCATT
TATAAGAAAAATGACATGGATAACTCTGGCACCATGAGTACTCCAGAAATGAGGATGGCC
TTGAAGGATGCAGGTTTCAGTCTGAACAACGCCATCCACCAGATTCTGGTTGTTCGGTAT
GGAGAGGCTGACATGACCATCGACTTTGATAACTTTGTCGCCTGCATCATGCGCCTTGAA
ATGATGTTCAAAGTCTTCATGAAGATTGACACGGCTAATACTGGCTCTATTGAATTGGAT
TTCCATCAGTGGTTGTCATTTACCATGATC

>ssal_4043838
GATGACGTTAAACACTGGAGCGTGTCTAACTACGACGGGGCCTGGAGGAAAGGATCGACC
GCTGGAGGATGCAGGAACAATCCCTACACGTTCTGGATGAATCCCCAGTTCAAGATCAAG
CTGGAGGAAGAGGATGACGACCCGGGGGATGATGAGGTGGGCTGTAGCTTCGTGGTGGGA
CTCATCCAGAAGAACAGAAGACGGATGAGAAAAGCGGGAGAGGACATGCACACCATCGGA
TTCGCCATCTATGAGGTGCCAGAACAGTTCCACGGCCAGAGGGAGGTCCACCTGGATAAG
AACTACTTCCTGTCTCACGCTCAGACGGCCCGTTCAGAGACCTTCATCAACCTGAGAGAG
GTCAGCACCCGCTTCAAACTGCCCCCTGGAGAATACCTCATCGTCCCTTCCACCTTCGAA
GCCAACCTGAACGGTGACTTCTGCCTTAGAGTGTTCTCCGAGAAACAGGCCGAGACACTG
CCCTGTGACGACCCGGTTAAGGCAGAACTAGAGGATGATACAGTACCCGAGGGGGAGGTT
GATGCTGGCTTCAGGGGCCTGTTCACTAAGCTAGCTGGAGATGATATGGAGATTTCAGCA
TCTGAGCTCAGGAGTATTTTCAACAAAATCGTTGCTAAGCGAACTGACATAAAGACGGAC
GGCTTCAGCCTAGACACAGCCAGAATCATGGTCAACCTCATGGATGACAGCGGTAACGGC
AAACTGGGTCTGGGAGAATTTGCAACACTGTGGAAGAAGATTCAGAAATACCTGTCCATC
TATAAGAGCAATGACATGGATGGTTCTGGCTGTATGAGCACACCAGAGATGAGGATGGCC
TTGAACAAAGCAGGTTTCAGCCTGAACAACACTCTCCACCAGGTTTTGGCAGCTCGGTAT
GGAGAGGCCGACATGACCATTGACTTTGATAACTTCGTGGCTTGCGTCATGCGCCTGGAG
ATGATGTTCAAAGTCTTCAAGAAGCTTGACATGGATGACACTGGCTTCATTGAATTGGAT
TTCTTTCAGTGGTTGTCATTTTCCATGATC


############################################################

>ssal_4046528
GGAGAGAGGCGAAACACTATGGCATCTATAGCTGCTGGAGTCCTGTTTTTCACTGGTTGG
TGGATAATCATTGATGCAGCTGTGAAATATCCAGATGAGGCAGTCTTCCATCATGCCTAT
CACACCTGTGGAGTCATCGCTACTGTGGCTTTTCTCATGATCAATGCTGTCTCGAATGGC
CAGGTGAGAGGGGACAGCTACAGTGAAGGTTGCATTGGGCAGACAGGAGCTCGTGTGTGG
CTCTTCATTGGCTTCATGCTGGCGTTCGGCTCTCTCATCGCTTCCATGTGGATCCTGTTT
GGAGGCTTCGTAGTGCCCAAGAAACCTGTTGTGTATCCTGGTATTGCGGTTTTCTTCCAA
AATGCATTCATTTTCTTTGGG

>ssal_4038538
GGAGAGAGGCGAAACACCATTGCATCTATAGCTGCTGGAGTCCTGTTTTTCACTGGTTGG
TGGATAATCATTGATGCAGCTGTGAACTATCCAGATGAGGCGACTTTCCATCACGCCTAT
CACGCCTGTGGTGTCATCGCTACTGTGGCCTTTCTCATGATCAATGCTGTCTCAAATGAC
CAAGTGAGAGGGGACAGCTACAGTGAAGGTTGCATTGGACAGACAGGAGCTCGTGTGTGG
CTCTTCATTGGCTTCATGCTGGCGTTTGGATCTCTTATTGCTTCCATGTGGATCCTGTTC
GGAGGCTTCGTAGTGCCCAAGAAACCTGTTGTGTATCCTGGTATTGCCGTTTTCTTTCAA
AATGCATTCATTTTCTTTGGG

>eluc_5215951
GGCGAGAGGCGAAACACCATTGCATCTGTAGCTGCTGGAGTCCTGTTCTTCACTGGT---
TGGTAGATCATCATTGATGCAGCTGTGAAATATCCAGACGAGGCGATTTTCCATCATGCC
TATCACACCTGTGGAGTCATCGCTACTTTGGCCTTTCTCATGATCAACGCTGTCTCTAAT
GGCCAAGTGAGAGGAGACAGCTACAGTGAAGGTTGCATTGGACAGACAGGAGCTCGTGTC
TGGCTTTTCATTGGCTTCATGCTGGCATTTGGCTCTCTCATCGCTTCCATGTGGATCCTG
TTTGGAGGCTTTGTGGTGCCCAAGAAAGCTATTGTGTATCCTGGTATTGCAGTTTTCTTC
CAAAATGCATTCATTTTTTTT


############################################################

>ssal_4057657
GGTCCAGGACAGGGGCAGGAGCTGGAGCCAGAGCAGGTCCTGGCGTTCTGTGATGACAAA
GATGTGGAGGCAGCTGTGGACTTGGCCCTAGTCAAGTATAATCAGAAGCTTCCTTATGGA
AATCAACTAGCACTCTACCAGATTCTGGAGTCCTCAAAGGCTCAGAATGACTCATGCACT
CAGTACTTTGTGGAATTCAATAGCAGGGTCACTGACTGTCCAGCAGGGGGAGACAAAGTC
TGGAGAGACTGTGACTACCTCCCTACTGGGAACAAGGTGCCAAGGCCTTGTAAGGCAACA
GTCCACATGTCAGAGACAGATAAAAAGGTCCTGGCAGTTTTCTGTGACCCA---GTGGAG
GCCCCTGTTGTTGCTGAACGGACCACATGTCTGGGGTGTCCTAGGGAGATTGATGTGGAG
AGTGAAGACCTGAAGGATCCCTTGACATACTCCATCACCAGGTTCAATGCTGATTCTGAC
TCCAGCCACCACTTCATCCTGAACAGTGTTGGCTTCGCTACTAGACAGGTGGTTGCTGGA
TTCAGGTATAGACTGATGTTCGATATGAGGAAAAGCAATTGCTCCAAAGCAGACCACAAA
GAGCTGAACGACGAATGTCATCCAGAT---CCTGATGTGGAACTCGCTCACTGCAATTCC
ACAGTAGATGTGGCACCTTGGAGGCATGAGACTGCAGAAGCAAATGTGGAATGTGCACCG
GGTCCCCTTGACAATTTTGACGTCTTTAGAAGAAGACCTCCTGGTTGGTCTCCCTTGAGG
AACTTCAACAATTTTGCTGAAGTTAAAACAACCCAAGCTTCTACTGCTTCAGCCAAAGAG
GAGTCATCAGAGGAGTCTCAGGAGCGCAGCCCGTCTGCTGTGACCATGGCTAACACAGAC
CCAGAGCCAGCCCTGCCCTCTGTGGCCCCCACCACTGCTGCTGAGAGCCCCTTCCACTGC
CCCTCCAAGCCCTGGAAGCAGTTTGTCCCCCCAACAACCCTGAGGCCTGCACAGGAAAAA
AGCCCAACACCTTTGCCAGTGGTAGAGGAGGGCTTAAGTGATTTAGACTTGCTGGGGAAA
AAA

>eluc_5218840
GCTCCAGGAAAAGGACAGGAGCTCAATCCAGATGAGGTTCTGTTGTTCTGTGATGACAAA
GATGTGGAAGGAGCTGTGAACTTGGCCCTTCTCAAGTTCAATAACAAGCTTCCCAATGGA
AATCAACTAGCTCTCTACCAGATTCTAGGGGCCACAAAGGCTCAAAGTGACTCAGGCACT
CAGTACTTTGTGCAATTCAATAGCAGGGTCACTGACTGTCCAGCAGAGGAAAAGAAAGCC
TGGAAAGACTGTGACTACCTTCCCAGTGGGAACAAGGTGCCAAGCCTTTGTAATGCAACA
GTTCACATGTCAGAGAAAGATACAAATGTCCAGGCAGTTTACTGTGACCCA---GTGGAG
GCCCCAGTTGTTTTTGAACACCGCAAATGTCTGGGTTGTCCTGAAGATATTGATGTGGAT
AATGAGGATCTAAAGGCACCTGTGACATACTCCATTGCCAAGTTCAGTGCTGAGTCTGTC
TCCAGCCATCACTTTGTCCTGAACAGTATTAGTACAGCTTCGAGACAGGTGATTGCTGGA
TTAAGGTACAGGCTGACGTTCGATATGTGGAAAAGCAATTGCTCCGAAGCGGAACACAAA
GAGCTGAGCGATGAATGTCTTCCCAATAATCAGGATGTGGAATTAGCCTACTGCAATTCA
ACAGTAGATGTGGCACCTTGGAGGCATGAGACCGCACAAGCAAATTTGGAGTGTGATCAG
GGTCCAGTTCCTAGT------ACCTTAAGAAGAAGGCCTCCTGGATGGTCTCCATTGAGG
AACATCCACAATTTTGCTGAGGTG------ACCCCAGTACCTACTGCTGCTGTGAAAGAC
---TCATCGGAGGAGTCTCAGGAGCGAAGC------------CCGACAGCCAGTACCAAC
------CCAGCCCTACCCTCT---GTGGCCCCTACTTCTGCGGAGAACCCGTTCCACTGC
CCCTCCAAGCCATGGAAGCAGTTTGTCCCCCCGACAACCCCCAACATCGTACAGGAGGAA
ACCACAGCTTCGCCA---------GCAGACAACTTCACAGATTCTGACCTGGTGGGGGGA
AAA

>ssal_4039088
---CTAGGACAGGGGCAGGAGCTTGAGCCAGAGCAGGTCCTTGTGTTCTGTGATGACAAA
GACGTGGAGGCAGCTGTGGACTTGGCCCTTGTCAAGTATAATGAGAAGCTTCCTTATGGA
AATCAACTAGCACTCTACCAGATTCTGGAGGCCTCAACGGCTCAGAGTGACTCAGGCACT
CAGTACTTTGTGGAATTCAATGGCAGGGTCACTGACTGTCCAGCAGGGGGAAACAAAGTC
TGGAGAGACTGTGACTACCTCCCAACTGGGAACCAGGTGCCAATCCCTTGTAATGCAACG
GTCCTCATGTCAGAGACAGATAAAGAGGTCCTGGCAGTTTTCTGTGACCCAGTTGTGGAT
GCCCCTGTTGTTGCTGAACGCTCCACATGTCTGGGGTGTCCTAGGGAGATTGATGTGGAC
AGTGAGGATCTAAAGGCTCCTGTGACATACTCCATCACCAGGTTCAATGCAGATTCTGAC
TCCAGCCATCACTTCGTCCTGAACAGTGTTGGTTTTGCTACGAGACAGGTGGTTGCTGGA
TTCAGGTATAGACTGATGTTCGATATGAGGAAAAGCAATTGCTCCAAAGCGGACCACAAA
GAACTTAACGATGAATGTCATCCAGATGCTGAAGATGTGGAACTTGCTCACTGCAATTCT
ACAGTAGATGTGGCACCTTGGAGACATGAGACTGCAGAAGCAAATGTGGAATGTGCACCA
GGTCCCCTTCAGAAT---GAAGTCTTTAGAAGAAGGCCTCCTGGATGGTCTCCCTTGAGG
AACTTCAACAATTTTGCTGAAGCA------ACTCCACCCTCAACTGCTTCAGCCAAAGAG
GAGTCTTTAGAGGAGTCTCAGGAGCTCAGC---CTGACTGTCACCACGGCTAGCAGAGAC
CCAGAGCCAGCCATGCCC---------CCCACCACTACTGCCGAGAGCCCTTTCCACTGC
CCCTCCAAGCCCTGGAAGCAGTTTGTCCCTCCAACAACCCCCAGCACTGCACAGGAGAAA
AGCACAACACCCCCACCAGTGGCAGAGGGGTGCTTCACTGATTTAGACTTGCTGGGGAAA
AAA


############################################################

>ssal_4040362
ATGATCCGAGGTCTGCTGTCGGTGCTGTTGGTCCTGGTGGCCGTAGCCGTGTCTTCATCT
CTGGCTAAGCCTGAGAAGAACATCGCCAAGAGGGGGAAGAGGATCCCTCAGACTCTCTCC
AGAGGCTGGGGTGATCAACTAATCTGGGCTCAGACCTATGAGGAGGCTCTGTACTGGGCT
AGGGCACAGAACAAGCCTCTGATGGTCATCTTCCACCTGGAGGACTGTCCTCACAGTGCA
TCCATGAAGAAGGTCTTCGCTGAAGACAAGGACATCCAGAAGGTGGCTGATGAAGACTTC
ATCATCCTCAATCTGGTGTATGAAACCACAGACAAGCATCTTTCCCCTGATGGCCAGCAC
GTCCCTAGAATCATCTTTGTCGATCCCTCTATGACAGTGAGAGCTGACATCACAGGGCGC
TACTCCAACCGTATGTACGCCTATGAGCCTTCTGACATCAAACTCTTACTGAGCAACATG
CAGAAGGCCAAGAAGCTGCTGAAGACTGAGTTG

>ssal_4041797
ATGATCCGAGGTCTGCTGTCGGTGTTGTTTGTCCTTGTGGCCGTAGCCGTGTCGTCATCT
CTGGCCAAGCCTGAGAAGAACATCGCCAAGAGGGGGAAGAGGATCCCTCAGACTCTCTCT
AGAGGCTGGGGTGATCAGCTGATCTGGGCTCAGACCTATGAGGAGGCTCTGTACTGGGCC
AGGGCACAGAACAAGCCTCTGATGGTCATCTTTCACCTGGAGGACTGTCCCCACAGCGCA
TCCATGAAGAAGGCCTTCGCTGAAGACAAGGACATCCAGAAGGTACTTGATGAAGACTTC
ATCATTCTCAATCTGGTGTATGAAACCACAGACAAGCATCTCTCCCCTGATGGCCAGTAT
GTCCCCAGAATCATCTTTGTCGATCCCTCTATGACAGTGAGAGCTGACATCACAGGACGC
TACTCCAACCGCATGTACGCCTATGAGCCTTCTGACATCCAACTCTTGTTGAGCAACATG
CAGAAGGCCAAGAAGCTGCTGAAGACTGAGTTG

>eluc_5218431
ATGATCCGAGGGTTGCTTTCGGTTCTGTTGGTGGTGGTGGCTGTCAGCGTGTGTCCAGCG
ATGGCCAAGCCTGGGAAGAACATCCCCAGTAGGGGCAAGAGGATCCCTCAGACTCTGTCC
AGAGGCTGGGGTGACCAGCTGATCTGGGCTCAAACCTATGAGGAGGCTCTATACTGGGCC
AGGGCACAGAACAAGCCTCTGATGGTCATCTTCCATCTGGAGGATTGTCCCCACAGTGCA
GCTATGAAGAAGGCATTTGCTGAAGAAAAGAACATCCAGAAGATAGCTGATGAAGACTTC
ATTGTCCTCAATCTTGTGTATGAAACAACAGACAAGCATCTTTCCCCTGATGGTCAGTAC
GTTCCCAGAATCATCTTTGTCGATCCATCTATGACAGTCAGAGCCGACATCACAGGACGC
TACTCCAACCGCATGTACGCCTATGAGCCTTCTGACATCAAACTCTTGTTGAGCAACATG
GAGAAGGCCAAGCAGCTGCTGAAGACTGAGCTG


############################################################

>ssal_4051364
ATGTCCGCTATCCAGAACCTCCAAACTTTCGACCCCTTTGCTGATGCAACTAAGGGTAAT
GACAGACTCCCATCTGGGACTGACGACTACATCCACATAAGAATCCAGCAGCGTAACGGC
AGGAAGACTCTGACCACGGTCCAGGGCATAGCCATCGACTATGATAAGAAGAAGCTAGTC
AAGGCCTTTAAGAAGAAATTTGCCTGCAATGGGACAGTGATTGAGCACCCAGAGTATGGG
GAAGTGATTCAGCTGCAAGGTGACCAGCGCAAGAATATCTGCACGTTTCTGATTGAGATT
GGTCTGGCGAAAGAGGAGCAGCTCAAGGTCCACGGATTC

>ssal_4041355
ATGTCCTCTATTCAGAACCTCCAATCTTTTGATCCCTTTGCTGATGCAACCAAGGGTGAC
GACTTACTCCCGGCAGGGACAGAAGATAAAATCCACATAAGGATACAGCAACGAAACGGA
CGCAAGACCCTAACCACTGTTCAAGGGATCGCGGCCGATTACGACAAGAAGAAGCTTGTG
AAGGCCTTCAAGAAGAAATTTGCCTGCAATGGTACTGTGATTGAGCACCCTGAGTACGGT
GAAGTCATCCAGCTGCAGGGAGACCAGAGAAAAAACATCTGCCAGTTCCTCATGGAGATC
GGCATTGTCAGGGAGGAGCAGTTGAAGGTCCACGGATTT

>eluc_5224616
ATGTCCTCTATCCAGAGCCTCAAATCTTTTGATCCCTTTGCTGATGCCACTAAGGGTGAC
AACTTGCTCCCGTCAGGGACTGAAGATAAAATCCACATAAGGATACAGCAACGAAACGGA
CGCAAGACCCTGACCACTGTGCAAGGAATCGCAACTGATTACGGCAAGAAGAAGCTTGTG
AAAGCTTTCAAGAAGAAATTTGCCTGCAATGGTACTGTGATTGAGCACCCAGAGTACGGT
GAGGTTATCCAGCTGCAGGGAGACCAAAGGAAAAACATCTGCCAGTTCCTCCTGGAGATC
GGCATTGTCAGGGAAGAGCAGTTGAAAGTTCACGGATTT


############################################################

>ssal_4059629
ATGCTGAGTGAGGTAGAGGCCAAAGAGCTGCTGTCCTTCCTCACACTGGACACCAGGCCA
GACGTCAAGGGCCAGGCTACGGAGTACATCCTGGGCCTCTCTGGCAACAGGGATGGCTGT
CGCTACCTACAGACAAAACCTGACTTCCTTAAAGCCTTGGTGACCCTTACTACCGACCCC
TCCATCGCTATCGTCAAAGACTGTTACCACTCTCTCATCAACCTCTCGGCTGATGAGACC
ATGCACCAATCGCTGATCAAAGACTCGGACTTCCTCCCTATGTTGTTTAAAAACCTCCTG
GACCCAGAATTTATGTTTGCGGACCGTATCTGTACGATCCTCACTAACCTGTCGCGGCAC
GTGAAGACGTGTAAAGAGGTGTTTAAGGCTATGCAGGAGCAGGAGATAGGTTTGGCGCAG
ATAGTGGACATCTTCTGCACTGAGGGCTACAACAATCAGGCATCGCTCCATTACCTGGGC
CCCCTCCTCTCCAACCTCACACAGCTGCCCGAGACCAGACACTTTATCCTGGATAAGGAG
AGGTGTGTAGTTCAGAGGCTCCTTCCCTACACCCAATACCAGGCCTCAACAATCAGACGA
GGGGGAGTCATTGGCACTCTGAGAAATTGTTGCTTTGATCATGCTCATCATGAGTGGTTG
CTGAGTGATGCGGTGGACATTCTGCCTTTCCTGTTGCTGCCTCTCGCAGGGCCTGAGGAA
CTGTCTGACGAGGAGAATGAAGGGTTACCCGTCGACCTCCAGTACTTACCAGAGGACAAG
GAAAGAGAGGAGGATCCTGACATTCGCAAGATGCTCATTGAGACCATGATACTGTTGACA
GCTACCAAAGTAGGTAGGCAGATTCTGAAGGCCAGGAACGTCTACGCCATCATGAGGGAG
TTCCACAACTGGGAAAAGGAACTTCACGTGGCCGCTGCTTGTGAGAAGCTCATACAGGTG
CTGATCGGGGACGAGCCAGAGCCAGGCATGGAGAACCTGTTGGAGGTGGAGATTCCTGAG
GACGTGGAGGTGAAGCTCAAAGACATGGATGCCAAGGAGCAGGAGCAGTTGGAGAAGGAC
CAGGAAGATCTGTTAAATCCAGACAAGTCCCAGCAGTGTGCTGGCATAGTGAGGATGATG

>ssal_4061871
ATGTTGAGTGACGTGGAGGCAAAAGAGCTGCTGTCCTTCCTCACCCTGAACACCAGGCCG
GACGTCAAGGGCCAGGCCACAGAGTACATCTTGGGCCTATCAGGCAACAGGGACGGCTGT
CGCTACCTACAGTCAAAACCTGACTTCCTTAAAGCCCTGGTGACCCTCACCACCGACCCC
TCTATCGCCATCGTCAAAGACTGTTACCACTCTCTCATCAACCTCTCGGCTGACGAGACC
ATGCACCAACCGCTGGTGAAAGACGCTGACTTCCTCCCTATGTTGTTTAAAAACCTCCTG
GACCCAGAGTTTATGTTTGCAGATCGTATCTGTACGATCCTTACTAACCTGTCGCGGCAC
GTGAAGACGTGTAAAGAGGTGTTTAAGGCTATGCAGGCGCAGGAGATAGGTCTGACGCAG
ATAGTGGAAATCTTCTGCACTGAGGGCTACAACAAGCAGGTGTCACTCCATTACCTGGGC
CCCCTCCTCTCCAACCTGACTCAGCTGCCCGAGACCAGACACTTTATCCTGGATAGGGAG
AGATGTGTAGTGCAGAGACTCCTTCCCTACATACAGTACGAGGCCTCCACAATCAGACGA
GGGGGAGTCATTGGCACTCTGAGAAATTGTTGCTTTGACCATGCTCATCATGAGTGGTTG
CTTAGTGATGCGGTGGACATTCTGCCTTTCCTGTTGCTGCCTCTCGCTGGGCCTGAGGAA
CTCTCTGACGAGGAGAATGAAGGGTTACCCGTCGACCTCCAGTACTTGCCAGAGGACAAG
AAAAGAGAGGAGGATCCCGACATTCGCAAGATGCTCATTGAGACCATGATACTGCTGACT
GCGACCCAAGTGGGCCGGCAGTTTCTGAAGGCCAAGAACACCTACGCCATCATGAGGGAG
TTCCACAACTGGGAAAAGGAACCTCACGTGGCCGCTGCTTGCGAGAAGTTTATACAGGTG
CTGATCGGGGATGAACCGGAGCCAGGCATGGAGAACTTGTTGGAGGTGGAGATTCCTGAG
GATGTGGAGGTGAAGCTCAAAGACATGGATGCCAAGGAGCAGGAGCAGTTGGAGAAGGAC
CAGGAAGATCTGTTAAATCCAGACAAGCCCCAGCAGTGTGCTGGCATAGTGAGGATGATG

>eluc_5220785
ATGTTGAGTGACGTGACTGCGGAAAAGCTGATGTCCTTCCTTAACCTGGACACCATGCCA
GACATCAAGGGCCAGGCCACTGAGTACATCCTGGGTCTCTCTGGCAACAGGGATGGTTGT
CGCTTCCTTCACACAAAACCATACTTGATAAAAGCCCTGGTGACCTTAACCACTGACCCC
TCTATTGCTATCGTGAAAGACTGTTACCACACTCTCATCAACCTCTCGGCTGAC---TAG
ACCATGCACAGACTGCTGGTGAAAAACCCTGACTTCCTCCCAATGTTGTTTAAAAACATT
CTGGATCCAGGGTATATGTTTGCGGACCGTATCTGTACAATCCTAACAAACCTGTCACGA
CACATGAAAACGTGTAAAGAAGTATTCAAGGCTATGCATGATCATGGGATCAGCCTGGCA
CAAATA---GTGTAGATCTTCTGCACCGAGGACTACAACAAACAGGCGTCGCTCCACTAC
TTGGGCCCTCTCCTCCCCAACCTCACCCAGCTGCCTGAGACCAGGCAATTTATCCTGTAT
AAGGACAGGTGTGTAGTGCATAGACTCCTTCCATACACCCAGTACGAGGCCTCAACGATC
AGAAGAGGGGGAGTAATTGGCACTCTGAGGAATTGTTGCTTTGACCATGTTCATCATGAG
TGGTTGTTAGGCGAAGCGGTGGACATTCTGCCCTTCCTGTTGTTGCCACTTGCTGGACCT
GAAGAACTGTCGGAAGAGGAGAATGAAGGGTTACCCGTCGATCTGCAGTATTTGCCAGAG
GACAAGAAAAGAGAGGAGGATCCAGATATTCGCAAGATGTTCATTGAGACATTGATACTG
TTGACTGCTACCCAAGTGGGTCGGCAGATTTTAAAAACCAAGAACGTTTACGCCATCATG
AGGGAGTTCCACAACTGGGAAAAGGAACCTCAAGTAGTCGCTGCTTGTGAGAAGCTCATA
CAGGCACTGATTGGGGATGAGCCAGAACCAGGGATGGAGAACCTGTTGGAGGTGGAGATT
CCTAAAGACGTGGAGGTGAAGCTCAAAGACATGGAAGCCAAGGAGCTGGAGCAGTTGGAG
AAGGACAAGGAAGATCTGTGGAATCCAGCCAAGGCCCAGCACTGTGCTGGCATAGTGAGG


############################################################

>ssal_4035887
ATGGCGCTTCATAAACTC---CGTCTGTCCTCGCTGTTCCGCTCCGCCGTGTCATTGACA
CTGCGCAGGAATGTCGGCCTGTCTGCTGTTCTCTTTAACCGGGCCAAGGACTTGGACCCT
ATCCAGAAACTATTCCTAGATAAGATCCGCGACTACAGCACCAAGAGCAAGGCTGCAGCA
GGTGGGATTGTTGATGCAGGCCCCTCTTACGAAAAGGGTGTCTCAGAGGAGATCACCAAA
CTGCAGAGGTTATACGGGACCGGTGACCTCACCAAATTCCCTGACTTCAAATTTACAGAG
CCCCAGCTGCAGGAAGTGGCCAAG

>eluc_5216541
ATGGCACTTCATAAACTATTCCAGCTGTCCACCCTGCTCCGATCTACTGTGTCATTGACA
GTGCGCAGGAATGTTGGCCTATCTGCAGTCCTTTTCAACAAGGCCAAGAACCTGGACCCT
ATCCAGCAACTCTTTCTAGACAAGATCCACGATTACGCCACCAAGAGCAAGGCTGCACCA
GGTGGGATTGTCGATGCAGGCCCCTCCTACAAAAAGGGTGTAGCAGAGGAGATCACCAAA
CTGCAGCGGTTATACGGGACTGGTGATCTCACAAAATTCCCTGAGTTCAAATTCACAGAG
CCCCAGCTGCAGGAAGTAGCC---

>ssal_4043371
ATGGCTCTTCATAAACTATTCCGGCTGTCCTCGTTGTTCCGCTCAGCGGGGTCATTGACA
CTACGCAGGAATTTCGGCCTGTCTGCTGTCCTCTTCAACCGGGCCAAGGACCTGGACCCT
ATCCAGAAACTATTCCTAGACAAGATCCGCGACTACAGCACCAAGAGCAAGGCTGCGGCA
GGTGGGATTGTTGATGCAGGCCCCGCTTACGAAAAGGGTGTCTCAGAGGAGATCACCAAA
CTGCAGAGGTTATACGGGACCGGTGACCTCACCAAATTCCCTGACTTCAAATTTACAGAG
CCCCAGCTGCAGGAAGTGGCCAAG


############################################################

>ssal_4041517
GTGTATGCAGAACACAAAGTTCTGCATATTGATTTAGTTATTACTGGATGCAGTGATTCA
GATGGAGTGGACATGTATGGACTGGATGGGGAAGAGATGTGGTACGCAGACTTCAACAAG
GGGGAGGGAGTGGTGGCCCTGCCTCCGTTTGCAGATCCATTTACCTTCCATGGAGCTTAT
GAAGGGGCTGTAGGTAACCAGGGGGTATGCAAAGCAAACCTGGCCGTAAACATAAAAGCT
TACAAGAACCCAGAAGAGAAAATAGACCCTCCTCACAGCAGCATCTACCCCCGGGACGAT
GTGGACCTGGGGGTGGAGAACACCCTCATCTGCCACGTCAGCGGGTTCCACCCTGCACCT
GTCCGAGTCAGGTGGACCAGGAACAATCAGAACCTGACAGAGGGAGTACGTCTCAGCACC
CCCTACCCCAACGCTGATTTCACCCTCAACCAGTTCTCCAGTCTGCCCTTCACCCCAGAG
GAGGGAGACATCTATGGCTGTACTGTGGAGCACAAGGGCCTCGCTGAGCCCCTGACTCGG
ATCTGGGAGCCTGAGGTGATCCAGCCCAGTGTGGGTCCTGCTGTGTTCTGTGGAGTGGGT
CTGACTGTGGGGCTGCTGGGAGTGGCTGCCGGAACATTCTTCCTCATCAAAGGGAACCAG
TGTAAC

>eluc_5224666
GTCTATGCAGAAATAAAGGTTCTGCATATTGATTTATATACTGATGGATGCAGTGACTCA
GATGGAGTTGATATGTATGGACTTGACGGTGAAGAGAAGTGGTACGCAGACTTCAACAAG
CAGAAGGGAGTGGAGCCGTTGCCTCCATTTGCAGATCCACTCACCTACCCTGGAGGTTAT
GAACAGGCTGTAGCCAACCAACAGATATGTAAACAAAACCTGGCCACATCTATAAAAGCC
AACAAGAACCCAGAAGAGAAAATAGTCCCTCCTCACAGCAGCATCTATCCCAGGGATGAT
GTGGTTTTGGGGGTGAAGAACACTCTCATCTGTCATGTTAGTGGGCTCCACCCCGCACCT
GTGAGAGTCAGATGGGCCAGGAACAATCAGATTGTAACAGAGGGAGTACGTATGAGCACC
CCCTACCCCAACCAGGACTTCTCCCATAACCAGTTCTCCAGTCTGACCTTCACTCCAGAG
GAGAGAGACATCTACAGCTGCACTGTGGAGCACCAAGGCCTTTCTGAGCCCCTGACACGG
ATTTGGGAGCCTGAGGTGACCCAGCCCAGTGTGGGTCCTGCTGTGTTCTGTGGAGTGGGT
CTGACTCTGGGGCTGCTGGGAGTGGCTACCGGAACATTCTTCCTCATCAAAGGAAACGAG
TGTAAC

>ssal_4052099
GTGTATGCAGAACACAAAGTTCTGCATATTGATTTAGCTATTACTGGATGCAGTGATTCA
GATGGAGTGGACATGTATGGACTGGATGGGGAAGAGATGTGGTACGCAGACTTCAACAAG
GGGGAGGGAGTGGTGGCCCTGCCTCCGTTTGCAGATCCATTTACCTTCCCTGGACATTAT
GAAGGGGCTGTAGGTAACCAGGGGGTATGCAAAGCAAACCTGGCCACATCTATAAAAGCT
TACAAGAACCCAGAAGAGAAAATAGCCCCTCCTCACAGCAGCATCTACCCCCGGGACGAT
GTGGACCTGGGGGTGGAGAACACCCTCATCTGCCATGTCAGCGGGTTCTACCCTGCACCT
GTCCGAGTCAGGTGGACCAGGAACAATCAGAACCTGACAGAGGGAGTACGTCTCAGCACC
CCCTACCCCAACGCTGATGTCACCTTCAACCAGTTCTCCAGTCTGCCCTTCACCCCAGAG
GAGGGAGACATCTATGGCTGTACTGTGGAGCACAAGGGCCTCGCTGAGCCCCTGACTCGG
ATCTGGGAGCCTGAGGTGATCCAGCCCAGTGTGGGTCCTGCTGTGTTCTGTGGAGTGGGT
CTGACTGTGGGGCTGCTGGGAGTGGCTGCCGGAACATTCTTCCTCATCAAAGGGAACCAG
TGTAAC


############################################################

>ssal_4061370
ATGGCCCAATGCACGGAACCGTCTACCAGCACAGGGGCGAACGGAGAGCTGAAAAAGCCG
AGGAAGGTCGCTGTTATCACGGGCATCACTGGACAGGATGGCTCCTACCTGGCTGAGTTC
CTGCTGGAGAAGGGCTATGAGGTTCACGGTATCCTGCGTAGATCCAGCTCTTTCAACACT
GGTCGTATAGAGCACCTGTACCAGAACCCCCAGACACACACTGAGGGA------------
---------AACATGAAGCTACACTATGGGGACCTGACAGACAGTACTTGCCTGGTGAAG
ATCATCAACCAGGTCAAACCTACAGAAATCTACAACCTGGGAGCCCAGAGCCACGTCAAG
ATCTCCTTTGAGCTGGCTGAGTACACAGCTAATGTGGACGGTGTTGGTACCCTGCGTCTG
CTGGACGCTATAAAGACGTGTGGTCTGACCAACAGTGTCAAGTTCTACCAGGCCTCTACT
AGTGAACTGTATGGGAAGGTCCAGGAGATCCCTCAGAAAGAGACCACGCCGTTCTACCCC
CGCTCACCTTACGGTGCTGCTAAGTTGTATGCTTATTGGATTGTGGTGAACTTCAGGGAG
GCCTATAACCTGTTTGCTGTCAACGGGATCCTCTTCAACCACGAGAGCCCCAGAAGAGGA
GCGAACTTCGTGACGCGTAAGATCAGTCGTTCTGTGGCGAAGATTCACCTGGGCCAGCTG
GAGAGCTTTAGTCTGGGTAACCTGGACTCCAAGAGAGACTGGGGCCACGCCAAGGACTAC
GTAGAGGCTATGTGGCTGATGCTTCAGCAGGAGGAGCCAGAGGACCTT

>eluc_5225144
ATGTCTGAATGCACCGAACCGTCCACCAGCACAGGCGCGAACGGAGACGTGAGAAAG---
TAGAGGAAGGTGGCTGTAATCACAGGCATCACTGGACAGGATGGCTCATACCTGGCTGAG
TTCCTGCTGGAGAAGGGCTATGAGGTTCATGGTATCCTGCGTAGATCCAGCTCTTTCAAC
ACTGGTCGTATTGAGCACCTATATCAGAACCCCCAGACCCACACCGAGGGAAGGTTTGGA
TCCTATAGTGGCTACATGAAATTGCACTATGGCGATCTGACAGACAGTACTTGTCTGGTG
AAGATCATCAACCAGGTCAAACCTACAGAGATCTACAACCTGGGTGCCCAGAGCCATGTC
AAGATCTCCTTTGAGCTGGCGGAGTACACTGCTAATGTGGATGGTGTCGGGACCCAGCGG
CTGCTGGACGCCATAAAGACCTGCGGTCTGACCGACAGCGTCAAGTTCTACCAGGCATCC
ACCAGTGAACTCTACGGCAAGGTCCAGGAGATCCCTCAGAAAGAGACCACACCATTCTAC
CCACGCTCACCTTATGGCACTGCTAAGCTCTATGCCTATTGGATCGTGGTGAACTTCAGG
GAGGCCTACAACCTGTTTGCTGTGAACGGGATCCTCTTCAACCATGAGAGCCCCAGGAGA
GGAGCAAACTTTGTAACACGAAAGATCAGTCGATCTGTGGCAAAGATTCACCTAGGCCAG
CTGGAGAGCTTTAGCCTGGGAAACCTGGACTCCAAGAGAGACTGGGGCCACGCCAAGGAC
TATGTCGAGGCTATGTGGATGATGCTT---------------------

>ssal_4053737
ATGGCCCAATGCACGGAACCGTCTACCAGCACAGGGGCGAACGGAGAGCTGAAAAAGCCG
AGGAAGGTCGCTGTTATCACGGGCATCACTGGACAGGATGGCTCCTACCTGGCTGAGTTC
CTGCTGGAGAAGGGCTATGAGGTTCACGGTATCCTGCGTAGATCCAGCTCTTTCAACACT
GGTCGTATAGAGCACCTGTACCAGAACCCCCAGACACACACTGAGGGAAAGGATGGAACT
ACAGGTGGCCACATGAAGCTACACTATGGGGACCTGACAGACAGTACTTGCCTGGTGAAG
ATCATCAACCAGGTCAAACCTACAGAAATCTACAACCTGGGAGCCCAGAGCCACGTCAAG
ATCTCCTTTGAGCTGGCTGAGTACACAGCTAATGTGGACGGTGTTGGTACCCTGCGTCTG
CTGGACGCTATAAAGACGTGTGGTCTGACCAACAGTGTCAAGTTCTACCAGGCCTCTACT
AGTGAACTGTATGGGAAGGTCCAGGAGATCCCTCAGAAAGAGACCACGCCGTTCTACCCC
CGCTCACCTTACGGTGCTGCTAAGTTGTATGCTTATTGGATTGTGGTGAACTTCAGGGAG
GCCTATAACCTGTTTGCTGTCAACGGGATCCTCTTCAACCACGAGAGCCCCAGAAGAGGA
GCGAACTTCGTGACGCGTAAGATCAGTCGTTCTGTGGCGAAGATTCACCTGGGCCAGCTG
GAGAGTTTTAGTCTGGGTAACCTGGACTCCAAGAGAGACTGGGGCCACGCCAAGGACTAC
GTAGAGGCTATGTGGCTGATGCTTCAG---------------------


############################################################

>eluc_5221921
GGTGAAACAAAGATTGAGTACAGAGCATGGAACCCTTTCCGGTCAAAGCTGGCAGCAGCC
ATATTGGGTGGTGTTGACCAGATCCACATCAAACCTGGTGCTAAGGTCATGTACCTGGGA
GCTGCGTCAGGGACAACGGTGTCCCACGTGTCTGACATTGTTGGACCTGAGGGTCTTGTG
TATGCTGTGGAGTTCTCTCACCGGTCAGGACGTGATCTCCTCAACGTTGCAAAAAAGAGA
ACCAACATAATTCCCATCATTGAGGACGCTCGGCATCCACACAAATACCGCATGCTTGTT
GGCATGGTAGATGTAATCTTTGCTGATGTGGCCCAGCCCGATCAGACCAGAATTGTTGCT
CTCAATGCTCACAATTTCCTCAAGAACGGAGGGCACTTTGTCATCTCAATTAAGGCAAAC
TGCATTGATTCAACTGCAGCACCAGAGGCTGTGTTTGCTGCAGAGGTGAAGAAGATGGGC
TCAGAAAACATGAAGCCCCAGGAGCAGTTGACACTGGAGCCTTATGAGAGGGATCACGCC
ATTGTTGTAGGAATCTACAGACCTGCCCCTAAGAGTAAGAAG

>ssal_4059666
GGAGAAACAAAGATTGAGTACAGAGCGTGGAACCCTTTCCGGTCAAAGCTGGCAGCAGCC
ATCTTGGGAGGAGTTGACCAGATCCACATCAAACCTGGCTCGAAGGTCATGTACCTGGGT
GCCGCATCAGGGACGACAGTGTCCCACGTGTCAGACATCGTTGGACCTGAGGGTCTTGTG
TATGCTGTAGAGTTCTCTCACAGGTCAGGTCGTGATCTGCTCAATGTTGCCAAAAAGAGA
ACCAACATCATTCCCATCATTGAGGACGCCCGGCATCCACACAAATACCGCATGCTTGTT
GGCATGGTAGATGTCATCTTCGCTGATGTGGCCCAGCCTGATCAGACCAGAATTGTTGCA
CTCAACGCTCACAATTTCCTTAAGAACGGAGGGCACTTTGTCATCTCAATCAAGGCAAAC
TGCATTGATTCAACGGCAGCACCGGAGGCTGTGTTTGCTGCAGAGGTGAAGAAGATGGGC
TCGGAAAACATGAAGCCCCAGGAGCAGCTGACATTGGAGCCTTATGAGAGAGATCACGCC
ATCGTAGTTGGAATCTACAGACCTACTCCCAAGAATAAGAAG

>ssal_4059656
GGAGAAACGAAGATTGAGTACAGAGCGTGGAACCCTTTCCGGTCAAAGCTGGCAGCAGCC
ATCTTGGGAGGGGTTGACCAGATCCACATCAAACCTGGCTCGAAGGTCATGTACCTGGGA
GCTGCATCAGGGACGACAGTGTCCCACGTGTCAGACATCGTTGGACCTGAGGGTCTTGTG
TATGCTGTAGAGTTCTCTCACAGGTCAGGGCGTGATCTGCTCAATGTTGCCAAAAAGAGA
ACCAATATCATTCCCATCATTGAGGACGCCCGGCATCCACACAAATACCGCATGCTTGTT
GGCATGGTAGATGTCATCTTCGCTGATGTGGCCCAGCCTGATCAGACCAGAATTGTTGCA
CTCAACGCTCACAACTTCCTCAAGAACGGAGGGCACTTTGTCATCTCAATCAAGGCAAAC
TGCATTGACTCAACGGCAGCACCGGAGGCTGTGTTTGCTGCGGAGGTGAAGAAGATGGGC
TCAGAAAACATGAAGCCCCAGGAGCAGCTGACACTGGAGCCTTATGAGAGAGATCACGCC
ATCGTAGTAGGAATCTACAGACCTGCCCCCAAGAATAAGAAG


############################################################

>eluc_5216775
ATGGCTATGCAAGCAGCTAAACGAGCTAATATTCGATTACCACCAGAAGTCAACAGAATA
CTCTACATTAGAAACCTACCATACAAGATCACAGCTGAAGAAATGTACGACATCTTTGGG
AAATATGGACCAATACGGCAGATTCGAACTGGAAACACACCTGAATCAAGAGGGACCGCT
TACGTGGTCTACGAGGACATCTTTGATGCCAAGAACGCTTGTGATCACCTGTCTGGATTC
AATGTCTGCAACAGATATCTTGTTGTTTTGTACTACAATGCCAACAGGGCTTTCCAGAAG
ATGGACACAAAGAAGAAAGAGGAGCAGCTGAAACTTCTGAAGGAGAAATATGGTATCAAC
ACAGACCCCCCGAAA

>ssal_4033532
ATGGCTATGCAAGCAGCTAAACGAGCTAATATTCGATTACCACCTGAAGTCAACAGAATA
CTCTACATTAGAAATCTACCATACAAGATCACAGCTGAAGAAATGTACGACATCTTTGGG
AAATATGGACCAATACGACAGATTCGAACTGGAAACACACCGGAATCAAGAGGGACAGCT
TACGTAGTCTACGAGGATATCTTTGATGCCAAGAACGCCTGCGATCACCTGTCTGGATTC
AATGTCTGTAACAGATATCTTGTAGTTTTATACTACAATGCAAACAGGGCGTTCCAGAAG
ATGGACACAAAGAAGAAAGAGGAGCAGCTGAAGCTTCTGAAGGAAAAATACGGCATCAAC
ACAGATCCCCCAAAA

>ssal_4056491
ATGGCTATGCAAGCAGCTAAACGAGCCAATATTCGATTACCACCTGAAGTCAACAGAATA
CTCTACATTAGAAATCTACCATACAAGATCACAGCTGAGGAAATGTATGACATCTTTGGG
AAGTATGGACCAATACGGCAGATTCGAACTGGAAACACACCGGAATCAAGAGGGACAGCT
TATGTGGTCTACGAGGACATCTTTGATGCCAAGAATGCCTGCGATCACCTTTCTGGATTC
AACGTCTGCAACAGATATCTTGTAGTTTTATACTACAATGCAAACAGGGCTTTCCAGAAG
ATGGACACCAAGAAGAAAGAGGAGCAGCTGAAGCTTCTGAAGGAGAAATATGGCATCAAC
ACAGATCCCCCAAAA


############################################################

>eluc_5221124
ATGGCTAGTCTTCGAGCTCTGGGTGCACTCTCCCGAGTTACAGCAAGGAGATACAACGTC
ATGTCAGATATCTCATCTCGTACCTTTTCAGTTGCCCCTGTCGTTTCAGTCCGATCCTTT
GTCAACTACGAAGTTAAGGAGGATGTTGCAGTTATTCGGATGAATGACCCAAATTCTAAA
GTCAACACACTGTCAGTCCAGATGCAAACGGAGATGACAGAAGTATTTAATGAGGTCTTG
GCCAACAATGCAGTCCAAAGTGCTGTCCTCATCTCCTCCAAGCCTGGTTGCTTCATCGCA
GGAGCTGACATTAACATGATCCAGGCCTGTAAGACTGCGGAGGAAGTGACCAAGCTTTCT
CAGGAGGGGCAGAAGATGTTTGAGAGGATTGAGAATTCCCCCAAACCCATTGTTGCGGCC
ATCAATGGGTCCTGCTTAGGAGGAGGCTTGGAG---

>ssal_4036910
ATGGCTGGTGTTCGAGCCCTGGGTGCCCTTTCCGGAATTCCAGCAAGGAGATACAACGTC
CTCTCAGATATCTCATGTCGTACCTTTTCAGTTGCACCTGCTATGTCAGCCCGAACCCAT
GTCAACTATGAAGTCAAAGAGGATGTGGCAGTTATTCGGATGAATGACCCAACTTCCAAA
GTCAACACTCTGTCGGTCCAAATGCAGAATGAGATGATAGAAGTATTTAATGAGGTCTTG
GCCAACGATGCAGTCCAGAGTGCTGTCCTCATCTCCTCCAAGCCTGGTTGCTTCATTGCA
GGAGCTGACATCAACATGATCCAGGCCTGTAACACCTCAGAAGAGGTCACAAAGCTTTCT
CAGGAGGGACAGAAGATGTTTGAGAGGATTGAAAAGTCTCCCAAGCCTATTGTTGCAGCC
ATCAATGGCCCCTGCTTAGGAGGAGGCTTAGAG---

>ssal_4037873
ATGGCTGGTGTTCGAGCTCTGGGTGCGCTGTCCAGAATTACAGCAAGGAGATATGAC---
CTCTCAGGTATCTCATGCCGTACCTTTTCAGTTGCCCTTGCCATGTCAGCCCGAACCCAT
GTCAACTATGAAGTGAAAGAGGATGTGGCAGTCATTCGGATGAATGACCCAAATTCTAAG
GTCAACACTCTGTCGGTCCGGATGCAAAATGAGATGATAGAAGTATTTAATGAGGTCTTG
GCCAACGATGCAGTCCAGAGTGCTGTCCTCATCTCCTCCAAGCCTGGCTGCTTCATTGCA
GGAGCTGACATCAACATGATCCAGGCCTGTAACACCGCTGAGGAGGTCACAAAGCTATCT
CAGGAGGGACAGAAGATGTTTGAGAGGATTGAGAAATCGTCCAAGCCCATTGTTGCGGCC
ATCAACGGCTCCTGCTTAGGAGGCGGCTTAGAGTTT


############################################################

>ssal_4059279
GTCATGATTGACATGTATTCTGAAGGTGTGAGGGACTTGATGGAAATGATAATGATGTTG
CCATTCATTTCACCTGATGCCAAGAAAACTAAACTGGAGGACATTGAGAGGAAAGCTACA
AGCCGCTACATTCCCGTGTTCGAAAAGGCTCTTGCTAGCTCCCAGTACCTGGTGGGTGAT
CAGTTGAGCTGTGCTGATGTCCAGCTACTTGAAATCACCTTGATGTTGGAGGAGAAATTT
CCTACAATTCTCTCCAAATTCCCTGTTGTTAAGGGTTTTCAAGGGAGGATGAAAAGCCTG
CCAGCCATTCAGAAGTTCCTGCAGCCAGGCAGCAAGAGAAAGCCTCAACCAGATGACTTA
TATGTAAAGACTGTGTATGAGGTGTTCAACTTCAAG

>eluc_5217438
GTTATGATTGATATGTATGCTGAGGGTTTGAGGGACTTGATGGAAATGATTATGGTTTTG
CCCTTCCTATCACCTGATGCCAAGAAAACTAAACTGGATGAAATTAAGAGTATAGCTACA
AGCCGCTACCTCCCTGTTTTCGAGAAGGCGCTCGCCGGCTCCCAGTACCTGGTGGGTAAT
CAGTTGAGCTGCGCTGATGTGCATCTAGTTGAAGCAACCTTGATGTTGGAGGAGAAATTT
CCTACAATTCTTTCGGAGTTCCCTGCTCTTAAGGCTTTTCAGGCAAGGATGAAAAGCCTG
CCAGCCATTGACAAGTTCCTGCAGCCAGGCAGCAAGAGGAAGCCTCAGCCAGATGATGTG
TATACTAAGACTGTGTTTGAGGTGTTAAATTTGAAA

>ssal_4034930
GTCATGATTGAAATGTATGCTGAGGGCGTGCAGGACTTGATGCAAATGATAATGGCGTTG
CCCTTCATGCCGCCTGACGCCAAGAAAACTAAACTGGAGGAGATAGAGAGGAAAGCAACA
AGCCGTTACCTCCCTGTGTTCGAGAAGGCGCTAATTAGCTCCCAGTACCTGGTGGGTTAT
CAGTTGAGCTGTGCTGATGTCCAGCTACTTGAAACCACCTTGATGTTGGAGGAGAAATTT
CCAACAATTCTTTCCAAATTCCCTATTGTTAAGGCTTTTCAAGGGAGGATGAAAGGCCTA
CCAGCCATTCACAAGTTCCTGCAGCCAGGCAGCAAGAGGAAGCCTCAACCTGATGACGTA
TATGTAAAGACTGTGTGTGAGGTGTTAGACTTCAAG


############################################################

>ssal_4057083
GGTGCAGACAATGTGGGCTCGAAGCAGATGCAGGCCATTCGTCTCTCTCTGCGTGGGAAG
GCTGTGGTGCTCATGGGTAAAAACACCATGATGCGCAAAGCCATCCGTGGCCACCTGGAG
AACAACCCTGCCCTGGAGAAGTTGCTGCCCCACATCAAAGGAAATGTGGGCTTTGTCTTC
ACCAAGGAGGACCTGGCTGAGATCCGAGACATGCTGCTGGCCAACAAGGTGCCAGCTGCT
GCCCGTGCCGGCGCTATTGCCCCCTGTGACGTGACTGTGCCAGCCCAGAACACTGGGCTT
GGTCCTGAGAAGACCTCCTTCTTCCAGGCCCTGGGCATCACCACCAAGATCTCCAGAGGA
ACCATTGAAATCCTGAGCGATGTGATGCTCATCAAGCCTGGAGACAAGGTGGGAGCCAGT
GAGGCCACGCTGCTCAACATGTTGAACATCTCGCCCTTTTCCTTCGGTCTGCTCATCCAG
CAGGTGTATGATAACGGTAGTGTCTATAGCCCTGAGGTGCTCGACATTACTGAGGATGCT
CTGCACGCCAGGTTCCTGGAGGGTGTGAGGAACATCGCCAGTGTGTGTCTGGAGATCGGA
TACCCGACTCTGGCCTCCATCCCCCACACCATCATCAACGGATACAAGAGAGTCCTGGCT
GTTGCCGTGGAGACTGACTACTCCTTCCCCCTGGCAGACAAGGTGAAGGATTACCTAGCT
GACCCCACTGCCTTTGCTGTTGCTGCTCCTGTGGCTGTGGCCGAGACTGCCGCTGCCCCA
GCCGCCGCTAAGGAGGAGGCCAAGGAGGAGTCTGAGGAGGGCTCGGACGACGACATGGGC
TTTGGCCTATTCGAC

>eluc_5219560
GGGGCTGACAATGTGGGCTCCAAGCAAATGCAGGCCATCCGTCTGTCCCTGCGTGGGAAG
GCCGTAGTGCTCATGGGTAAAAACACCATGATGCGCAAAGCCATCCGTGGACACCTGGAG
AACAACCCAGCCCTGGAGAAGTTGTTGCCCCACATTAAAGGAAATGTGGGCTTCGTCTTC
ACCAAGGAGGACCTGACTGAGATCAGAGACATGCTGCTGGCCAACAAGGTCCCTGCTGCT
GCCCGTGCCGGTGCCATTGCCCCCTGTGATGTGACTGTGTCTGCCCAGAACACTGGGCTG
GGTCCTGAGAAGACTTCCTTCTTCCAGGCTCTGGGCATCACCACAAAGATCTTCAGAGGA
ACTATTGAGATTCTGAGCGACGTGCAGCTCATCAAGCCTGGAGACAAGGTGGGAGCCAGC
GAGGCCACGCTGCTCAACATGTTGAACATCTCACCCTGCTCCTTCGGTCTGCTCATCCAG
CAGGTGTATGACAATGGTAGTGTCTACAGCCCAGAGGTGCTTGACATTACTGAGGCTGCA
CTGCACGCCCGGTTCCTGGAGGGTGTGAGGAACATCGCCAGCGTGTGTCTGGAGATTGGG
TACCCTACTCTAGCCTCCATCCCCCACACCATCATCAATGGATACAAGAGAGTCCTGGCT
GTCGCCGTGGAGACCGACTACTCCTTCCCTCTTGCAGATAAGGTGAAGGCCTACCTGGCT
GATCCCACTGCCTTTGTTGTGGCTGCTCCTGTAGCTGCAGCTGAAACGGCGGCTGCCCCC
GCTGCTGCCAAGGAGGCGGCTAAGGAGGAGTCTGAGGAGGGCTCTGATGACGACATGGGT
TTCGGACTATTCGAC

>ssal_4057434
GGCGCCGACAATGTTGGCTCCAAGCAGATGCAGGCCATCCGTCTGTCCTTGCGTGGGAAG
GCTGTGGTGCTCATGGGTAAAAACACCATGATGCGCAAAGCCATCCGCGGCCACCTGGAG
AACAACCCCGCCCTGGAGAAGTTGCTGCCTCACATCAAAGGAAATGTTGGCTTTGTCTTC
ACCAAGGAGGACCTGGCTGAGATCAGGGACATGCTGCTGGCCAACAAGGTGCCAGCTGCT
GCCCGTGCCGGCGCTATTGCCCCCTGTGACGTGACTGTGCCAGCCCAGAACACTGGGCTG
GGTCCTGAGAAGACTTCCTTCTTCCAGGCCCTGGGCATCACCACCAAGATCTCCAGAGGA
ACTATTGAAATATTGAGCGATGTGATGCTCATCAAGCCTGGAGACAAGGTGGGAGCCAGC
GAGGCCACGCTCCTCAACATGTTGAACATCTCTCCCTTCTCCTTCGGTCTGCTCATCCAG
CAGGTGTATGACAATGGTAGTGTCTACAGCCCTGAGGTGCTCGACATTACTGAGGATGCT
CTGCATGCCAGGTTCCTGGAGGGTGTCCGTAACATAGCCAGTGTGTGTCTGGAGATCGGA
TACCCCACTCTGGCCTCTGTCCCTCACACCATCATCAACGGATACAAGAGGGTCCTGGCA
GTCGCCGTGGAGACTGACTACTCCTTCCCCCTGGCAGACAAGGTGAAGGCCTACCTGGCT
GACCCCACTGCCTTCGCTGTAGCTGCTCCCGTGGCTGCGGCAGAGACTGCCGCTGCCCCA
GCCGCTGCTAAAGAAGAGGCCAAGGAGGAGTCTGAGGAGGGCTCGGACGACGACATGGGC
TTTGGCCTGTTTGAT


############################################################

>eluc_5217964
---------------CCTCAGGTTCTGAAGATGTCAAAGCCGTGTAAAGAGGAAGATAAA
TCTTACTGTCTGAATGGACAGTGCTTTTACCCCCATGACAGCGATACTCCTGCATGCAAG
TGTGATGCTTCATATAGTGGACAACGTTGTGGCCTGTTAACCCACCTGGCGACGCTGCAC
GACTTAACCAAAACGGAGGAGGTGATCGCCATCTGTGTAGGTGTGGCCCTGTTTTTGTGC
TGCATTGCTACCATCATCTACTGCTGCGTTAGAAGAAGGTGTCAGAAACTCTATCTTCCT
TATAAGACATACGCTGGTTCACATACCTCAGCG

>ssal_4024440
AGTGATATGGAGGAACCTCGTGTTCTGAGGATGTCAAGACCCTGTAAAGATGAGGATTCT
GACTACTGCCTGAACGGACAGTGCATGTACCCCCCCGACAGCAATACCCCTGCCTGCACG
TGTGATGCTTCCTACAGCGGAGCTCGCTGTGGTCTGTTGGTCCACCAGGCGACGCTGTGC
GAGTTGGCCACAACAGAGGAGGTGATTGCCATCTGCGTGGGTGTGGCCATGTTAGTGTGC
TGCCTCACTATCGGTCTCTACTGCTGCATCAAGAGAAGGTGTGAAAAACAGCCCCTTCTC
TACAAGACCTACGGTGGCTCGGAGAAC------

>ssal_4039836
AGTGATGTGGAGGAGCCTCGTGTTCTGAGGATGTCAAGACCCTGTAAAGACGAAGACGCT
GACTACTGCCTGAACGGACAGTGCATGTACCCACCTGACAGCAGTACCCCTGCCTGCACG
TGTGACCCGTCCTATAGTGGCCCTCGCTGTGGTCTGTTGACCCACCAGGCGACGCTGTGC
AAGTTTTCCCCAACAGAGGAGGTGATTGGCATCTGTGTGGGCGTGGCCTTGCTTGTCTGC
TGCCTCGCTGGCGTTCTCTACTGCTGCATCAAGAGAAGGTGTGACAAAAAATATCTTCCT
TATAAGACCTACGGTGGCTCGGAGAAC------


############################################################

>ssal_4058139
AACGTTGGAACCAGCGCTGCCCTAGAGGTTGAGCTGTCTGACGACTCCTTCCCCCCTGAG
GATTTCGGCATCGTCTCTGGGATGCTGAATGTGAAATGGGACAGGATCGCCCCTGCCAGC
AATGTCTCTCATACTGTGGTACTGCGCCCCCTGAAGGCCGGATACTTCAACTTCACCTCT
GCCTCCGTCAGCTACCTGGCTCAGGAGGGAGGACAAGTTGTGGTTGGCTACACTAGTGCC
CCTGGACAGGGTGGGATTTTAGCTCAGAGGGAGTTTGACAGGCGTTTCTCCCCCCACTAT
CTGGACTGGGCCGCTTTCGGTGTAATGACCCTCCCCTCCATTGGCATCCCCCTGCTCTTG
TGGTTCTCCAGCAAGAGGAAATACGACTCGCCCAAGGCCAAGAAGAAC

>ssal_4043325
AACGTTGGAACCAGCGCTGCCCTAGAGGTCGAGCTGTCTGATGACTCCTTCCCACCTGAA
GATTTTGGCATCGTCTCCGGGATGCTGAATGTGAAATGGGACCGGATCGCCCCTGCCAGC
AATGTCTCTCATACTGTGGTACTGCGCCCCCTGAAGGCCGGATACTTCAACTTCACCTCT
GCCTCCGTCAGCTACCTGGCTCAGGAGGGAGGACATGTAGTGGTTGGCTACACCAGCGCC
CCCGGACAGGGCGGGATCTTGGCTCAGAGGGAGTTTGACAGGCGTTTCTCCCCCCACTAT
CTGGACTGGGCCGCCTTTGGGGTAATGACCCTCCCCTCCATCGGCATCCCCCTGCTCCTG
TGGTTCTCTAGCAAGAGGAAGTACGACTCGCCCAAGGCCAAGAAGAAC

>eluc_5218322
AATGTTGGGAGCAGTGCTGCCCTGGAGGTGGAGTTATCTGATGACTCCTCCCCCCCTGAG
GATTTTGGCATCGTCTCCGGAATGCTGAATGTGAAATGGGATAGGATTGCCCCTGCTAGC
AATGTCTCTCATACTGTGGTACTGCGCCCCCTGAAGGCTGGATACTTCAACTTCACCTCT
GCCTCAGTCAGCTACTTGGCCCAGGAGGGAGGACAAGTCGTGGTTGGCTACACCAGTGCC
CCCGGACAGGGTGGGATCTTGGCGCAGAGGGAATTTGACAGACGTTTTTCCCCACACTAT
TTGGACTGGGCTGCCTTTGGCGTGATGACCCTTCCCTCCATCGGCATCCCGCTGCTCCTT
TGGTTCTCCAGCAAGAGGAAGTACGACTCGCCCAAAGCCAAGAAGAAC


############################################################

>ssal_4055985
TTGAGCATGGCTGCTACAGGTCATTTAAATAGGTTGAGTTGTTTCTTTACACGGTTTTCA
ACTGTTACTCAACTGAAACACTGCACAGGCGTTGTGCCTGTCCTTCACAAGTCAACTATC
CGTGGACCTTCCATTGATGATGATTGTAAGGTGGAAATTGGTGTGACATCTGATGGGAAG
ACCATAGTGTGCTACCATCCCTCTGAGGATGTTCCTTATGAAAATACCCAGCCCATTCTA
CGGCCAGACCCCCTGGCCAATCCGGCAGAGACACATGACCAGGTGCTGAAGGCCCACCTC
GGCAGGAAGGTGCTGCAGAACAAACAGGCCCCCACCATCGAGGAGCTCAGCAAAATGTTT
CACACCACCAAGCACCGCTGGTACCCAGTGGGACAGTACCATACACGACGCAGAAAGAGA
GATCCCCCGAAAGACAGA

>ssal_4055797
ATGAGCATGGCTACTACAGGTCATTTAAATAGGTTGAGTTGTTTATTTACACGGTTTTCA
ACTGTTACTCAACTGAAACACTGCACAGGCGTTGTGCCTGTCCTTCACAAGTCAACTATC
CGTGGACCTTCCATTGATGATGATTGTAAGGTGGAAATTGGTGTGACATCTGATGGGAAG
ACCATAGTGTGCTACCATCCCTCTGAGGATGTTCCTTATGAACTTACCCAGCCCATTCTA
CGGCCAGACCCCCTGACCAATCCGGCAGAGACACATGACCAGGTGCTGAAAGCCCACCTC
GGAAGGGAGGTGCTGCAGAACAAACAGGCCCCCACCATCGAGGAGCTCAGCAAAATGTTT
CACACCACCAAGCACCGCTGGTACCCTGTGGGACAGTACCATACGCGACGCAGAAAGAGA
GATCCCCCAAAAGACAGA

>eluc_5220767
TTGAGCATGGCTACTACAGGTCATTTAAACAGGCTTAGGTGTTTATTTACAAGGTTTTCG
AATGTTAATCAACTGAAATACTACACCGGAATTGTGTCGGTCCTGCGCAAGTCAACTATT
CGTGGACCTTCCATTGAAGACAACTGTACTGTGGAAATCGGGGTTACGTCTGATGGGAAG
ACCATAGTGTGCTACCATCCCACAGAGGATGTTCCTTATGAACTTACCCAGCCCATTCCA
CGGCCAGACCCCCTGACTAATCCGTCTGAGACGCACAATCAGGTGCTGAAAGCGCACCTG
GGCAGGGAGGTGCTGAAGAACAAACAGGCACCCACCATCGAGGAGCTCAGCAAGATGTTT
CACACCACAAAGCACCGCTGGTACCCAGCGGGACAGTACCATATGCGACGCAGAAAAACA
AACCCTCCAAAAGACCGA


############################################################

>ssal_4059180
ATGGCGGCGTCCAAGGTGAAGCAGGACATGCCTCCTCCGGGGGGTTATGGTCCCGTTGAT
TACAAGAGAAATCTCCCTAAAAGGGGACTCTCTGGGTATAGCATGCTCGCCATTGGAGTC
GGTGTCATGTGTTTCGGTTATTGGAGACTCTTCAAATGGAACAGGGAGAGGAGGCGGTTG
CAGATTGAGGAACTGGAAGCAAGGATAGCTCTTCTGCCTTTGCTGCAAGCAGAGCAGGAC
CGGAGGCAACTACGGATGCTGCGGGAGAATCTGGAGGAGGAAGCGGTCGTAATGAAAGAT
GTCCCTGGCTGGAAGGTGGGAGAGAATGTCTTCCACACAGACCGCTGGGTGGCCCCCCTC
ACAGAGGAGCTGTTTAACCTTAGACCCCGGGAAGAGCTTCTACACAAGCGCTTTGGCTTC
CTGTGGTAC

>ssal_4059197
ATGGCGGCGTCCAAGGTGAAGCAGGACATGCCTCCTCCGGGAGGTTATGGACCTGTCGAT
TATAAGAGAAACCTCCCGAAACGGGGCCTTTCTGGGTATAGCATGCTCACCATTGGAGTT
GGTGTCATGTGTTTCGGTTATTGGAGACTCTTCAAATGGAACAGGGAGAGGAGGCGGTTG
CAGATTGAGGAGCTGGAAGCGAGGATAGCTCTTCTGCCTTTGCTGCAAGCAGAGCAGGAC
CGGAGGCAACTACGGATGCTGAGGGAGAATCTGGAGGAGGAAGCAGTTGTAATGAAAGAT
GTCCCAGGCTGGAAGGTGGGCGAGAATGTCTTCCACACAGATCGCTGGGTGGCCCCCCTC
ACAGAGGAGCTGTTTAACCTTCGACCCCATGAAGAGCTTCTCCACAAGCGCTTTGGCTTC
CTGTGGTAC

>eluc_5222612
ATGGCGGCGTCCAAGGTGAAGCAGGACATGCCACCTCCGGGAGGTTATGGCCCGGTTGAT
TATAAGAGAAATCTCCCTAAACGTGGACTTTCTGGGTACAGTATGTTTGCCATAGGAGCC
GGTGTTCTCATTTTTGGATATTGGAGACTCTTCAAATGGAACAGAGAGAGGAGGCGATTG
CAGATTGAAGAGCTGGAAGCAAGGATAGCTCTCCTGCCTTTACTGCAAGCAGAGCTGGAC
CGGAGGCAACTGCGAATGCTGCGGGAAAATCTGGAGGAGGAAGCGGTTGTAATGAAAGAT
GTCCCTGGCTGGAAGGTTGGTGAAAGTGTTTTCCACACAGACCGCTGGGTGACCCCCCTC
TCAGAGGAACTATATAACCTTCGACCTCGGGAAGAGCTTCTCCACAAGCGCTTTGGCTTC
CTGTGCTAC


############################################################

>ssal_4037276
GCGAGCGTCGATGGGATGCCGGGGGGCGTCACGGACGCAAATATGAACGACCAAACTACC
AAAGACGCACTGCAGTTCGCCGTGGCCGAATACAACAAGGCAACAAACGATCTGTATGTT
AGACAGGTGGCCAAAGTTGTCAAGGCTCAGAGACAGGTGGTAGCTGGGATGAAGTACATC
TTCACAGTGCAGATGGCCAGGACCCTGTGCAGGAAGGGAGGCGTGGTGAAGGACTGCGCT
GTGCATCAGGACCCA------GCTGCGACCTACCAGTGCATCTTTGAGGTGTGGAGCCAA
CCCTGGCTGGGAGCGATCCAGTTGATCAAGAATGACTGCCAG

>eluc_5220743
GCGAGTGAAAAG---ATGGTTGGAGCGCCATCGGATGCCGATATGAACGACCAAGGCTTA
AAAAACGCCCTGCAGTTCGCCGTGGTCGAACACAACAAGAGAACGAACGACATGTACATA
AGGCAGGTGGCCAGTGTTGTGAAGGCTCAGAAACAGGTGGTAGCTGGGATAAAGTACATC
TTCACCGTGAATATGGGCCGGACCCCATGCAAGAAAAGTGGTGCAGAGACCAACTGCTCA
GTGCATGAGGACCCAGGGATGGCTGCGACCTACAGGTGCACCTTTGAGGTGTGGAGTCGC
CCCTGGATGAGTGATATTCAGTTGCTTAAGAACGACTGC---

>ssal_4062036
GCGAGCGCCGGT---TTGATCGGAGGCCCCATGGACGCAAATATGAACGACCAAGGAACG
AGAGACGCCCTGCAGTTCGCGGTGGTCGAACACAACAAGAAATCAAACGACATTTTTGTC
AGGCAGGTGGCCAAGGTTGTCAAGGCACAGAAACAGTTGGTATCTGGGATGAAGTACATC
TTCACAGTGCAGATGGCCAGGACCCCATGCAGGAAGGGAGGTGTTGAGAAGGTCTGCTCC
GTGCACAAGGACACACAGATGGCTGCGCCCTACAAGTGCACCTTCGAGGTGTGGAGCCGC
CCCTGGCTGAGCGATATCCAGATGGTCAAGAACCAGTGC---


############################################################

>ssal_4059540
TGGGTTGGTGGACGTTATTCCCTGTGGTCTTGTATTGGATTGTCCATTGCTCTGCACATC
GGCTATGACAACTTCGAGAAGCTTCTAGAAGGGGCTCACTGGATGGACAACCATTTCAAA
ACAGCCCCTGTGGAGAAGAACGCACCCATGCTCCTGGCTCTGCTGGGTGTCTGGTACATC
AACTTCTTCCAGGCCGAGACCCACGCCATGCTGCCTTATGACCAGTACATGCACCGATTC
GCTGCCTACTTCCAGCAGGGTGACATGGAGTCCAATGGAAAGTACATCACTATCCATGGC
AAACGTGTCAACTACCATACCGGCCCCATCGTATGGGGAGAGCCTGGCACCAACGGACAG
CACGCCTTCTACCAGCTCATTCACCAAGGAACTCGCATGGTCCCCGCTGACTTCCTCATC
CCTGCCCAGACACAGCACCCCATCAGGGAAAGTAAGCACCATAAGATCCTGATGGCCAAC
TTCCTGGCCCAGACTGAGGCTCTGATGAAAGGAAAGACCACAGAGGAGGCTAAGAAGGAA
CTGGAGGCCGGCGGCCTGACAGGAGAGGCCCTGGAAACCATTCTGCCACACAAAGTATTC
CAAGGAAACAAGCCAACCAACTCTATTGTCTTCAAGAAGCTGAACCCATTCACACTGGGA
GCACTTATTGCCATGTATGAACACAAGATCTTTGTCCAGGGTGTTATGTGGGAGATCAAT
AGTTTTGACCAGTGGGGAGTTGAGCTGGGTAAGGCTTTGTGTAAGAAGATCGAGCCTGAG
CTGCATGGCTCCAATGAGGTCCACTCTCACGACTCCTCCACCAACGGGCTCATTAACTTT
ATCAAGAAGAACCACGCC

>ssal_4062009
TGGGTTGGAGGGCGTTACTCCCTGTGGTCGGCTATCGGGCTGTCCATTGCACTGCACATA
GGGTTTGAGAACTTTGAGCAGCTTCTGGCTGGTGCTCACTGGATGGACAACCATTTCCGC
AGCACCCCCATTGAGCAGAACGTCCCCGTTCTGCTTGCCGTGCTGGGTGTCTGGTATATC
AACTTCTTCCAGGCCGAGACCCATGCCATGCTTCCCTACGACCAGTACATGCATCGCTTC
GCTGCATACTTCCAGCAGGGCGACATGGAGTCCAACGGGAAGTACATCACTAAAGATGGC
GCTCGTGTCAACTACCACACCGGACCCATCGTCTGGGGCGAGCCCGGAACCAACGGACAG
CATGCCTTCTACCAGCTCATCCACCAAGGCACACGCATGATTCCTGCTGACTTCCTCATT
CCTGCCCAAACACAGCACCCCATCAGGGACAGCCTCCACCACAAGATCCTGATGGCCAAC
TTCCTGGCCCAGACGGAGGCCCTGATGAAGGGAAAGACTTCAGACGAAGCCAGGAAAGAG
CTGGAGGCCACTGGCCTGGGAGGAGCAGAGCTGGAGCAACTGCTGCCACACAAAGTCTTC
CAGGGGAATAAGCCCAGCAACTCCATTGTTTTCAAGAAGCTGTCACCCTTCATGCTGGGA
GCACTGGTTGCCATGTACGAGCACAAGATCTTTGTGCAAGGAGTCATGTGGAACATCAAC
AGCTACGACCAGTGGGGAGTTGAGCTGGGCAAACAGCTGGCCAAGGCCATTGAGCCGGAG
CTGAGAGACAGTTCCGAGGTCCACACTCACGATTCCTCTACCAACGGGCTCATCAACTTT
CTCAAGAAGAACTCAGCC

>eluc_5219212
TGGGTTGGTGGACGTTATTCCTTGTGGTCTTGTATTGGCTTGTCCATTGCTCTACACATC
GGCTATGCAAACTTTGAGAAGCTTCTTGAAGGCGCTCACTGGATGGACAACCACTTTAAG
ACAGCACCTGTGGAGAAGAACGCTCCCATTCTCCTGGCACTCCTGGGGATTTGGTACATC
AACTTTTTTCAGGCCGAAACCCACGCCCTGCTGCCATATGACCAGTACATGCACCGCTTC
GCTGCCTACTTTCAACAGGGTGACATGGAATCCAATGGAAAATACATTACTATACATGGC
AAACGTGTCAACTACCACACCGGCCCCATCGTATGGGGAGAACCTGGCACCAATGGACAG
CACGCCTTCTACCAACTCATCCACCAAGGAACCCGCATGGTCCCTGCTGACTTTCTCATC
CCTGTTCAGACACAGCACCCAATCAGGGAAGGTCTGCACCACAAGATTCTTATGGCCAAC
TTCCTGGCCCAGACTGAGGCTCTGATGAAGGGAAAGACGACAGAGGAGGCTCGAAAGGAA
CTGGAGGCTAGTGGCCTGTCTGGAGATGCTTTAGAAACCATCCTGCCACACAAAGTATTC
CAGGGAAACAAGCCAACAAACTCAATTGTCTTCAAGAAGCTGAACCCATTTACACTGGGA
GCACTTATTGCTATGTATGAACACAAGATCTTTATCCAGGGTGTAATGTGGGAGATCAAT
AGCTTTGACCAGTGGGGAGTTGAGCTGGGTAAGGCGCTGTGTAAAAAGATTGAGCCTGAG
CTGCAGGGCACAGAAGAGGTCCACTCCCACGACTCTTCCACCAACGGACTCATAAACTTC
ATCAAGAAGAACCACGCC


############################################################

>ssal_4059817
ATGTTGGAGAAGTATCAACAGGGGGACTTTGGCTACTGCCCCCGCGTCTATTGTGAGAAC
CAGCCCATGCTGCCCATTGGTCTGTCAGATATCCCAGGCGAGGCTATGGTGAAGCTGTAC
TGCCCTAAGTGTATGGACGTGTACACGCCCAAGTCCTCCCGGCACCACCACACGGACGGG
GCCTACTTCGGCACTGGATTCCCACACATGCTCTTCATGGTGCACCCTGAGTACAGGCCC
AAGAGGCCTGCCAACCAGTTTGTGCCAAGGCTTTATGGATTCAAGATTCACCCCATGGCC
TACCAGCTCCAGCTGCAAGCAGCCTCCAGCTTCAAGAGCCCTGTCAAAGCCATCCGC

>eluc_5224648
ATGTTGGAGAAGTATCAGCAGGGGGACTTTGGCTACTGCCCCCGTGTCTACTGTGAAAAC
CAACCTATGCTGCCCATTGGCCTATCGGACATCCCAGGCGAGGCTATGGTGAAGCTGTAT
TGTCCCAAGTGTATGGACGTGTACACACCCAAATCATCCCGGCACCACCACACAGATGGG
GCTTACTTTGGCACAGGATTCCCCCACATGCTCTTCATGGTGCACCCTGAGTACAGGCCC
AAGAGACCAGCCAACCAGTTTGTGCCCAGGCTCTATGGATTCAAGATCCACCCAATGGCC
TACCAGCTCCAGCTGCAAGCAGCCTCCAGCTTCAAGAGCCCTGTCAAAGCCATCCGT

>ssal_4061732
ATGTTGGAGAAGTATCAGCAAGGGGACTTTGGCTACTGTCCCCGAGTCTATTGTGAGAAC
CAGCCCATGCTTCCCATTGGTCTGTCGGACATTCCAGGCGAGGCTATGGTGAAGCTGTAC
TGCCCTAAGTGTATGGACGTGTACACTCCCAAGTCCTCCCGGCACCACCACACGGACGGG
GCCTACTTCGGCACTGGATTCCCCCACATGCTCTTTATGGTGCACCCCGAGTACAGGCCC
AAGAGGCCCGCCAACCAGTTTGTGCCTAGGCTCTATGGATTCAAGATCCACCCCATGGCT
TACCAGCTCCAGCTGCAAGCAGCCTCCAGCTTCAAGAGCCCTGTCAAAGCCATCCGC


############################################################

>ssal_4061990
ATGGCTGAGAAATTTGATAACCTCGAGGAGCATCTCGAGAAGTTTGTTGAAAATATTCGA
CAAATGGGAATCATCGTTAGCGACTTCCAACCTAGCAGTCAAACAGGACTCAACCAAAAA
CTAAACTACATGATCACGGGACTGCAGGACATTGAGAAATGTCGCCAGCAGCTACATGAG
ATCAACGTTCCTCTCGAGGCATTCGAATACATAGATCAGGGTCGTAACCCCCAGCTGTAC
ACTAAGGAGTGTCTGGAAAGGGCCCTGGCCAAGAACGAGCAGGTTAAAGGCAAGATTGAC
ACCATGACGAAGTTTAAGAGCCTG

>eluc_5217504
ATGGCTGAGAAATTTGATAACCTCGAGGAACATCTAGAAAAGTTCGTTGAAAATATTCGA
CAGATGGGAATCATTGTTAGCGACTTCCAACCTAGCAGTCAAACTGGACTAAATCAAAAA
CTAAACTTTATGATCACGGGACTCCAGGACATTGAGAAATGTCGCCAGCAGCTACATGAG
ATCAACGTACCACTTGAGGCTTTCGAGTACATAGACCAGGGTCGCAACCCCCAGCTCTAC
ACTAAGGAGTGTCTGGAAAGAGCCCTGGCCAAGAACGAGCAGGTCAAAGGCAAGGTCGAC
ACTATGACGAAGTTCAAGAGCTTG

>ssal_4055732
ATGGCTGAGAAATTTGATAACCTCGAGGAGCATCTCGAGAAGTTCGTTGAAAATATTCGA
CAGATGGGAATTATCGTTAGCGACTTTCAACCTAGCAGTCAAACAGGACTCAACCAAAAA
CTAAACTACATGATCACGGGACTGCAGGACATTGAGAAATGTCGCCAGCAGCTACATGAG
ATTAACGTTCCTCTCGAGGCTTTTGAATACATAGACCAGGGGCGTAACCCCCAGCTGTAC
ACTAAGGAGTGTCTGGAAAGGGCCCTGGCCAAGAACGAGCAGGTCAAAGGAAAGATTGAC
ACCATGACGAAATTCAAGAGCCTG


############################################################

>ssal_4047201
ATGAAAATCTGGACCTCCGAACACATATTCAACCACCCGTGGGAGACTGTGACCAAGGCG
GCAATGCAGAAGTATCCCAACCCAATGAACCCTGGCGTGGTAGGGGTGGATGTGTTGAAC
AGACATGTGGACACACAGGGCCGGTTATACAGCAACAGACTGCTCAGCACAGAATGGGGA
CTGCCCTCCTTGGCCAAGACTCTCATTGGTATAACACGAACCAACACATACATCCAGGAA
CATTCGGTGGTGGACCCCAAGGAAAAGACTTTTGAGCTGCAATCTACAAATATTTCATGT
ACTAACATAGTATCTGTGGACGAGAAGTTAACATACAGGCCGCATCCGGAGGATCCCAAA
AAGACCATATTGACACAAGAGGCACTTATCTCTGTGAAAGGAATTAGTCTGAGCAGTTAC
CTGGAGGGGCTCATGGCCAAAACCATCTCGGCAAACGCAGGCAAAGGACGAGAGGCGATG
GAGTGG

>ssal_4038338
ATGAAGATCTGGACCTCAGAACACATATTCAACCACCCGTGGGAGACAGTAACCAATGCA
GCAATGCAGAAGTACCCCAACCCCATGAACCCTGGCGTGGTAGGGGTGGACGTGTTGAAC
AGGCACGTGGACACACAGGGTCGGCTATGCAGCGACAGACTGCTCAGCACTGAGTGGGGA
CTGCCCTCCTTGGCCAAGACCCTCATTGGTATAACACGAACAAACACATACATCCAGGAA
CATTCGGTGGTAGACCCCAAGGAAAAGACCTTTGAGCTAAAATCTACAAATATTTCATGT
ACTAACATAGTATCTGTGGATGAGAAGTTAACATACAGGCCGCATCCGCAGGATCCCGAA
AAGACCATACTGACACAAGAGGCACTGATCTCTGTGAAAGGAATTAGTCTGAGCAGTTAC
CTGGAGGGGCTCATGGCCAAAACCATCTCAGCAAATGCAGGCAAAGGACGAGAGGCGATG
GAGTGG

>eluc_5221257
ATGAAGATCTGGACATCAGAACATGTATTCAATCACCCATGGGAGACCGTGACCAAGGCG
GCCATGCAGAAGTATCCCAACCCCATGAATCCCGGCGTGGTGGGGGTGGACGTCCTGAAC
AGACACGTTGACACACAGGGCCGGCTATGCAGCAACAGACTGCTCAGCACAGAGTGGGGC
CTGCCCTCCTTGGCCAAGACACTCATTGGTATCACGAGAACGAACACATACATTCAAGAA
AATTCAGTAGTGGATCCCAAGGAAAAGACATTTGAGCTGCAATCTTCAAATATTTCATGT
ACTAATATTGCGTCTGTGGACGAGAAGTTAACGTACAGGCCTCATCCGCAGGACCCCCAA
AAGACTATTCTCACACAAGAGGCATTGATTTCTGTTAAAGGAATTAGTCTGAGCAGTTAC
CTAGAGGGTCTCATGGCCAAAACAATCTCTGCAAATGCAGGCAAAGGACGAGAGGCGATG
GAGTGG


############################################################

>ssal_4063720
ATGCTGCAGGGTCCA------CATGTCCTGGGTCATGACAAGCCTCTGATCAGACTATCA
TTCACCTCCTGTGTTGTGGGCACCGTCAGTCTGCCACTGCTTGGCTTAATTACCTGCATC
TTCATCTCCTCCGTGTTCCATTTCCAGGACTCCACCGACACACATTGCAAGGTTACCAAT
TATCTGCCCTCCATTAGTGCCTCTATAAGCCTGAGCCCAGAGTGCCATATCTGGCGCTTC
TGCATTGGCCTGCACTCTGCTCCCAGGTTCCTGGTGGCCGTGGCCTATTTTAACTTCTAT
AAGGGCCGCTTCTCCACAAGGTTCCTGGAGTGGCTGCTCAGCTGCCTCAACTTCTTGTGT
GCCATCACTGAGAACTTTGGCCTCTTGCTGCTCACCTACGTGTCA

>eluc_5223615
ATGCTGCAGGGACCATACGGGAGTCTGGGGGATCGGGAAAAGCCGCTCATCCGGCTGCCC
TTTACAGACTTCGCTGTTGGAACTGTTTTACTCGCTCTCACCGGTCTTATAGCCTGCATA
GTCATCTCGCTGATGATCCATTTCGATGAGTCCACCTATACCCACTGCCAGGTGCCTAAC
TATCTCCCCTCCATCAGTGCATCTATCAGTCTAGTACCAGAGCGCTACATCTGGAGGTTC
TGTATCGGTCTGCATTCCGCACCTCGTTTCCTTGTGGCAGCAGTCTACTTCTGCTTCTAC
CGTGGACGCTTTGCTAGGAGTTTTCCTGACCTGGCTCTTAGTGGCCTTGCACTGATCACT
GCCATTGTTGAGAATGTAGGCCTTCTGCTGCTCACATAC------

>ssal_4057362
ATGCTGCAGGGACTGTACGGAAGTCTG---GATCGGGACCAACCGCTAGTCCGGCTTCCT
TTCACGGACTTTGCCGTTGGGACTGTCTTGCTGGCTCTAACCGGTCTAATAGCCTGCATC
GTCATTTCTCTGATGTTCCATTTCGATGAGTCTACCAATACCCACTGTCAGGTGCCCAAC
TACCTCCCCTCCATCAGTGCGTCTATCAGTCTGGTCCCAGAGCGCTATATATGGAGGTTC
TGTATCGGCCTGCACTCGGCCCCTCGTTTCCTGGTGGCTGCGGCCTACTTCAGCTTCTAC
CGCGGACGGTTTGCTAAGAGCTTCCCTGACTTGGCCCTTAGTGTCCTGGCTCTCTTAGCT
GCCCTGGCTGAGAACGTAGGCCTGCTGTTGCTCACCTATGTG---


############################################################

>eluc_5215219
GTCGTAGCGAAACGAGAAGGACCACAGTTCATCAGTGAAGTTGCTGTAAGGGGCAATGCA
GCCGTGTTGGACTACTGCCGAACGTCGGTGTCTGCTCTGTCCGGTGCGACAGCTGGGATT
CTTGGTCTTACAGGACTGTATGGATTCATCTTCTATTTCCTCGCCTCGTTCCTGCTTTCC
ATTCTTCTCATCCTCAAGGCCGGTCGCAGGTGGAGCAAGTGCTTCAAGTCTAGGCGGCTG
CTTTTCACAGGAGGTCTTGTTGGAGGACTTTTTACCTATGTACTGTTCTGGACTTTCCTC
TACGGAATGGTGCATGTTTAC

>ssal_4059025
GTCGTAGCGAAACGAGAAGGGCCACAGTTCATCAGTGAGGTTGCTGTGAGGGGCAACGCC
GCAGTGCTGGACTACTGCCGGACGTCGGTGTCAGCTCTGTCGGGAGCGACAGCGGGCATC
CTTGGGCTCACAGGACTGTACGGATTTATCTTCTATTTCCTCGCCTCGTTCCTCCTCTCC
CTTCTTCTCATCATCAAGGCCAGTCGCAGGTGGAACAAGTGCTTCAAGTCTCGGAGGATG
CTCTTTACAGGAGGGCTTGTTGGAGGTCTTTTTACCTACGTCCTGTTCTGGACTTTCCTC
TACGGAATGGTGCATGTGTAC

>ssal_4053287
ATCGTAGCAAAGCGAGAGGGACCACAGTTCATCAGCGAGGTTGCTGTGAGGGGCAACGCC
GCCATGCTGGACTACTGTCGGACGTCTGTGTCGGCTCTGTCTGGGGCAACAGCGGGCATC
CTTGGTCTCACAGGACTGTACGGATTTATCTTCTATTTCCTCGCCTCGTTTCTCCTCTCC
CTTCTTCTAATCCTCAAGGCCAGTCGCAGGTGGAACAAGTGCTTCAAGTCTCGGAGGATG
CTCTTCACAGGAGGGCTCGTTGGAGGTCTTTTTACCTACGTCCTGTTCTGGACCTTCCTC
TACGGAATGGTGCATGTGTAC


############################################################

>ssal_4060516
GCATTGGACGGATGTGGCCAGCTGTGCAAGTGTATCCTCCTCCTTTTCAACATCATTTTT
GCCCTGGTGGGTTTTGTGATGTTCGGGTTGGGCTTGTGGCTGAGATTCAGCTCTGAGACC
AGAGGACTTTTCAACATAGACCTCAACACGCAACAGTTTGTCAGCGTTGTGTCAGTGTTA
ATTGTGTTAGGAGCAGTGATGTTGCTCGTGGCTGTTTTCGGAGACTATGGAGCGTGCAAT
GAGAATAAGACTGCATTGGAAGTGTCTTCCTGCCTGCTGTCTTTCCTGACTGTATTAGTG
ATTGGAGCCGGTGGGGGAGCCTACGTGATGAGCGATGAGGTTGGGAAGCAGGTGGCAATA
TTCTATACGACTGTGTACGCTCAGTATCTGGACAAACAAGACCCTGGCTTGGCTGTTACC
CTGTCCATGTTCCACAATGTGTTGCACTGCTGTGGTCTCCTTGGTGGCTTGGACCTCTTG
GTCAAAATCACATGTCCCATTACTGGCTTTTTGGGGACCTTAGCTGTCCCTGCCTGCCCC
ACAGTGATCATCAACCTCCTTGAGTCCAAAGCGCCTCTGGTGATTGGCCTCTTCCTTGGG
ACTGCTGCTATGATGATCACAGCCGTGGTGTGCTGCAGCATCCTCGTGAAACAGATCAAG
AGGAGTCAC

>ssal_4055211
GCACTGGACGGATGTGGCCAGTTGTGCAAGTGTATCCTCATCCTTTTCAACATCCTTTTT
GCTCTGGTGGGTTTTGCAATGTTTGGGTTGGGCTTGTGGCTGAGGTTAAGCTCTCAGACA
AGAGGATTTTTCAACGTAGACCTCAACACACAACCGTTTGTCATCGGTGTGTCAGTGTTG
ATTGTTTTAGGAGCAGTGATATTGCTCGTGGCTGTTTTCGGAGACTATGGAGCATGCAAT
GAGAATAGGACTGCATTGGGAGTGTTTTCCTGCCTGCTGGCTATCCTGGCCGGAGTAGAG
ATTGTAGCTGGTGTGCTCGCCTACGTGAGAAGCGATAAGGTGGGAGAGCAGCTGGCAGAA
TTCTATATGACTGTGTACGCTCAGTATGTGAACAAACAAGACCCTAGCTTGACTGTTACC
CTGTCCATGTTCCACAATGTGTTGCACTGCTGTGGAGTCGTTGGTGCCTTGGACCTCTTG
GTCAGAAAAACATGTCCTGATACCAGCTTTTTGGAGACCCTCAGACTCCCTGCCTGCCCC
ACAGTGATTCTCAACCTCTTTGAGTCCAAAGCGCCTCTGGTGATGGGCCTCTTCCTTGGG
ACTGCTGCTATGCTGATCTTTGCCCTGGTGTGCAGCACCCTCCTCAGCAAAGAGATCCAG
CGCTCCCAG

>eluc_5217327
GCACTGGACGGATGTGGCCAGTTTTGCAAGTGTATCCTGATAATTTTCAACATAATCGTT
GCACTGGTGGGGCTTGCAATGTTGGGGTTGGGTTTGTGGATAAGGCTGAGCTCTGAGACC
AAAGGAATGTTCGACTTAAACCTCAACACACAAGCGTTTGTCATTGGTGTGACCGTGTTG
ATTGTGTTAGGAGCAGTGCTTTTGCTCGTGGCAGTTTTTGGAGACTACGGAGCATGCAAT
GAGAACAGAACTGCCTTGGGAGTGTTCTCCGGCCTGCTGTCCATCTTGACTGTATTACAG
ATTGCAGCCGGAGTAATTGCCTACATGCAACGCAATGAGGTAGGGAACCAGATGGCCGAT
TTCTACATCACTGTTTACTCCCAGTATGTCACCAAAAGAGACCCAGGCATGTCTGTTACC
TTGACTATCATTCAAAACACGTTGCACTGCTGCGGAATCATTGGTGCCTTGGACCCCTTT
GTCAAAAAAACTTGTCCTGAAACCGGATTTTTGGAGACCTTTACTCTCCCTGCCTGCCCC
ACTGTCATTCTCAACCTGTTCGAGTCCAAAGGACCTTTGGTGATGGGCCTCTTCTTTGGG
ATTGCTGCTATGCTGATCCTAGCCCTGGTGTGCTCCAGCATCCTCGCCAAACAGATCAAG
ACGAGTCGC


############################################################

>ssal_4043437
ACCTACAAGTGCAGTGGACTATCAGAATACAATGCATTCTGGAGATGTGTTCAAGCAGGA
GCTACCTACCTATGTGTGCAACTATGCAAGATGCTATTTCTAGCCACATTCTTCCCCACA
TGGGAGGGAGGAGCTGGCGTGTATGACTTTGTTGGTGAGTTTATGAAGGCTACGGTGGAC
CTAGCTGACCTTCTGGGCCTGCATCTGGTCATGTCCAGGAACGCAGGGAAGGGAGAGTAC
AAGATCATGGTGGCAGCGATGGGATGGGCCACAGCAGAGCTCATTATGTCAAGGTGTATA
CCTCTATGGGTGGGTGCCAGAGGCATTGAGTTTGATTGGAAGTACGTACAGATGAGCTTC
GACTCCAACATCAGCCTGGTGCACTATATCGCCATGGCAGCAGGGGTGTGGATGTTCACG
CGGTACGAC---------------

>ssal_4058041
ACCTACAAATGCAGTGGATTATCAGAATACAATGCATTCTGGAGATGTGTTCAAGCAGGA
GCTACCTACCTATTTGTGCAGCTATGCAAGATGCTATTTCTGGCCACATTTTTCCCTACA
TGGGAGGGAGGAGCTGGCGTGTATGACTTTGTTGGTGAGTTTATGAAGGCTACGGTGGAC
CTAGCTGACCTTCTGGGCCTGCATCTGGTCATGTCCAGGAACGCAGGGAAGGGAGAGTAC
AAGATCATGGTGGCAGCGATGGGATGGGCCACAGCAGAGCTCGTTATGTCAAGGTGTATA
CCTCTGTGGGTGGGTGCCAGAGGCATTGAGTTTGACTGGAAGTACATACAGATGAGCTTC
GACTCCAACATCAGCCTGGTGCACTATATCGCCATGGCAGCAGTGGTGTGGATGTTCACG
CGGTACGAC---------------

>eluc_5219595
ACCTACAAATGCAGTGGCTTATCAGAATACAATGCATTCTGGAGATGTGTCCAAGCAGGA
GCTACCTACCTATTTGTGCAGCTATGTAAGATGTTGTTTCTAGCCACATTCTTCCCAACA
TGGGAGGGGGGAGCTGGAGTGTATGACTTTGTTGGGGAGTTTATGAAGGCCACGGTTGAC
CTAGCTGACCTTCTGGGCCTGCACCTGGTCATGTCCAGGAATGCTGGAAAGGGCGAATAC
AAGATCATGGTGGCAGCAATGGGGTGGGCTACAGCAGAGCTTGTTATGTCAAGGTGTATC
CCTCTATGGGTGGGTGCCAGGGGCATTGAGTTTGACTGGAAATACATACAAATGAGCTTT
GACTCCAATATCAGCCTGGTGCACTATATAGCCATGGCAGCAGTGGTGTGGATGTTCACA
CGCTATGAC---------------


############################################################

>eluc_5218515
ATGTCTACGGGCTGTCAGAAGACTACTGTTAGTAAGGCCATTCCGACCAGACGGGTGACC
ATAAATGACGCGGCGCACATGCCTCATGACTACTCCACAACCCCCGGAGGAACTCTGTTC
AGCACCACCCCTGGAGGTACAAGAATTATCTATGATCGAAAGTTCCTGTTGGAGTGCCGC
AGCTCACCGCTGTCTAGGACTCCCCCGTGTACTCTGATTGACATTCCAGGGGTCACCAGT
CCACCTTTCAAACACATCAACAAT------GCCCATACCGGAGAACCACTCAACAACAAC
---ACTGCACCGGCTGAAAAGAGCACTGGGGACGACGCACAGTTTGAAATGGACATC

>ssal_4052902
ATGTCTACGGGCTGTCAGAAGACCACTACTAGCAAGGCCATTCCGACCAGGCGGGTGACC
ATAAACGACGCCTCGCACATGCCCAACGACTACTCCACTACTCCCGGGGGAACTCTGTTC
AGCACAACACCTGGAGGTACAAGAATCATCTACGACCGGAAGTTCCTGCTGGAGTGCCGC
AGTTCCCCGCTGGCCAGGACTCCACCGTGCTCTCTCCCCAACATTCCAGGGGTCACCAGC
CCACCCTCCAAACACATCAACAATGTAAAGGCCCATAACAGAGAGCCACTGAACAACAAC
ATCACTGCACCTGCTGACAAAAGCACTGGGGACGATGCACAGTTTGAAATGGACATC

>ssal_4057371
ATGTCTTCGGGCTGTCAGAAAACCACTACTAGCAAGTCCATTCCGACCAGATGGGTGACT
ATAAACGACGCGACGCACATGCCCCACGACTACTCCACAACCCCCGGAGGAACTCCGTTC
ATCATAACTCCTGGAGGTACAAGAATTATCTACGACCGGCAGTTCCTGCTGGAGTGCCGC
ACTTCCCCGCTGGCCAGGACTCCCCCGTACTCTCTCCCTGACATTCCAGGGGTCACCAGC
CCACCCTCAAAACACATCATCAATGTAAAGGCCCATAACGGAGAACCACTGAACAACAAT
ATCGCGGCACCTGCTGACAAGAGCACTGGGGATGATGCACAGTTTGAAATGGACATC


############################################################

>eluc_5220507
ATGGTGCGCATGAACGTTCTTGCAGATGCGCTCAAAAGCATCGACAATGCTGAGAAACGT
GGGAAACGACAGGTTCTGATCCGGCCGTGTTCAAAGGTCATTGTGCGTTTCCTGACCGTC
ATGATGAAGCACGGTTACATTGGTGAGTTTGAGATCATCGACGACCACAGAGCAGGGAAA
ATTGTCGTCAATCTCACTGGAAGGCTGAACAAGTGTGGTGTGATCAGCCCGCGTTTTGAC
CTCCAGTTGAAGGACCTGGAGAAGTGGCAGAACAACCTCCTGCCCTCAAGACAGTTCGGA
TACATTGTGCTGACCACCTCAGCTGGCATCATGGACCACGAAGAAGCCAGACGAAAACAC
ACA

>ssal_4065588
ATGGTGGGGGTGGGGGTTTTTTCGGGGGGGCTCAAAAGCATTAACAATGGTGGGAAACGT
GGGAAACGCCAGGTTTTGATCCGGCCGGGTTTGAAGGTCCTTTTACGTTTCCTGGCCGTC
ATGATGAAGCCCGGTTTCCTTGGTGAGTTTGGGATTATTGGCGGCCCCAGAGCTGGGAAA
ATTGTTGTCAATTTCCCTGGCAGGCTGAACAAGTGTGGTGTGATTAGCCCTTGTTTTTGC
CTCCCGTTGAAGGATTTGGGGAAGTGGCAGAACAACCTCCTGCCCTCAAGACAGTTTGGA
TACATTGTGCTGGCCCCCTCAGCTGGCATCATGGGCCCCGAAGAAGCCCGGCGGAAACCC
CCC

>ssal_4059788
ATGGTGCGCATGAACGTTCTTGCGGATGCGCTCAAAAGCATCAACAATGCTGAGAAACGT
GGGAAACGCCAGGTTCTGATCCGGCCGTGTTCGAAGGTCATTGTACGTTTCCTGACCGTC
ATGATGAAGCACGGTTACATTGGTGAGTTTGAGATCATCGACGACCACAGAGCTGGGAAA
ATTGTCGTCAATCTCACTGGCAGGCTGAACAAGTGTGGTGTGATCAGCCCTCGTTTTGAC
CTCCAGTTGAAGGATCTGGAGAAGTGGCAGAACAACCTCCTGCCCTCAAGACAGTTCGGA
TACATTGTGCTCACCACCTCAGCTGGCATCATGGACCACGAAGAAGCCAGACGAAAACAC
ACA


############################################################

>eluc_5220629
ATGATTGAGCCAGCCACTCTCCAGTATAAGCTGCTGGAGCCAGTGCTGCTGTTGGGCAAG
GAGCGTTTCGCCGGTGTTGACATCAGAGTCCGGGTGAAGGGGGGTGGACATGTCGCACAG
ATCTATGCCATCCGTCAGTCAATCTCCAAAGCCTTGGTTGCATACTATCAGAAATATGTG
GATGAAGCGTCCAAGAAGGAGATCAAGGACATACTGATCCAGTACGATAGGACCCTGTTG
GTGGCTGACCCTCGTCGCTGCGAGTCCAAGAAGTTCGGTGGACCTGGAGCCCGTGCCCGC
TACCAGAAGTCTTACCGT

>ssal_4050530
ATGATTGAGCCAGCCACTCTCCAGTACAAGCTGCTGGAGCCAGTGCTGCTGCTGGGCAAG
GAGCGTTTTGCTGGAGTTGGCATCCGAGTCCGAGTGAAGGGTGGTGGACATGTCGCACAG
ATCTACGCTATCCGTCAGTCCATCTCCAAAGCCCTGGTCGCATACTACCAGAAATATGTC
GATGAGTCCTCAAAGAAGGAGATCAAGGACATCTTGATCCAGTACGACAGGACCCTGCTG
GTTGCCGACCCTCGTCGCTGCGAGTCCAAGAAGTTCGGTGGACCAGGAGCCCGTGCCCGC
TACCAGAAGTCTTACCGT

>ssal_4055387
ATGATTGAGCCAGCCACTCTCCAGTACAAGCTGCTGGAGCCAGTGCTGTTGCTGGGCAAG
GAGCGTTTTGCTGGAGTTGACATCCGAGTCCGAGTGAAGGGTGGTGGACATGTCGCACAG
ATCTATGCTATTCGTCAGTCCATCTCCAAAGCCCTGGTCGCATACTACCAGAAATATGTG
GATGAGGCCTCCAAGAAGGAGATCAAGGACATCCTGATCCAGTACGACAGGACCCTGCTG
GTTGCTGACCCTCGTCGCTGCGAGTCCAAGAAGTTCGGTGGACCAGGAGCCCGTGCCCGC
TACCAGAAGTCTTACCGT


############################################################

>eluc_5223676
---------CCTTCAGTTACTTTGCTTGATCCTACAGAAAAACGTCATCTAACACTCATC
GACAAAGAGGTGATCAGTCATGATACTCGAAGGTTTCGCTTTCGACTTCCTTCACCAGAA
CATATCCTGGGACTGCCAGTAGGCAAGCATGTTTACCTTTCTGCGCGTATTGACGGCTGC
CTGGTTGTCAGACCATACACGCCCGTGTCCAGCGACGATGACAAAGGATATGTTGACTTG
GTTGTGAAGATCTACTTCAGGAACGTGCACCCTAAGTTTCCTGAGGGGGGGAAGATGTCC
CAGTACCTGGAAAGCCTGCAGCTGGGTGACATGGTGGATGTCAGAGGACCAGGAGGCCTG
CTGGAGTACAAGGGACGTGGGCAGTTTGCAGTACAGACTGAAAAGAAGTCTCCTGTGGAG
ATAAAATCTGCCCTCACTGTGAGCCTGATTGCTGGAGGAACAGGCATCACTCCTGTGCTA
CAGCTGGTGCGTGCTATCATGAAGGACCCTACTGACCGGACAACCTGC------------
---------

>ssal_4061070
---AGAAGAAACGTGCCATCACTCTAGAGGACCCCCAACATCAAATATGCATTAAAGCTG
ATCGATAAAGAGATCATCAGTCATGACACAAGGAAATTCCGTTTTGCCCTGCGGGAAAAG
GATTGTGTCCTTGGGCTACCCATTGGGCAACACATATACCTGTCTGCCAAACCGGATGGC
GTCCTGGTGGTCAGACCGTACACACCTGTGTCTAGTGATGACGACGTAGGCTTCGTAGAC
CTGGTAGTCAAGATTTACTACAAGAACGTTAATCCAAAGTTTCCTGAAGGTGGGAAGATG
AGTCAGTACCTGGAGAGCATCCGGATTGGCGACACTATTGATTTCAGAGGGCCCAGCGGC
CTGCTGGTCTACCAAGGAAACGGGGCTTTTGCCATCAAGGCAGAAAAAAAGGCGGAGCCT
GTGATCAAAACTGCCAAGCAAGTGGGCATGATCGCAGGAGGGACCGGAATCACTCCCATG
CTGCAGATCATCACAGCTATAATGAAGGATCCCCAGGACCAGACAGTG------------
---------

>ssal_4087523
AAGAAGAAGCTTCCACAGACACTACAAGATTCTACAGTTAAATATCCACTGCCACTCATA
GAGAAAGAGGATATAAGCCATGATACAAAGCGCTTTCGCTTTGGCCTTCCCTCTCCCACA
CATGTCCTTGGACTGCCAGTAGGACAGCATGTGTACTTGTCAGCTAAGGTGAATGGGAGC
CTGGTCATCCGGGCCTACACTCCTGTCTCCAGTGATGAGGACCAGGGCTTTGTTGACCTG
GTGGTCAAGGTGTACTACAAAAACACTCATCGTAACTATCCTGACGGAGGCAAGATGTCC
CAGTACCTGGACGCCATGAGCATTGGGGACAAAATAGATTTCAGAGGACCCAACGGACTC
CTTGTATACACAGGAAATGGTAAATTTGCCATTCGACCTGATAAGAAGTCTGAGGCCAAG
GTCCGCAAGTTTAAACATGTGGGAATGATTGCTGGTGGAACAGGGATTACCCCCATGCTG
CAGCTGATTCGCAGTATTACAGGAGACCCTGCAGACAACACCAAGTGC------------
---------


############################################################

>ssal_4040041
ATGAGAAGGTCTTCTCGTTTGCTTGAGGTGACAGCTTTACTTGTGATAGGCATTCTGTGC
TTGGTCATAATTTTTTCC------------CCTCCTGATGAACCCTCTAACCATGTCCAG
ATAAACAGAATGGAATCAACCTACCAAAACAGACCTCAGAAACCAACCAGTGAGAGCGCA
GGTGTTTTCACCTGGGGCCGTTGTGAATGGAATGAGTCTGCCGCCAATGTGTCAGGGTTT
TCCTCTCTGCCTGGTCACATCCAAAACTTCCTCTTCTATCGTCACTGCCGCCACTTCCCA
ATGCTGCTGGACGTACCTGATAAATGTGGAGGCCCTCACAAGTCTGCTGACGTCTTCCTT
CTGCTTGTCATAAAAAGCTCACCTGTGAATTACGACCGCCGTGAGGTACTACGGAAAACC
TGGGCCAACGAGAGACTGCAAAACGGAGTGTGGATCCGCAGGATTTTTCTCTCTGGCACC
ACAGGCACAGGCTTTGAGAAGCGCACTTTGAACAAGCTTTTACGACTGGAGAATCGTGAG
CATAATGATATCTTGCAGTGGGACTTCAACGACTCCTTCTTCAACCTAACCCTGAAGCAA
ATTGTGTTCTTAGAGTGGATGGACAAGAACTGCCGCCAGGCCAGATTTCTCTTCAACGGT
GACGATGATATCTTCGCCAACACAGATAACATGGTGGACTTTCTTCAGAGCCAGAAAAAC
AAAGATGGTGACATGCACCTTTTTGCAGGTCATCTAATCCGCTATGTCGGACCCATTAGA
GAGTCA

>ssal_4034265
ATGAGAAGGTTGTCTCGTTTGCTTGAATTTACAGCTTTACTTGTGATCAGCATTCTGTGC
TTGGTCATCATTTTTATTAAAGAGGACATTCGTCCTAAAAAACCCTCAAACCATTTCCAG
ATAAACAGGAGGGAATCAACCTATCAAAACAGACCTCAGAAACCAACCAGTGAGAGCGCA
GGTGTTTCTACCTGGGTTCATTGTGAACGGAATGAGTCTGCAGCCAATGTGTCAGGGTTT
TCCTCTCTGCCAGTTCACATCCAAGACTTCCTCTTCTATCGTCACTGCCGCCACTTCCCA
ATGCTGCTGGATGTACCTGATAAATGTAGAGGCCCTCACAAGTCTGCTGACGTCTTCCTT
CTGCTGGTCATAAAAAGCTCACCTGCGAATTATGACCGCCGTGAGGTACTACGGAAAACA
TGGGCCAAGGAGAGACTGCAGAATGGAGTCTGGATCCAGAGGATTTTTCTCTCGGGAACA
ACAGGCACAGGCTTTGAGAAGCGCAAGCTAAACAAGCTTCTACAACTGGAGAACCGTGAG
CATAATGACATCTTGCAGTGGGACTTCATCGACTCCTTCTTCAACCTCACCCTGAAGCAG
ATTTTGTTCTTAGAATGGATGGACAAGAACTGCCGCCAGGCCCGATTTCTCCTCAACGGT
GACGATGATATCTTCGCCAACACAGATAACATGGTGGACTACCTTCAGAGTCTAAAAGAC
AATGATGGTGACAAGCACCTTTTTGCAGGTCATCTAATCCGCTATGTAGGACCC------
------

>eluc_5223833
ATGAGAAGGTCTTCTCATTTGCTTCAGGTGACATTTTTACTTATGATCAGCATTCTGTGC
TTGATTATACTTTTTGGTAGAGATGAAATTCCTCAGATTGACCCTTCAAACCATGTTCTG
ACTAATATAATGGGATCAACCAGTCAAAACAGACCACAGAAACCAACTACAGGGAGCAAA
GAGGACTTTACCTGGGGCCGTTGTGGGCGGAATGAGTCTGTAGCCAATGTTTCAGGGTTC
TCCTCTCTTCCCGGTCACATCCAAGACTTTCTCTTTTATCGTCACTGCCGCCACTTCCCA
ATGCTGCTGGATGTTCCTGATAAATGCGGAGGCCCTGACAAGTCTATTGATGTCTTCCTT
CTGCTTGTCATAAAAAGCTCACCTTTGAATTATGAACGCCGTGAAGTACTACGGAAAACA
TGGGCTAAAGAGAGACTTCAGAACGGTTTGTGGATCCGTAGGATTTTTCTCTCAGGAACA
ACTGGCTCAGGCTTTGAGAAACGCAAGCTCAACAAGCTTCTACGAGTGGAGAACCGCGAA
CATAATGACATCTTGCAGTGGGACTTCAACGACTCCTTCTTCAACCTCACCTTGAAGCAG
ATTTTGTTCTTAGAGTGGATGGACGAGAACTGCCGCAAGGCCCGATTTCTCCTCAACGGT
GATGATGATATCTTTGCTAATACAGATAACATGGTTGACTACCTTCAGAGCCTTAAAGAC
AACAGTGGCGACAAGCACCTTTTTGCGGGTCATCTAATACGCTATGTAGGACTA------
------


############################################################

>ssal_4039220
GTTCGGGCCCAAGGGGAGACGGAGGTGCTCAAAGCCATCCGTACGGGAAAGAGGCAGAAG
AAGGCCTGGAAGAGGATGGTCACCAAAGTGTGCTTCGTAGGCGACAACTTCACCCGCAAG
CCTCCCAAATATGAACGCTTCATCAGACCCATGGGTCTACGGTTCAAGAAGGCCCATGTG
ACCCACCCGGAGCTGAAGGCCACGTTCTGTCTGCCTATTCTGGGGGTGAAGAAGAATTCC
TCGTCACCCCTTTACACCACTCTGGGGGTCATCACCAAGGGAACCGTGGTAGAGGTCAAC
GTCAGCGAGCTGGGCCTGGTCACGCAGGGGGGAAAGGTCATCTGGGGTAAATACGCCCAG
GTGACGAATAACCCAGAGAACGATGGCTGCATTAATGCTGTACTGCTGGTG

>ssal_4039900
GTTCGGGCCCAGGGGGAGACGGAGGTGCTCAAAGTAATCCGTACAGGCAAGAGGCAGAAG
AAGGCCTGGAAGAGGATGGTGACCAAAGTGTGCTTCGTAGGTGACAACTTCACCCGCAAG
CCTCCCAAATATGAACGCTTCATCCGACCCATGGGTCTACGCTTCAAAAAGGCCCACGTG
ACCCACCCGGAGCTGAAGGCCACATTCTGTCTTCCCATCCTGGGTGTGAAGAAGAACCCC
TCGTCACCCCTCTACACCACCCTGGGGGTCATCACCAAGGGAACCGTGGTAGAGGTCAAC
GTCAGCGAGCTGGGCCTGGTAACGCAGGGGGGAAAGGTCATCTGGGGTAAATACGCCCAG
GTGACAAATAACCCAGAAAACGACGGCTGCATTAATGCTGTACTGCTGGTG

>eluc_5220581
GTGAGAGCCCAAGGAGAGACGGAGGTGCTCAAAGTCATTCGTACAGGCAAGAGGCAGAAA
AAGGCCTGGAAGAGGATGGTCACCAAAGTTTGCTTTGTAGGCGACAACTTCACCCGCAAG
CCTCCCAAGTATGAACGCTTCATCAGACCCATGGGTCTACGTTTCAAGAAGGCCCATGTT
ACCCACCCGGAGCTAAAGGCCACATTCTGTCTGCCCATCCTGGGAGTGAAGAAGAACCCC
TCATCCCCGCTCTATACCACATTGGGGGTCATCACCAAGGGAACCGTGATAGAGGTCAAT
GTCAGTGAGCTGGGCCTGGTCACGCAGGGTGGAAAGGTCATCTGGGGTAAATATGCCCAG
GTGACAAATAACCCTGAGAACGACGGATGTATAAATGCTGTACTGCTGGTG


############################################################

>ssal_4042160
GAGAAGAAGTGGGTAACTGTGGGAGACACATCCCTACGCATATTCAAGTGGGTGCCTGTG
ACAGACACTAAACAGATATACCGGAGCAAATCCATAACTGGAGAGGTTCGAGGTCTAAAA
GATGTGGTGCTGGAAAACACCAGCTCTACCATGGATTTCCTAGATGAATGCAGCAACCAG
AGTTTCCTGTCTGATGTCTACCAGCCCAAAATGGACAGCAGCAGCTCCAGCTTCCAGCAC
CCCAGTGAGGCAGTCAGTCCTCTTCCTCACACCACAACACTCCGCACGGCCGAAGATGCT
CTACCACCCATGCTGGGCCAGGAGAGTGTGGACGAGCCATCCCAGCCAACACATGAAGTT
GCTGATGAGCCTCCCACATTGATCAAGGAAGACCTGGTTTTGCCCCTTGGTGTCCGAGTA
AGAGTTCAATGCACAGAGGAAGAAGAGGAGGAATCAGGAGCCCCTCCACTGAAGAAAATT
TGCACTGAAAAAAAATCTGTACTG---

>ssal_4032813
GAGAAGAAGTGGGTAACAGTGGGAGACACATCCCTACGAATATTCAAGTGGGTGCCTGTG
ACAGACACTAAACAGATATACCGGAGCAAATCCATAACTGGAGAGGTTCGAGGTCTAAAA
GATGTGGTGTTGGAAAACACCAGCTCTACCTTGGATTTCCAAGATGAATGCAGCAACCAG
AGTTTCCTGTCTGATATCTACCAGCCCAAAATGGACAGCAGCAGCTCCAGCTCCCAGCAT
GCCAGTGAGGCAGTCAGTCCTCTTCCCCACACCACAACCCTCCGCACGACCGAAGACGCT
CAACCACCCATGCTGGGCCAGGAGAGTGTGGACGAACCGTCCCAGCCAGCACATGAAGTT
GCTGATGAGCCTCCAACATTGATCAAAGAGGACCTGGTTTTGCCCCTTGGTGTCCGAGTA
AAAGATCCATGCACAGAGGAAGAAGAGGGA---TCAGGAGCCCCTCCACTGAAGAAAGTT
TGCACTGAAAAAAAGGCTGTACTGAGA

>eluc_5217990
GAGAAGAAGTGGGTGACAGTTGGAGACACATCCCTGCGCATATTCAAGTGGGTGCCTGTG
TCAGACACTAAACAGATTTACCGGAGCAAATCCACAACCGGAGAGGTTCGTGGTCTAAAA
GATGTAGTGTTGGAAAATACCAGCTCTACTTTGGACTTCCAGGACGAATGCAGCAACCAG
AGTTTCCTGTCTGATGTTTATCAGCCCAAAATGGACAGCTGCAGCTCCAGCTCCCAGCAC
GCCAGTGAGGCCGTCAGTCCTTCGCCCCACACGTCGACCCTCCGCACATCTGAAGACTCC
CAACCACCCATGCTTGGCCAGGAGAGTGTGGAAGAACCATCCGAGCCA------------
GCGGATGAGCCTCCAACATTGATCAAGGAGGACCTGCTTTTGCCCCTCAGTGTTCAAGTA
AGCGCTCCATGCACAGAGGAAGAAGAGAGT---TCAGGAGCCCCTCCACTGAAGAAAATA
TGCACAGAGAAAATCGCTGTACTGAGA


############################################################

>ssal_4039884
CTGCGGTTTGCAGACAACACATTTTCAGGTAGCTACATCACCACGATTGGAGTGGACTTC
AAGATCCGGACAGTGGAGATCAATGGGGAGAAGGTGAAGCTGCAGATCTGGGATACGGCA
GGACAGGAGCGCTTCCGCACCATCACCTCCACATACTACAGAGGAACACATGGGGTCATA
GTGGTATATGATGTCACGAGTGCTGAATCCTTTGTGAATGTGAAACGATGGCTACATGAA
ATCAACCAGAACTGT---GATGACGTGTGTCGAATATTAGTGGGAAACAAGAACGACGAT
CCCAACTCAAAGGTGGTGGAGACGACTGACGCACAGAAGTTTGCAGAGCAGATGAGCATC
AACCTCTTTGAGACGAGT---------------------------

>eluc_5219824
CTGCGGTTTGCGGACAACACGTTTTCAGGTAGCTATATCACGACAATTGGAGTGGACTTC
AAGATCCGGACAGTGGAGATCAATGGGGAGAAGGTGAAGCTGCAGATCTGGGACACGGCA
GGACAGGAGCGCTTCCGGACCATCACCTCCACATACTACAGAGGAACGCATGGGGTCATT
GTGGTATATGATGTCACGAGTGCCGAATCCTTTGTCAATGTCAAACGCTGGCTACATGAA
ATCAACCAGAACTGT---GACGACGTCTGTCGAATATTAGTGGGAAACAAGAACGATGAT
CCCAACTCTAAGGTGGTGGAAACGACCGATGCTCAGAAGTTTGCTGAACAGATGGGCATC
AACCTCTTTGAGACGAGT---------------------------

>ssal_4046298
CTGCGCTTTGCAGACAACACATTTTCAGGTAGTTACATCACCACGATTGGAGTGGACTTC
AAGATCCGGACAGTGGTGATCAATGGGGAGAAGGTGAAGCTGCAGATCTGGGATACGGCA
GGACAGGAGCGCTTCCGCACCATCACCTCCACATACTACAGGGGAACGCATGGGGTCATA
GTGGTATATGATGTCACGAGTGCCGAGTCCTTTGTCAATGTGAAACGATGGCTACATGAA
ATCAACCAGAACTGT---GATGATGTGTGTCGAATATTAGTGGGAAACAAGAACGACGAT
CCCAACTCAAAGGTGGTGGAGACGACTGACGCACAGAAGTTTGCAGAGCAGATGGGCATC
AACCTCTTTGAGACAAGT---------------------------


############################################################

>ssal_4053709
CAGTACGAGCCGGTGGCAGAGATCGGAGGTGGTGCGTACGGGACGGTGTACAAAGCTCGG
GACCTGGAG---AGCGGGCAGTTTGTAGCTCTGAAGAGCGTTCGCGTCCAGACGGACCAA
GATGGCCTCCCCATCTCCACAGTCAGAGAGGTGGCCCTGCTGAAGAGACTGGAGCAGTTT
GACCATCCCAACGTGGTCAAGCTCATGGACGTATGTGCCACCCTGAGGACGGATCAGGAG
ACTAAAGTCACCCTGGTGTTTGAGCACGTGGACCAGGACCTTAAGACCTACCTAGAGAAG
GCCCCTGCCCCAGGACTGCCCCCCAGCCGCATCCAAGACCTGATGCGTCAGTTGCTGTGT
GGCCTGGCGTTCCTCCACTCGAACCGCGTGGTGCACCGGGACCTGAAGCCAGAGAACATC
CTGGTCACCAGCCGTGGTCAGGTGAAGCTGGCCGACTTTGGACTGGCAAGGATCTACAGC
TACCACATGGCCCTCACTCCTGTGGTGGTGACTCTGTGGTACAGGCCTCCTGAGGTCTTG
CTCCAGTCCACCTATGCCACGCCTGTGGACATCTGGAGCACGGGCTGCATCTTTGCTGAG
ATGTTCCGA

>eluc_5225302
CAGTATGAGCCGGTGGCAGAGATTGGAGGGGGTGCATATGGGACGGTGTACAAAGCTTGG
CATGTCGAG---AGTGGCCAGTTTGTAGCTCTGAAGAGCGTTCGTGTCCAGACGGACCAA
GATGGCCTCCCCATCTCCACAGTCCGGGAGGTGGCCCTACTGAAGAGACTCGAGCAGTTT
GATCATCCCAACGTTGTCAAACTCATGGACGTGTGCGCCACCTTCAGGACGGATCAGGAG
ACTAAAGTCACCCTGGTGTTTGAGCATGTTGACCAGGACCTGAAGACCTACCTAGAGAAG
GCCCCTGCCCCAGGACTGCCACCCAGCCGTATTTGTGACCTGATGCGTCAGTTGCTGTGT
GGCCTGGCGTTCCTTCACTCGAACCGCGTGGTGCACCGGGACCTGAAGCCAGAGAACATC
CTGGTCACCAGCCGTGGTCAGGTGAAGCTGGCCGACTTTGGACTGGCAAGGATCTACAGC
TGCCACATGGCTCTCACTCCTGTGGTAGTGACCCTCTGGTACAGGCCTCCCGAAGTCCTG
CTTCAGTCCACCTATGCCACACCTGTGGACATCTGGAGCACAGGCTGCATTTTTGCTGAG
ATGTTCCGA

>ssal_4084083
AGATACGAGCCCGTCGCCGAGATTGGCGAAGGTGCTTACGGAAAGGTGTACAAGGCACGA
GATTTGAACAACGCGGGACGCTTTGTAGCCCTAAAAAGAGTTCGGGTACAGACGGAGGAG
GAAGGGATGCCCCTCTCGACCATCCGTGAGGTGGCGGTACTGAGGCAACTGGAGGCATTT
GAACACCCCAACGTGGTCAGACTGTTCGATGTGTGTACTGTGTCTCGGACCGACCGCGAG
ACCAAGCTGACCCTGGTCTTTGAGCATGTTGACCAGGACCTGACCACATACCTAGAGAAA
GCCCCTGATCCTGGGGTGCCACCTGAAACAATCAAGGATATGATGTACCAGCTGCTGCAG
GGGTTGGACTTCCTGCACTCACACCGTGTGGTTCACCGGGACCTGAAACCCCAGAACATC
CTGGTCACCAGCGGAGGACAGATAAAACTGGCCGACTTCGGTCTTGCCAGAATATACAGC
TTTCAGATGGCCCTGACCTCCGTGGTGGTGACGTTGTGGTACAGAGCCCCAGAGGTGTTG
CTCCAGTCCAGCTATGCCACCCCAGTTGACTTGTGGAGTGTGGGCTGTATCTTCGCTGAG
ATGTTC---


############################################################

>ssal_4039688
GAGATGTGGAAGGAGGGCACTCTCAAAGCCAGCTGT------------TTGTTTGGTCAG
CTCCCTATATTTCAAGACGGTGACCTCACTTTGTACCAGACCAATGCAATAAGGAGACAT
CTCGCACGGAAACTTGGACTTTATGGCAAAGACCAGAGGGAGGCTGCTCTCATTGACATG
ATGGATGAAGCCATTCAAGATCTCCTAAACAAATACATAAAACTGATGTTCGAGAAAGAT
GACTCCGGTAAAGAAAGGCACCTTAAGGCACTGCCAACAGATCTCAAGCCCTTCGAGAAA
ACCCTGTCCAGCAATAAAGGAAGCTTTCTGGTTGGCGACAAGATCTCCTTAGCCGACTAC
GCCCTGGTGCTCCTGCTGATCCACCACCAAGTC------------

>eluc_5222036
GAGATGTGGAAGGAGGGCACACTCAAAGCCAGCTGT------------TTGTTTGGTCAG
CTCCCTATGTTTCAAGATGGTGACCTCACTCTGTACCAGACCAATGCCATAAGGAGACAT
CTTGCACGAAAACTTGGGGTCTATGGCAAAGACCAGAGGGAGGCTGCTCTTATTGATATG
ATGGATGAAGCCCTGCAAGATATCCTGAACAAATTCATTAAACTGATGTTTGAAAAAGAT
GACACTGGTAAAGAGGGGTACCTTAAGGGACTGCCGAAAGATTTCATGCCCTTCGAGAAA
ACTCTGTCAAGCAATGAAGGAGGCTTTCTGGTTGGCAACAAGATCTCCTTAGCTGACTAT
GCCCTTGTCTTACTGTTGATCCACCACGAAGTCCTGAGCCCAACC

>ssal_4025606
GAGATGTGGAAGGAGGGCACTCTCAAAGCCAGCTGTGTGAGTAACCCGTTGTTTGGTCAG
CTCCCTATATTTCAAGACGGTGACCTCGCTTTGTACCAGACCAATGCAATAAGGAGACAT
CTCGCACGGAAACTTGGACTTTATGGCAAAGACCAGAGGGAGGCTGCTCTCATTGACATG
ATGGGTGAAGCCATTCAAGATCTCCTAAACAAATACATAAAACTGATGTTCGAGAAAGAT
GACTCCGGTAAAGAAAGGTACCTTAAGGCACTGCCAACAGATCTCAAGCCCTTCGAGAAA
ACCCTGTCCAGCAATAAAGGAAGCTTTCTGGTTGGCGACAAGATCTCCTTAGCCGACTAC
GCCCTGGTGCTCCTGCTGATCCACCACCAAGTC------------


############################################################

>ssal_4028959
ATGGCGACGGCAATATACCTGGAACATTACCTCGACAGTATCGAGAATCTGCCCTGTGAA
CTACAGAGGAACTTTTCACTGATGCGGGACCTGGACAATAGAACTGAAGAGAAAAAAGGA
GAGATCGACAAGCTGGCAGAGGAGTACATCTCAAGTGTAAGGAACTTGGCTACGGAACAG
AGGGTTGAGCACCTGCAGAAGATCCAGAGTGCTTACAGCAAGTGCAAGGAGTTCAGTGAT
GACAAAGTGCAGCTTGCCATGCAGACATATGAAATGGTGGACAAGCATATCCGCAGGCTG
GATGCAGACCTGGCCCGATTTGAGAATGAGCTGAAGGAGAAG---CTGGAAGTGAGCGGC
TATGACAGTCCAGAAGGAAGAGGGTTAAAGAAGGGTGAAGGTCGG

>eluc_5219163
ATGGCAACGGCAATATACCTGGAACATTACCTTGACAGTATCGAGAATCTGCCTTGTGAA
CTACAGAGAAACTTCACATTAATGCGGGACCTGGACAATCGTACTGAAGAAAAAAAAGGA
GAGATTGACAAGCTGGCAGAGGAGTACATATCAAGTGTAAGAAACTTGGCTTCGGAACAG
AGGGTTGAGCACCTTCAGAAGATCCAGAGTGCTTACAGCAAGTGCAAAGAGTTTAGCGAT
GACAAAGTGCAGCTAGCAATGCAGACCTACGAAATGGTGGACAAGCATATCCGCAGGTTG
GATGCAGACCTGGCTCGATTTGAGAATGAGCTGAAGGAGAAG---CTGGAAGTTAGTGGC
TATGAAAGTCCAGAAGGAAGAGGGTTAAAGAAGGGTGAAGGTCGG

>ssal_4060304
ATGGCGACGGCAATATACCTGGAACATTACCTTGACAGTATTGAGAATCTGCCTTGTGAA
CTACAGAGAAACTTTACACTGATGCAGGACCTGGACAATAGAACTGAAGAGAAAAAAGGA
GAGATCGACAAGCTGGCAGAGGAGTACATCTCAAGTGTAAGGAACTTGGCTTCGGAACAG
AGGGTTGAGCACCTGCAGAAGATCCAGAGTGCTTACAGCAAGTGCAAAGAGTTCAGCGAT
GACAAAGTGCAGCTTGCAATGCAGACATATGAAATGGTGGACAAGCATATCCGCAGGCTG
GATGCAGACCTGGCCCGATTTGAAAATGACCTGAAGGAGAAG---CTGGAAGTGAGCGGC
TATGAAAGTCCAGAAGGAAGAGGGTTAAAGAAGGGTGAAGGTCAG


############################################################

>eluc_5214531
CGATGGAATTTTGGAAGCTGCAAAACCCTGTTCAACATCGATAACTGTGTTCTTACAGAT
GACCGATCCCTTTACGACAAAGCAGATGGAGTTATCATTTTCCACAGAGACATCATGCAT
GACTTGGCAAACCTGCCCCAGTCTCCTCGTCCACCTTTTCAGAAGTGGATCTGGTTTCAT
GTGGAATCACCAACAAATACAGTGAAAATACCAGGCCTGGAAAACCTCTTTAATCTCACC
TTGAGCTATAGACGAGACGCTGACATCACTGTGCGAAATGAATTGACAGTCTTGAGAAGG
ACTGAAATGGAAGGGGAATTTGTGATGCCCAAGAAGGACAAAGTAGTTTGTTGGATTGTG
AGCAACAATGACCCTTCAACTGGGACATCAACCAGAGCAAGGTATTACCAAGAGCTTGTG
AAACATATTAAGATACATGTTTATGGAAGAGCTTTCACAGGACATAGTTTGAGGTATGAG
GAGTATTACCCAACTCTTGCCAGCTGTAAATTCTACCTCGCATTTGAGAATTCAATCCAC
AGAGATTACATCACAGAAAAAGTGAATGGACCGCTTGTCGCAGGAACTGTACCAGTAGTC
CTGGGTCCGCCTCGAGAGAACTATGAACAGTTCATCCCACCTGAATCTTTTATTCATATT
AATGATTTCTCTAATGCAAAGGCACTGGCTGACTTCCTGCTTCAATTGGACCAGAATGAT
GAGATGTATCTAAATTACTTTAAGTGGAGGAGGTACTTCAAAGCCAAGCCCCACCTCCTG
ACGTTAGAAGAAGAATTCATTCAACCTGTCTGTACAGCCTGTGAATACATGGCAAGAGAC
AATACATACTACAAGGTTGTCCATGACCTTTACACTTGGTACTTTGGT

>ssal_4084405
AGGTTTGACTTAAGCGATTGCGCCACTCTCTTCAACATTGATAGCTGTCTCCTGACTGAT
GACAGGTCAATGTACAACAAGGCAGACGGGGTGCTTATCTTTCACAAATCCATTAAGCGA
GATTTATCCAACTTGCCTCGATCACCCAGGCCACCATTCCAGAAGTGGATCTGGTTCCAT
GTTGAATCCCCTACAAACACAAACAGGCTATCTGGTCTAGAGAACCTTTTCAATTTGACC
TTGAGTTACAGGCAGGACGCAGACATCCCTATTCGTTGGCGCTTGACTGCAAGGAAA---
---GGCCAGGGGGAGGATTTTGTGCTGCCCAAAAAAGATAAATTAGTTTGCTGGATTGTG
AGTAACAATAACCCTGCCACTGGAGCAGGCCAAAGGTATAACTATTACAGAGAACTTGTC
AAACACGTTAAGGTGGAAGTCTTTGGCAAGGCCTTT---GGCCGTTTCTTGAACTATGAG
GACTTCTACAATACCATCTCCAGCTGTAAGTTTTACCTTTCCTTTGAGAACTCAGTCCAC
AGAGACTACATCACTGAGAAGCTAAACGGACCACTTGCAGCAGGAACTGTACCAGTAGTA
TTGGGCCCACCCAGACAAAACTATGAGGACTTTGTCCCAGGAGATTCCTTCATCCATGTT
AACGACTTTCCAGATGCGAAAGCCTTGGCAGAATTCCTCCTGAAGTTGAACAAGGAAGAT
GAGGCATATCTGCACTACTTTCAGTGGCGTGAACACTTTTCTGCTCAGCGCCATCTAATT
CAACAATATCAAGAGTTCACCCATGCTATTTGTTATGCCTGTAACCATGTGGGAACACAT
AAGGAGTACAGA---GTTGTTCACAATCTTTACAAATGGTATTTTGGT

>ssal_4059685
---------TTTGAAATCTGCAAAACCCATTTCAACATCGATAGCTGTGTTCTGACAGAT
GACAGATCCCTTTATGACAAAGCAGAGGGAGTGGTTGTTTTTCACAGAGACATCAGCTGG
GACCTGAAGAACCTGCCTCAGTCTCCTCGTCCACATTTTCAGAAATGGATCTGGTTTCAT
GTGGAATCACCAACAAATACAGCCAGAATACCAGGTCTGGAAAACCTATTTAACCTCACT
TTGAGCTATAGACGAGATGCTGACATCACAGTGCGAAATGAATTGACAACCGTGAAG---
ACTGAAAAGGACAGTGAGTTTGTGCTGCCCAAGAAGGATAAATTGGTTTGTTGGATTGTG
AGCAACAACAATCCTTCAACTGGGACAGGAACCAGAGCAAAGTACTATCAAGAGTTGGTC
AAACACATCAAGATACATGTTTATGGTTCTGCTTTTACAGGGAGTCGTTTGAAGTATGAG
GAGTATTACTCAACCCTTGCTAGCTGTAAGTTCTACCTTGCATTTGAGAATTCAATCCAC
AGAGACTATATCACAGAAAAGGTGAACGGACCACTTGTAGCAGGAACCATTCCAGTAGTC
ATGGGCCCACCCAGAGAGAACTATGAACAGTTTATCCCAGCTGGTTCTTTCATTCATGTA
AATGACTTTACTAATGCAAAGGCACTGTCTGACTTCCTCCTCCAATTGGACAAGAATGAT
GAGATGTATGTAAGTTACTTCACCTGGAGGAGGTACCTTAATGCCAAGCCCCACCTCCTG
ACAATGCAGGAAGAGTTTATTCAACCTGTTTGTTTAGCCTGTGAATACGTGGCAAGAGAC
AAAGGATATTACAATGTTGTCCACAACCTTTATGAATGGTACTTTGGA


############################################################

>eluc_5220668
GAAGTGTTGAGAACTGCGTTTACCTTTATATATAAGAAAGCCCAGCTGTGGGCTGTAGGT
GGATGCCTTAGTGTTGTTGCACTTGGACTTGGATATCGTTTTTTCCTAAAATCGAAGAGA
GTTACCCGCGTAGGCGTTGTGTCACAGCTCCTAATTCATCCATTGAAGTCGGGTAAAGCT
GTTTCCGTTGCCCTAGCAGAATGTCAGCAGATTGGTTTGAAATACGGTGAACTTCGAGAT
AGGCACTGGATGGTAATAACTGAGGATGGCCACATGGTGACAGGGAGGCAGGAGCCTCGT
CTGGTACTTGTGTCATTGACCAGTGAGGGGGGACAGATGTGTTTGAATGGACCTGACATG
GAGAAGCTCAGGTTCCCCCTAATTCAGCCCGAGAACCCCATTATCGATTGCAGGGTGTTT
AGCAGCGACATCCAAGGCAGGGACTGTGGTGACGAAGTGTCTAGATGGCTAACCCGTTGC
CTAGTTTCGGAGAAAACCTTTCGAATGGTGCACTATGAGCCCCACATGAAGCCCAGAAAG
CCGGCAGAGACAGAGTTTCTCTATCCTCAAAGTGAAAAGGTTGCATATCCCGACAGTGGT
GCAGTGATGTTGCTGTCTGAAGCGTCTGTGAAAGACCTGAGCAGCAGGTTGGAAAACGAT
GTCACGGTTGCACGATTCCGACCAAACATTGTTGTTAGCGGTTGCGACGCATTCGATGAG
GATTCCTGGGACGACATCCAGATTGGCAACGTGCAGATGCGCCGCGTGATGGCGTGTGGA
AGGTGCGTCTTCACCACAGTCGACCCTGAAACAGGAGTCATGAGCAGGAAACAGCCACTG
GAAATGCTGAAAAGCTACAGAATGTGTGACGAAGCCGAGAAACATATCTATAAGACAGCG
CCGCTGTTTGGACAGATGTTTTCCATCAGCAAGGGCGGTATCCTCCAGGTCGGTGATGTA
GTGTACAAGATAAGC---

>ssal_4042570
GAGGTGTTGAGAAATGCGTTTACATTTATATATAAGAAAGCCCAGCTCTGGGCTGTAGGT
GGTGGTATTACTGTTGTCGCACTTGGACTTGGATATAAGTTTTTACTAAGGCCTAATAAA
CTTAATCGTGTGGGAGTTGTGTCACAGCTACTGATTCACCCACTGAAGTCGGGTAGAGCT
GTGTCGGTGGCCCTTGCAGAATGTCAACCGATCGGTTTGAAGTACGGTGAACTTCGAGAT
CGCCACTGGCTGGTGATCACTGAGGATGGCCACATGGTGACGGGGAGGCAAGAGCCTCGC
CTGGTGCTGGTGTCGTTGACCAGTGAGGGGGGACAGATGTGTCTGAATGGACCTGACATG
GAGCAGCTGAGGTTCCCCGTTCTGCAGCCTGACAATCCCATCATCAACTGCAGGGTGTTT
AGCAGCGACATCCAAGGCAGGGACTGTGGCGACGAAGTGTCTAACTGGCTCACCAGCTAC
CTGGCTGCTGGAAAAACCTTTCGCTTGGTGCACTTTGAGCCCCAAATGAAGCCCAGGAGG
CCAGCAGAGACAGAGTCTCTCTATCCTCAAAGGGAAAAAATTGCGTACCCTGATTGTGGC
CCGATAATGTTGCTGTCTGAAGCCTCTGTGAAAGATCTAAACAGCAGGCTGGAGAATGAC
GTCACAGTTGCACGCTTTCGACCAAATATCATTGTTAGCAGTTGCGAAGCGTTTGATGAG
GATTCTTGGGAAGACATCCAGATTGGCGATGTGCGGATGCACCGCGTGATGGCGTGCGGA
AGGTGCATCTTCACCACGGTCGACCCTGAAACAGGAGTCATCAGTAGGAAACAGCCACTG
GAGACGCTAAAAAACTACAGACTGTGTGATGAAGCTGAGAAGCACATCTATAAGACATCG
CCACTGTTTGGACAGATGTACACCGTCAGCAAGACTGGGATCCTGCAGGTTGGAGATGTG
GTGTACAAGATAAGC---

>ssal_4061568
GAAGTGTTAATTAATGCGTTCACAGAGAAT---AAGAAAGCCCTGTTGTTAGCTGGAGGC
GCTGGTCTTACTGCTGTCGGACTCGGACTGGGGTATAAGTATTTTCTCAAGCCGGAGAAA
GTTGTCCGTGTGGGAGTTGTGTCACAGCTGCTCATTCACCCACTGAAGTCCGGGAAAGCC
GTGTCCGTGGCCCTTGCAGAATGTCAACAGATTGGTTTGAAGTACGGCGAACTACAAGAT
CGGCACTGGCTGGTGATCACTGAGGATGGTCATTTTGTGACGGGCAGACAGGAGCCTCGC
CTTGTTCTCGTATCTCTGACCAGTGAGGGGGGGCAGACGTGTCTGAACGGACCAGACATG
GAGGAGCTCAAGTTCCCCCTACTGCAGCCCGACAACCCTGTCATCGACTGCAGAGTGTTT
AGTACAGACATCCAGGGCAGGGACTGTGGAGACGAGGCGTCTAGCTGGCTGACCCGCTAC
CTGGGGGCAGGTAAAACCTATCGCCTGGTGCACTTTGAACCCCACATGACACACAGGAGA
TCAGCGGATAACGAGCCTCTCTTTCCTCGCAATGAAAAGATAGTGTACCCTGACCTTGGC
CCGATCATGCTGCTGTCTGAAGCCTCTGTGAAGGACTTGAGCAGTAGGCTGGAGAAGGAG
GTCACGGTGGCACGGTTCCGACCCAGCATCGTTGTCAGTGATTGTGAGGCTTTTGATGAG
GATTCTTGGGAAGATATCCAGATTGGCAATGTGCGGCTGCACCGCGTGATGGCGTGTGGA
AGATGCATCTCTACCACGGTTGACCCTGAAACAGGAGTCATCACCAGGAAACAGCCACTG
GACACACTCAAAAGCTATCGAATGTGTGACCCATCCCAGAAGAACATCTACAAGGCAGCT
CCACTGTTTGGACAGATGTATATCGTCAGCAAGACTGGGGTACTCCAGGTTGGAGATTTG
GTGTACAAGACCAGCCAC


############################################################

>eluc_5216009
---GGTGACAGACCGAAGGATAAAGAAGCTGAAGATGCTACTGGTGGTGATGATGATGAT
GATGATGATAATGGGGAAGATGATGCCCCTGTCCCTGAAGCATTGGTTGGCAGCAGTGAG
GAAGAGGCAGCAGATGACAGCGACAGTCTGAAGGATTTCATAGTTGAGGATACG------
ACGGGGGACAAGGATAAAGAGATGTCAGATGAAAAGGCTGTATCTCTTCCGCGCCAATTC
ATCACTGGGTCACAGCTCAATCACTTTCAAGTTGTTGTCAAAGCCCTTATGATCAACGTC
CTGGATGAATCTTTTCTGAAGTCTCTGTACAGCGGTGATCGTACGAAGAGATATGCTCAG
GAGATGAAGGCGTCGCTGTTCCACTTCGATGAGCGGACGATCCTCCCTCGCCTGGAGAAC
CTGAAACAACGAAGCCGCTGGACCGACCGGTACAAGGAGCGGGTGGAATGTTACCCCAGG
GTCCGGCTGGTGAAAATAGGGTTGGATGGGATGAGTGTTTGTGAGGCCTGCAAGCTCCAG
AGACAATGCAGCTTCAGTGTGCGTCTTTCAGGGCAACTGTACGACGTCAACAGCCTCAAA
GAGGACCAGTTCATGCCCGATGACACACAGGCTTTCGATGTGGGTTCCGTTTGTGCCAGA
CGAACAGAGGTTTATCATGTTCTGAAACACTTCAAGTACCATTTGTTTCAACACTGCCGG
ACAGTGATGGAAGAGGAGAAGACTGGAGAGGAGGAACCAGTGAAAGAAACAGTGAAAAAG
GTGTTTGCAAAGCTGGAGGAGAGGGGTTGGATCTCAGAGCAATATGAGAAGTTCCAGGAT
CATCTCAATGATGCAGACTATTTCCAGGAGGAGAAGCTCGAC

>ssal_4061907
---GGTGAAGAAGAGAAAGGTAAAGAAGCGAAAGATGCTAGTGGTGACGAGGATGATGAC
CACAACGAT------------------GATGCCCCTGAACTATTGGTGGGCAGTAGTGAA
GAAGAGGCGGCAGATGACAGCGACAGTCTGAAGGACTTCATAGTTGAGGATAAGAAAAAG
ACGGGGGATAAG---GAGTCGTCGTCAGATGAAAAGGCTGTTTCTCTTCCACGCCAATTC
ATCACTGGGTCTCAGCTCAATCACTTTCAAGTGGTCGTCAAAGCCCTTATGATCAACGTC
CTGGATGAAACCTTTCTCAAGTCTCTTTATGGCGGTGATCGGACAAAGCGATATGCTCAG
GAGATGATGGCGTCGCTGTTCCACTTTGATGAGCGGACGATCCTCCCTCGCCTGGAGAAC
CTAAAACAGAGGAGCCGCTGGACTGACCGGTACAAGGAGCGGGTGGAGTGTTACCCCAAG
GTCCAGCTGATGAAGTTAGGATTGCATGGG---AGTGTTTGTGAGGCATGCAAGCTCCAG
CGACAGTGCAGTTTCAGTGTGAGTCTCTCGGGGCAACTGTATGACCTCAACAGCCTCCAA
GAGGACCAATTCATGCCCAGTGACGCACAGGCTTTCAGTGTGGGCTCTGTTTGTGCCAGC
CGAACAGAGGTGTATCATGCTCTGAAACACTTCAAGTACCACTTGTTTCAACACTGCCGG
ACAGTGATGGAGGAGGAGAAGAATGGCGAGGAGGAGCCGGTAAAGGAAACTGTGAAAAGG
GTGTTCACAAAACTGGAGGAGAGTGGCTGGATCTCAGAGGAATATGAGAAGTTCCAGGAC
CATCTCAATGATGCAGACTACTTCCAGGAGGAGAAGCTAGAC

>ssal_4042104
TCAAGTGATGAAGACAAGGGTAAAGTAGCTGAAGGTGTTAGTGGCGATAATGATGAAGAA
GAG------------------------GATACCCCCGAACTATTGCTGGGCAGCAGTGAA
GAAGAGGCAGCAGATCACAGCGACAGTCTGAAGGACTTCATAGTTGAGGATAAG------
ACAGGGGACAAGAATGAGGAGGTGTCAGATGAAATAGCTGTTTCTCTTCCACGCCAGTTC
ATCACTGGGTCTCAGCTCAATCACTTTCAAGTGGTCCTCAAAGCCCTTATGATCAACGTC
CTGGATGAAACCTTTCTCAAGTCTCTTTATGGCGGTGATCGGACAAAGCGATATGCTCAG
GAGATGAAGGCGTCGCTGTTCCACTTTGATGAGCGGACAATCCTCCCTCGCTTGGAGAAC
CTGAAACAGCGGAGCCGCTGGACCGACCGGTACAAGGAGCGTGTGGAGTGTTACCCCAAG
GTCCGGCTTTTGAAGTTAGGATTGCATCGG---AGTGTTTGTGAGGCATGCAAGCTCCAG
AGACAATGCAGTTTCAGTGTGCGTCTCTCAGGGCAACTGTACGACCTCAACAGCCTCGAA
GAGGACCAATTCATGCCCGATGACACACAGGCTTTCAGTGTGGGCTCCGTTTGTGCCAGC
CGAACAGAGGTGTATCATGCTCTGAAACACTTCAAGTACCACTTGTTTCAACACTGCCGG
ACAGTGATGGAGGAGGAGGAGAAGAATGGAGAGGAGCCAGTGAAGGAAACAGTGAAAAGG
GTGTTCACCAAACTGGAGGAGAGGGGCTGGATCTCAGAGCAATATGAGAAGTTCCAGGAC
CATCTCAATGATGCAGACTACTTCCAGGAGGAGAAGCTAGAC


############################################################

>ssal_4030642
GGAAGCGCTGAGCTTGTGGCCGAGTTTTTCTCATTCGGTATCAACAGCATCCTGTACCAG
CGAGGGATCTACCCTCCGGAGACGTTCTCCCGAGTCACCCAGTATGACATGAGCCTTCAG
CTCACTACTGACACCAAGCTGAAGAACTACCTGACCAACGTGGTATCTCAACTCAAAGAG
TGGCTGTTTGACTGCACAGTGCAGAAGCTGGTGCTGGTGATCACATGTCTGGAGACCAAC
GAGGTGCTGGAGAGGTGGCAGTTTGACATTGAGTGTGACAAGAGTGCCAAGGAGATCAGT
GCTCCCAGGGAGAAATCCATCAAGTCCATCCAGGATGAGATTCGCTCAGTCATCAGACAG
ATCACCGCCACTGTCACCTTCCTACCCCTGCTGGAGACTGCCTGTGCCTTCGACCTCCTC
GTCTACACCGACAAGGACCTGGAAGTGCCGGACAAGTGGGAGGAGTCAGGCCCCCAGATC
ATTGACCAGTCGGAGGAGGTTCGCCTGCGCTCCTTCACCACCTCCATCCACAAGGTCAAC
AGCATGGTGACCTACAAGAGGACCGAC

>ssal_4052729
GGCAGCGCTGAGCTTGTGGCCGAGTTTTTCTCATTCGGTATCAACAGCATCCTGTACCAG
CGAGGGCTCTACCCTCCGGAGACGTTCTCCCGAGTCACCCAGTATGACATGAGCCTTCAA
CTCACCACTGACACAAAGCTGAAAAACTACCTGACCAACGTTGTGTCACAGCTCAAAGAG
TGGCTGTTTGACTGCACAGTGCAGAAGCTGGTCCTTGTTATCACATGTCTGGAGACTAGT
GAGGTGCTGGAACGGTGGCAGTTTGACATTGAGTGTGACAAGAGTGCAAAGGAGATCAGC
GCTCCCAGGGAGAAGTCCATCAAGTCCATCCAGGATGAGATTCGCTCAGTCATCAGACAG
ATCACTGCCACTGTCACCTTCCTACCCCTGCTGGAGACTGCCTGTGCCTTTGACCTCCTC
GTCTACACCGACAAGGACCTAGAGGTGCCCGACAAATGGGAGGAGTCGGGCCCCCAGATC
ATCGACCAATCGGAGGAGGTTCGTCTGCGCTCCTTCACCACCTCCATCCACAAGGTCAAC
AGCATGGTGGTCTACAAGAGGGCAGAC

>eluc_5222210
GGAAGCGCTGAGCTTGTTGCCGAGTTTTTCTCATTCGGAATTAATAGCATCTTGTACCAG
CGAGGGATTTATCCCCCAGAGACCTTCTCCCGAGTCACCCAATACGACATGAGCCTTCAA
CTCACCACTGACACAAAGCTGAAAAATTACTTGGCCAACGTCGTATCTCAACTCAAAGAG
TGGCTGTTTGACTGCACGGTCCAGAAGCTGGTGCTAGTAATCACATGCCTGGAAACCAAC
GAGGTCCTGGAGCGCTGGCAGTTTGACATAGCATGTGACAAGACCGCCAAGGAGAGCAGC
GCTCCCAGGGACAAGTCCATCAAGTCCATCCAGGAGGAGATTAGATCTGTCATCAGACAG
ATTACAGCCTCTGTGATCTTCCTGCCACTGCTGGAGACTGCGTGTTCTTTTGACCTCCTC
GTCTACACCGACAAAGACCTGGAGGTGCCCGATAAGTGGGAGGAGTCAGGTCCCCAGATC
ATCGACCAATCGGAGGTGGTTCGGCTGCGCTCCTTCACCACCTCCATCCACAAGGTCAAC
AGCATGGTGGCCTATAAGAGGTCTGAC


############################################################

>ssal_4045407
TCCAACCAAACGGGTCCCCAGCACAGGGTCTTGTTCCAAACCCCAGGTGAGGAGAAGGCG
GAAGAGGAGCCTCCTCAACGCAGACTGGGAAAACTCACGGTCAAGTACAACCGCAAGGAC
CTGCAAAAGAGGCTGGACATCGAGGAGTGGATCGATGGGCAGCTGCATCTCCTGTTTGAC
TGCGAGGAGGAGGATATTCCAGAGTTAGAAATTGACATGGATGAGTTGCTGGATCTGTCA
---GACGCAGAACAGAGAGCAAAGCTACATGACCTTCTTCAAGACTGTGGCAAGCCCAAA
GAGGACTTCATCGACGGCTTGCTGTATCGGATGAAGGGTCTTCGCAAGATGTCC------
------

>eluc_5220911
---TCGGAGCCAGGCACCCAGTCCAGGGTGATGTTCCAGTCC------GCAGATAAAACA
GAGGAG---CCTCCTCATCGCAAACTGGGCAAGCTGGCTGTCAAATACAACCGCAAGGAC
CTGCAGAGGAGGCTGGATATTGAGGAGTGGATCGACGATCAGCTGCACCTGCTCTTCGAC
TGTGAGGGGGACGAGATCCCAGAGTTAGAGATTGACATAGAAGAGTTGCTGGAGTTGTCA
---GACGGGGAACAGCGGTCCAGACTGCAGGAATTACTGCAAGAATGTGGCAAGCCAAAA
GAGGACTTCATCAATGGGCTGCTTTATAGAATGAAGGGTCTACGCAAAATGTCAGGGTCC
CTGAAG

>ssal_4049749
---TCGGAGCCAGGCACCCAGTCCAGGGTGATGTTCCAGTCT------GCAGACAAAACA
GAGGAG---CCTCCACATCGCAAACTGGGCAAGCTGACCGTCAAATACAACCGCAAGGAC
CTGCAGAGGAGGCTGGATATCGAGGAGTGGATCGACGATCAGCTGCACCTGCTCTTTGAC
TGTGAGGAGGAGGAGATGCCAGAGTTAGAGATTGACATAGATGAGCTGCTGGAGCTGTCA
---GACGTGGAGCAGAGATCCAGACTGCAGGAGTTACTGCAGGAATGTGGCAAGCCTAAA
GAGGTCTTTATTAATGGGCTGCTTTATCGGATTAAGGGCCTACGCAAAATGTCAGGACCC
CTAAAG


############################################################

>ssal_4047270
TACTATATGTTGCAAGAACAAGTCAGTGAATATCTGGGAGTGACTTCATTCAAGCGAAAA
TATCCAGATTTGGAAAGGAGAGACCTCTCCCACAAGGAAAAGCTATATCTGAGGGAGCAA
AATGTCATCACCGAGACACAGTGCACCTTGGGTTTGACTGCTTTACGAAGTGATGAAGTC
ATTGATTTAATGATCAAGGAGTACCCGGGCAAACATGCTGAGTATTCTGTCATTCTCCAA
GAGAGGGAGCGTCAGAGGATAGCAAAAGAGTACTCTAAAATGCAGCAACAAAACCCTCAG
AAGGTTGAAGCCAGTAAAGTGCCAGAGTACATAAAGAAAGCTGCCAAGAAAGCTGCAGAG
TTCAACAGTAACTTCAACAGGGAAAGGATGGAAGAGAGAAGGGCATATTTTGACCTTCAG
ACACATATTATCCAAGTACCCCAAGGGAGGTATAAAGTTCTTCCTCCAGAGAGAACCAAG
ACTGGACCCTATCCAGTGGCCCTCATCCCTGGGCAGTTCCGGGACTATTACAAAAGGTAC
TCC

>ssal_4037077
TACTATATGTTACAAGAACAAGTCAGTGAATATCTGGGAGTCACTTCATTCAAGCGAAAA
TTTCCAGATTTGGAAAGGAGAGACCTCTCCCACAAGGAGAAGCTATATCTGAGGGAGCAA
GATGTCATCACAGAGACGCAGTGCACCCTGGGCTTGACTGCTTTACGAAGTGATGAAGTC
ATTGATTTGATGATCAAGGAGTACCCAGGAAAACATGCTGAGTATTCTGTCATCCTCCAA
GAGAGGGAGCGCCAGAGGATAACAGAAGAGTACTCTAAAATGCAGCAACAAAGGCCTCAG
AAGGTTGAAGCCAGTAAAGTGCCAGAGTACATACAGAAAGCTGCCAAGAAAGCTGCTGAG
TTCAACAGTAACTTCAACAGGGAAAGGATGGAAGAGAGAAGGGCCTATTTTGACCTTCAG
ACACACATTATCCAAGTACCCCAAGGGAGGTATAAAGTCCTTCCTCCAGAGAGAACCAAG
ACTGGACCCTATCCAGTGGCCCTCATCCCTGGGCAGTTCCAGGACTACTACAAAAGGTAC
TCT

>eluc_5222361
TACTACATGTTGCAAGAACAAGTCAGTGAATATCTGGGAGTCACTTCATTCAAGCGAAAA
TATCCAGATTTGGAAAGGAGAGATCTCTCCCACAAAGAGAAGCTTTATCTGAGGGAACAA
AATGTTATCACAGAGACCCAGTGCACCTTGGGCCTGACTGCTTTGCGAAGTGATGAAGTA
ATTGATTTGATGATCAAGGAGTACCCAGGCAAACATGCTGAGTATTCTGTCATTCTCCAA
GAGCGGGAGCGCCAAAGGATAGCAAAAGAGTACTCTAAAATGCAACAACAAAACCCTCAG
AAGGTTGAAGCCAGTAAAGTGCCAGAGTACATAAAGAAAGCTGCTAAGAAAGCTGCTGAG
TTCAACAGTAATTTCAACAGGGAAAGGATGGAAGAGAGAAGGGCTTATTTTGACCTTCAG
ACACACATTATCCAAGTACCCCAAAGGAGGTATAAAGTCCTTCCCCCCGAGAGAACCAAA
ACCGGACCCTATCCAGTGGCCCTCATCCCTGAGCAGTTCCAGGATTATTACAAAAGGTAC
TCT


############################################################

>eluc_5221959
---TGAACAACTAAGATGGCCGAGGAGCAGCAGCAGCAGGAGGAAACAACACAGGGAGAG
ATGGAGGCTGGAGGAGTTAACTGTCTCGCTTATGATGAGGCCATTATCGCTCAGCAGGAC
AGAATTCAGCAGGAGATTGCAACTAAGATCCCTTTAGTGTCAGACAGACAGGAGTTGTCA
GTGTTGCAGAAAGAATATGCTGCAGAAGACACCATTTATCAGCTTAAGATCAAGGATTTA
CACAAAAAATACTCGTATATTCGTAAGACACGGCCCGATGGGAACTGTTTCTACAGAGCT
TTTGGCTTTTCACATCTTGAATCACTGCTAGAAGACACCAAAGAGCTGCAGAGGTTCAAG
GCGGTGGCAGCTAAAAGCAAACTGGACCTGGTGAATCAGGGTTTCACAGAGTTCACCATT
GAAGACTTCCACAATACTTTCATGGACCTTCTGGAGTTGTGTGAGAAGCAGCCTGGCCTC
AGTGAGCTGCTGGGCTCCTTCAGGGACCAGAGCGTGTCAGACTACATTGTGGTGTACCTA
CGGCTACTCACCTCGGGCTACCTGCAGAGGGAGCACGGCTTTTTCCAGCACTTCATTGAG
GGGGGACGCTCCGTCAAGGAGTTTTGCCAGCAGGAGGTGGAGCCCATGTCTAAAGAAAGC
GACCATATCCACATAATCGCCTTGGCCCAGGCCCTGAATGTGTCCATCCTAGTGGAGTAC
ATGGACCGAGGGGAGGGGGGCACTGTCAACCACCATGTCTTCCCTGAAGGCAGTGAGCCT
CGTGTCTTCCTCCTCTACCGACCCGGCCACTACGACACC------

>ssal_4043054
TCTACAGCTAAAATGGCGGAGGAACAGCAGCAG------GAAACAACACAGGGAGAGATG
GAGGCGGGAGGAGTAAACTGCCTCGCTTATGATGAGGCTATTATGGCTCAGCAGGATCGA
ATCCAGCAGGAGATCGCAACTAGCATCCCTTTAGTGTCAGACAGACAGGAACTGTCAGTG
TTGCAGAGAGAGTATGCCGTGGAAGACACCATTTATCAGCTCAAGATCAAGGATTTACAC
AAAAAATACTCGTATATCCGCAAGACGCGGCCAGATGGGAACTGTTTCTACAGAGCTTTT
GGCTTTTCACATCTCGAATCACTGCTAGAAGACAGCAAAGAGCTGCAGAGGTTCAAAGCA
GTGGCAGCAAAGAGCAAACTGGACCTGGTCAACCAGGGTTTTACAGAGTTCACCATCGAA
GACTTCCACAATACTTTCATGGACCTGTTGGAGCTGTGTGAGAAGCAGCCGGGCCTCCGT
GAGCTGCTGGGCTCCTTCAGAGACCAGAGCGTGTCGGACTACATCGTGGTGTACTTGCGG
CTGCTCACCTCAGGCTACTTGCAGAGGGAGCACGGCTTCTTCCAGCACTTCATCGAGGGT
GGACGCTCCGTCAAGGAGTTCTGCCAGCAGGAGGTGGAGCCCATGTCTAAAGAAAGTGAC
CATATCCACATCATTGCCTTGGCCCAGGCCCTGAACGTGTCCATCCTAGTGGAGTACATG
GACCGGGGTGAGGGAGGCTCCGTCAACCACCACGTCTTCCCTGAAGGCAGCGAGCCTCGT
GTCTTCCTCCTCTATAGACCCGGCCACTATGACATCTTGTACAAA

>ssal_4059808
GGGACAGCTAAAATGGCGCAGGAGCAACAGCAG------GAAACAACACAGGGAGAGATG
GAGGCGGGAGGAGTAAACTGTCTTGCTTATGATGAGGCCATTATGGCACAGCAGGACAGA
ATTCAGCAGGAGATCGCAACAAGCATCCTTTTAGTGTCAGACAGACAGGAGTTGTCAGTT
TTGCAGAGAGAGTATGCCGCGGAAGACACCATTTATCAGCTCAAGATCAAGGATTTACAC
AAAAAATACTCATATATTCGTAAGACGCGACCAGACGGGAACTGTTTCTACAGAGCTTTT
GGCTTTTCACATCTCGAATCACTGCTCGAAGACAGCAAAGAGCTGCAGAGGTTCAAAGCA
GTGGCAGCAAAGAGCAAACTGGACCTGGTAAACCAGGGTTTCACTGAGTTCACCATTGAG
GACTTCCACAATACTTTCATGGACCTGTTAGAGCTGTGTGAGAAGCAGCCAGGACTCAGT
GAGCTGCTGGGCTCCTTCAGAGACCAAAGCGTGTCAGACTACATCGTGGTGTACCTGCGG
TTGCTCACTTCAGGCTACCTGCAGAGGGAGCACGGTTTCTTCCAGCACTTCATCGAGGGG
GGACGCTCTGTCAGGGAGTTCTGTCAGCAGGAGGTGGAGCCCATGTCTAAAGAAAGTGAT
CATATCCACATCATCGCCTTGGCCCAGGCCCTGAACGTGTCCATCCTAGTGGAGTATATG
GACCGGGGTGAGGGGGGCACTGTCAACCACCACGTCTTTCCTGAAGGCAGCGAGCCTCGT
GTCTTCCTCCTCTATAGACCCGGCCACTACGACATCTTGTACAAA


############################################################

>eluc_5222490
ATGAATATTCGCAACGCAAGACCGGAAGACCTTACGAACATGCAGCATTGCAACCTGCTG
TGTCTCCCAGAGAACTACCAGATGAAGTACTACTTCTACCATGGATTGTCCTGGCCCCAG
CTTTCATACATCGCAGAGGATGAGAATGGCAAAATAGTGGGATATGTTCTGGCCAAGATG
GAGGAGGATCCAGATGATGTTCCCCATGGTCACATTACTCCGCTGGCAGTCAAGCGCTCC
CACAGACGTTTGGGTCTGGCTCAAAAGCTGATGGACCAAGCCAGCCGAGCTATGATTGAA
AACTTCAATGCCAAATATGTCTCACTTCATGTCCGGAAAAGTAACCGAGCGGCCTTGCAC
CTGTACTCAAACACACTGAAATTCCAGATTAGTGAAATAGAGCCCAAGTACTATGCAGAT
GGGGAGGATGCCTACGCCATGAAGAGAGATCTAGCCCACATGGCTGATGAGTTG------
---AGAAAGCATGGAGTAAAGGCACTGGGTCAGGATGCTCCCACTGCTACGACCCCAACG
GGTGACCAGGAGAAGGAG---GTGGGGGACAGTGGCGGAGACAGCAAAGAGTTGAGCGAA
GTCAGTGAGGCCACAGAGAGTACAGACGTC

>ssal_4052932
ATGAATATTCGCAACGCGAGGCCGGAGGACCTTATGAACATGCAGCACTGCAACCTGCTG
TGTCTCCCAGAGAACTACCAGATGAAATACTACTTCTACCATGGACTGTCCTGGCCACAG
CTCTCCTACATCGCTGAGGATGAGAATGGCAAAATAGTGGGATATGTTTTGGCCAAAATG
GAGGAGGATCCAGATGATGTCCCCCATGGTCACATCACATCCCTGGCTGTCAAGCGCTCT
CACAGACGTCTGGGTCTGGCTCAGAAGCTGATGGACCAAGCCAGCCGAGCTATGATTGAA
AACTTCAACGCCAAATATGTCTCACTTCATGTCCGGAAAAGTAACCGAGCGGCCTTGCAC
CTGTACTCCAACACACTGAAATTCCAGATTAGTGAAATAGAGCCCAAGTACTATGCAGAT
GGGGAGGATGCCTATGCCATGAAGAGAGACTTAGCTCATATGGCTGATGAGGTCCCACAG
TTGAGGAAGCCAGGAGTGAAGGCACTGGGTCAGGAGACCCTTACGGCTACGACCACACTC
GGTGACCAGGAGAAAGAGGGAGAGAGGGACAGTGGCGGAGAGAGCAAAGAGCTCAGTGAA
GTTAGCGAAGCAACAGAG------------

>ssal_4057231
ATGAATATTCGCAACGCAAGGCCGGAGGACCTTATGAACATGCAGCACTGCAACCTGCTG
TGTCTCCCAGAGAACTACCAGATGAAATACTACTTCTACCACGGACTGTCCTGGCCGCAG
CTCTCCTACATCGCAGAGGATGAGAATGGCAAAATAGTGGGATATGTTTTAGCCAAGATG
GAGGAGGATCCAGATGATGTCCCCCATGGTCACATCACATCCCTGGCTGTCAAGCGCTCT
CACAGACGTTTGGGACTAGCTCAGAAGCTGATGGACCAAGCCAGTCGAGCTATGATTGAA
AACTTCAACGCCAAATATGTCTCACTTCATGTCCGGAAAAGTAACCGAGCGGCCTTGCAC
CTGTACTCAAACACACTGAAATTCCAGATTAGCGAAATAGAGCCCAAGTACTATGCAGAT
GGGGAGGATGCCTATGCCATGAAGAGAGACCTAGCCCACATGGCTGATGAGGTCCCACAG
TTGAGGAAGTCAGGAATGAAGGCACTGGGTCAGGAGACACCTACCGCTACGACCACACCT
GGTGACCAGGAGAAAGAGGGAGAGGGGGACAGCGGAGGAGAGAACAAAGACCTCAGTGAA
GTTAGCGAGGCCACAGAG------------


############################################################

>ssal_4045705
CAGCATGTTGTGAATGAGACAACCAAAGAGATGATAGCCCGCTCCTGTGCCACGATCGTC
ACGCACCCCTTCCATGTGATCACCTTGAGATGCATGGTCCAGTTTATCGGTAGAGAAACC
AAGTACAGTGGAGTGTTTGATTCCATCGTCACTGTCTACAAGAATGAAGGAGTTCTGGGA
TTCTTTGCGGGCCTTATTCCTCGTCTGCTGAGTGACGTGCTCTCTCTGTGGATCTGCAAC
ATGCTTGCCCACCTCATCAACACATACGCCATTGATGACTCAATGAGTCACACAGGAGAA
ATAAAGAACTACTCTCAGGCTGTGACTGGGTTTTTCGCCAGTATGCTCACATACCCCTTT
GTTTTGGTGTCAAACCTCATGGCTGTCAATGACTGCGGGCTGGCTGGCGGCCTCCCTCCC
TATGCTTCAATATATCCAACCTGGGTGGACTGCTGGAGGCACCTGAGCCTAGAGGGAAAC
ATGAGCAGAGGCAACAGTTTATTTTTCCGGAAGCTGCCTGTGGGGAAGACGTATGCAATC
GACCAGAAGAGATTTTTT

>eluc_5217878
CAGCATGTTGTCCATGAGACCACCAAAGAGATGATTGCCCGTTCCTGTGCCACAATTGTC
ACGCACCCCTTCCATGTAATCACCTTGAGATGCATGGTCCAATTTATTGGTAGAGAAACC
AAATACAGCGGAGTGTTTGATTCCATCATCACTGTCTACAAGCAGGAAGGAGTTCTAGGA
TTCTTTGCGGGCCTTATTCCTCGACTGCTGGGTGATGTGCTGTCTCTTTGGATCTGCAAC
ATGCTCGCCCACCTCATCAACACATACGCTATAGATGACTCGATGAGTCACACAGGGGAA
ATAAAGAACTGTTCTCAAGCTGTGACTGGGTTTTTGGCCAGTATGCTCACATACCCTTTT
GTTTTGGTGTCAAACCTCATGGCTGTCAATAACTGCGGGCTGGCTGGAGGCCTCCCTCCC
TATGCTTCAGTATATCCAACATGGGTGGACTGCTGGAGGCACCTGAGCCAGGAGGGAAAC
ATGAGCAGAGGCAACAGCTTATTTTTCCGGAAGATGCCTGTGGGAAAGATGTATGCAATC
GACCAGAAGAGATTTTTT

>ssal_4058652
CAGCATGTTGTGAATGAGACAACCAAAGAGATGATAGCCCGCTCCTGTGCCACGATCGTA
ACGCACCCCTTCCATGTGATCACCTTGAGATGCATGGTCCAGTTTATCGGTAGAGAAACC
AAGTACAGTGGAGTGTTTGACTCCATCGTCACTGTCTACAAGAATGAAGGAGTTCTGGGA
TTCTTTGCGGGCCTTATTCCTCGTCTGCTGGGTGACATACTGTCTCTGTGGATCTGCAAC
ATGCTTGCCCACCTCGTCAACACATACGCCATTGACGACTCAATGAGTCACACAGGAGAA
ATAAAGAACTGCGCTCAGGCTGGGACTGGGTTCTTCGCCAGTATGCTCACATACCCCTTT
GTTTTGGTGTCAAACCTCATGGCCGTCAACGACTGCGGTCTGGCTGGCGGCCTCCCTCCC
TATGCTTCAATATATCCAACCTGGGTGGACTGCTGGAGGCACCTGAGCCTAGAGGGAAAC
ATGAGCAGAGGCAACAGTTTATTTTTCCGGAAGCTGCCTGTGGGGAAGACGTATGCAATC
GACCAGAAGAGATTTTTT


############################################################

>eluc_5221916
GTCAACGGAGAGGCAACAATGTTATTTGCTGAGCTGGGGTACACTCTGGCTACAGAAGAG
GCTGAGCGAATCGGGGTGGACCATGTGGCTCGCATGACTGCAACGGGCACCGGGGAGAAC
TCTACAGTGGCCGAACATCTCATAGCTCAGCATAGTGCAATTAAGATGCTACACAGCCGT
GTGAAAGTCATCCTTGAATACGTCAAAGCAGTGGAAGCAGGCGAGGTGCCATTCAACCAC
GAGATCCTCAGAGAAGCCAATGCCCTGTGCCATAGACTGCCTGTTCTTAGCACCATCAAA
TTCAAGACTGACTTCTACGATCAATGCAATGACGTGGGACTCATGGCTTACCTAGGTACC
ATTACCAAGACCTGCAACAGCATGAACCAGTTCATCAATAAATTCAACGTCTTGTACGAT
AGACAGGGGATCGGCCGGAGAATGAGAGGACTGTTCTTT

>ssal_4047897
ATCAACGGAGAGGCGACCATGTTGTTTGCTGAGCTGGGGTACACTCTAGCCACAGAAGAG
GTGGAGCGAATCGGAGTGGATCACGTGGCTCGCATGACAGCCACTGGCACAGGGGAGAAT
TCAACAGTGGCAGAACATCTCATAGCCCAACACAGTGCAATTAAGATGCTACACAGCAGG
GTGAAAGTAATCCTGGAATACGTCAAAGCAGTGGAAGCAGGAGAGGTGCCATTTAACCAC
GAGATCCTCAGAGAAGCCAATGCTTTGTGCCATAGACTGCCTGTTCTCAGCACCATCAAA
TTCAAGACCGACTTCTACGATCAATGCAATGATGTGGGCCTCATGGCTTACCTAGGTACC
ATCACTAAGACCTGCAACAGCATGAACCAGTTCATCAACAAGTTCAACGTATTGTACGAT
AGACAGGGCATCGGCCGGAGGATGAGAGGACTGTTCTTT

>ssal_4059365
ATCAGTGGAGAGGCGACCATGTTGTTTGCTGAGCTGGGGTACACTCTGGCCACAGAAGAG
GCGGAGCGAATCGGAGTGGATCACGTGGCTCGCATGACAGCCACAGGCACGGGGGAGAAT
TCAACAGTGGCCGAACATCTCATAGCACAACACAGTGCAATTAAGATGCTCCACAGCAGG
GTGAAAGTCATCTTGGAATATGTCAAAGCAGTGGAAGCAGGAGAGGTGCCATTTAACCAC
GAGATCCTCAGAGAAGCCAATGCCCTGTGCCATAGACTGCCTGTTCTCAGCACCATCAAA
TTCAAGACTGACTTCTATGATCAATGCAATGACGTGGGCCTCATGGCTTACCTAGGTACC
ATCACTAAGACCTGCAACAGCATGAACCAGTTCATCAACAAGTTCAACGTCTTGTACGAT
AGACAGGGCATCGGCCGGAGGATGAGAGGACTGTTCTTT


############################################################

>eluc_5216923
ATGGCGACGACCATAGAAAGCAGCAATGCCGTACAGGCGTCAAAGAAAAAACATCTGGGA
ATCCCTGAGGCAATATTTGTGGAGGATGTCGATTCGTTTATGAAGCAACCAGGCAACGAC
ACCGCAGACGCCGTTTTGAGGAAACTGGATGAGCAGTACCAGAAATATAAATACATGGAA
CTCAACCTCGCTCAGAAGAAGCAAAGGTTGAAAAGCCAGATTCCACAGATCAAGCAGACT
TTAGAAATTCTACGACATATGCAGAAGAAGAAGGACACCACAGAACCCATGGAGACACAC
TTCCTCTTGGCCGATAATGTTTACTGCAAGGCTTCGGTCCCACCCACCGACAAAGTGTGC
CTGTGGCTAGGGGCCAATGTAATGTTGGAATATGACATCGATGAGGCTCAGGCCCTGCTG
GAGAAGAATCTGGCAGCGGCGTCGCGCAACCTGGACTCATTGGAAGAGGACCTGGACTTC
CTACGAGACCAGTTCACCACCACTGAAGTCAACATGGCACGAGTCTACAACTGGGACGTG
AAGCGACGAAGCAAGGACAACCTACTCAAATCGGTCGAGAAGTCT

>ssal_4039456
ATGGCAACGACCATAGACAGCAGCAATGCCGTACAGGCGACAAGCAAAAAGCATCTCGGA
ATCCCTGAAGCAATATTTGTGGAGGATGTCGAGTCGTTTATGAAGCAGCCAGGCAATGAC
ACCGCAGACGCCGTACTGAGGAAACTGGATGAACAGTACCAGAAATACAAATATATGGAG
CTCAACTTGGCGCAGAAGAAACAAAGGTTGAAAAGCCAGATCCCACAGATCAAGCAGACT
CTAGAAATCCTACGACACATGCAGAAGAAGAAGGAAACCACAGACCCGATGGAGACACAC
TTCCTATTGGCTGACAACGTTTACTGCAAGGCGTCAGTCCCGCCCACCGACAAAGTGTGC
CTGTGGCTAGGGGCCAATGTGATGTTGGAGTATGACATCGATGAGGCCCAGTCTCTTCTG
GAGAAGAACCTAGCGACCGCATCACGCAACCTAGACTCCCTGGAGGAAGACCTGGACTTC
CTCAGAGACCAGTTCACCACCACCGAAGTCAACATGGCACGAGTCTACAACTTTGACGTT
AAGAGGAGGAGCAAGGACAACCTCCTTAAATCAGTCAAGAAGTCT

>ssal_4060607
ATGGCTACGACCATAGAGAGCTGCAATGCCGTACAGGCGACAAAGAAAAAACATCTCGGA
ATCCCCGAAGCAATATTTGTGGAGGATGTCGAGTCGTTTATGAAGCAACCAGGGAACGAC
ACTGCAGACGCCGTCTTGAGAAAACTGGATGAGCAGTACCAGAAATATAAATACATGCAG
CTCAACCTGGCTCAGAAGAAACAAAGGTTGAAAAGCCAGATCCCACAGATCAAGCAGACT
TTAGAAATCCTACGACACATGCAGAAGAAGAAGGAAACCACAGAACCTATGGAGACACAC
TTCCTATTGGCTGACAACGTTTACTGCAAGGCATCAGTCCCGCCCACCGACAAAGTTTGT
CTGTGGCTAGGGGCCAATGTGATGTTGGAGTACGACATCGACGAAGCCCAGTCTCTGCTG
GAGAAGAATCTGGCGACCGCATCACGCAACCTGGACTCCTTGGAAGAAGACCTGGACTTC
CTGCGAGACCAGTTTACCACCACCGAAGTCAATATGGCACGAGTCTACAACTGGGACGTA
AAGAGAAGGAGCAAGGACAACCTCCTCAAATCAGTCGAGAAGTCT


############################################################

>ssal_4043067
CACCTAACTCTTACACACACAGATGCCTATGGGAAAGATGGAAAGGAGGCCGCCCTCATT
GACATGATGTGTGATGGCGTTGAGGACCTTCGTCTTAAATATGGAAAAATGATTTACCAG
GAATACGATACTGGTAAAGACCCATACATCAAAGACCTTCCTAACCACCTCGACAAGTTT
GAAGCTGTGATGGCCAAAAACAAGACTGGTTTTCTCGTTGGTGACAAGCCTTCGTTTGCT
GACTACAGTCTGTTTGAAGTGCTGCTCAACCACCTGGTGCTCTGCTCCAGTTGCCTGGAT
ACCTTCCCCTCCCTGAAGAGCTTTGTCGAGAAGATGTCAGCCCGTCCCAAAATCAAGGCC
TTCCTGGGCTCTGACGCCTACAAA------------------------------

>ssal_4033411
CACTTGGGCCGCAATCAT---GATGCCTATGGGAAAGATGGCAAGGAGGCTGCCCTCATT
GACATGATGTGTGATGGCGTTGAGGACCTTCGTCTTAAATATGCAAAAATGATTTACCAG
GAATACGATACTGGTAAAGACGCATACATCAAAGACCTCCCTAACCACCTTGACAAGTTT
GAAGCTGTGATGGCCAAAAACAAGACTGGTTTTCTTGTTGACGACAAGCCTTCCTTTGCT
GACTATAGTCTGTTTGAAGTCCTGCTCAACCACCTGGTGCTCTGCTCCAGTTGCCTGGAT
ACCTTCCCCTCCCTGAAGAGTTTTGTCGAGAAGATGTCTGCCCGTCCCAAAATCAAGGCC
TTCCCAGACTCTGACGCCTACAAGAAA---------------------------

>eluc_5221413
CACTTGGGGCGCAAACAT---GATGCCTATGGGAAAGATGGTGACGAGGCTGCCCTTGTT
GATATGATGTGTGATGGTGTTGAGGACTTTCGTCTTAAATATGTTAAAATGATTTACCAA
GAATATGATACTGGTAAAGACACATACATCAAAGATCTTCCTAACCACCTTGACAAGTTT
GAAGCTGTTTTGGCTAAAAACAAGACTGGTTTTCTGGTTGGCAACAAGTCTTCATTTGCT
GACTACAATCTGTTTGACCTGCTGCTCAACCACCTGGTGCTGAGCTCCACTTGCTTGGAT
TCCTTCCCTTCCCTGAAGAGTTTTGTCGAAAAGATGTCTGCCCGTCCCAAAATCAAGGCC
TTCCTGGACTCCGAGGCCTACAAAAAA---------------------------


############################################################

>eluc_5220823
ATGGCGGTGGCTGGCAAGTCTACGAAAGTGCGGTTATTATCGGTGCTGGACGATTTAGAG
GTGTTATCCAGGGAATTGATAGAGATGCTTGCACTATCACGAAGCCAAAAACTCCCTCAA
GGAAGCGAGGACACCCAGGTCCTAGAGCTGTTGGTACAGAGAGACCGAGAGTTCCAGGAG
CTGATGAGAGTGGCCCAGGAGCAGGGCAAGGTGCACCAGGAAATGCAGGTCCTGGAGAAG
GAGGTGGAAAAAAGAGACAGCGACATCCAGCAGCTCCAGAAACAGCTTAAGGAAGCCGAA
CATATTCTGGCGACTGCGGTATACCAAGCAAAGGAGAAGTTGAAATCTATTGACAAAGCC
AGAAAAGGAAGCATCTCCTCTGAAGAGATCATCAAATATGCCCACAGGATCAGTGCCAGC
AATGCAGTGTGTGCTCCGCTCAACTGGGTACCAGGTGATCCACGTAGACCTTACCCCACT
GACCTGGAAATGCGTAGTGGAATGTTGGGTCACATGAGCAACCTGCCAACCAATGGCGTA
AACGGACACCTCCCTGGAGATGCACTGGCTGCTGGGAGATTGCCAGATGTGCTG

>ssal_4042336
ATGGCGGTGGCTGACAAATCTACAAAAGAGCGGTTATTGTTGGTACTGGACGATTTAGAG
GTGTTATCCAGGGAATTGATAGAGATGCTTGCACTGTCAAGGAGCCAAAAACTCCCTCAA
GGAGGCGAGGACACTCAGATCCTGGAGCTGCTGGTACAGAGAGACAAAGAGTTCCAGGAG
CTGATGAGGGTGGCCCATGAGCAGGGCAAGGTGCACCAGGAGATGCAGGTCCTTGAGAAG
GAGGTGGAGAAGAGAGACAGCGACATCCAGCAGCTCCAGAAACAGCTGAAGGAGGCTGAA
CATATACTGGCGACTGCTGTATACCAAGCAAAGGAGAAACTGAAATCTATTGATAAGGCC
AAAAAAGGGAGCATCTCCTCAGAAGAGATCATCAAATATGCCCACAGGATCAGTGCCAGC
AATGCAGTCTGTGCCCCTCTCAACTGGGTACCAGGTGATCCGCGTAGACCTTACCCCACT
GACCTGGAGATGCGCAGTGGATTGTTGGGTCACATGAGCAACCTGCCAACCAATGGCGTG
AATGGACACCTCCCTGGAGATGCACTGGCAGCTGGGAGATTGCCAGATGTGCTC

>ssal_4037275
ATGGCGGTGACTGATAAATCTACGAAAGAGCGGTTATTATCGGTACTGGACGATTTAGAA
GTGTTATCCAGGGAATTGATAGAGATGCTTGCACTGTCAAGGAGCCAAAAACTCCCCCAA
GGAGGCGAGGACACCCAGATCCTGGAGCTGCTGGTGCAGCGAGACAGAGAGTTCCAGGAG
CTGATGGGGGTGGCCCAGGAGCAGGGCAAGGTGCACCAAGAGATGCAGGTCCTGGAGAAG
GAGGTGGAGAAGAGAGACTGCGACATCCAGCAGCTCCAGAAACAGCTGAAGGAGGCTGAA
CATATACTGGCGACTGCTGTATACCAAGCAAAGGAGAAGCTAAAATCTATTGATAAGGCC
AGAAAAGGGAGCATCTCCTCAGAAGAGATCATCAAATATGCCCACAGGATTAGTGCCAGC
AATGCAGTGTGTGCACCTCTCAACTGGGTACCAGGTGATCCACGTAGACCTTACCCGACT
GACCTGGAGATGCGCAGTGGAATGTTGGGTCACATGAGCAATCTGCCAACTAATGGCGTG
AACGGACACCTGCCTGGAGATGCACTGGCTGCTGGCAGATTGCCGGGTATTCTT


############################################################

>ssal_4053481
ATGGCGGACGATCACACGGACGCAGACCAATCTATGGAGGTGCACACGCCAACAGCTGAA
ACCCCCCATTCTGAATATGGACTGACGGAAAACATCCAGAGAATAGTGGAAAACGAGAAA
GCCAACACAGAGAAGGTCTCCAAACAGAAGGTGGATCTGCAGTCGCTCCCCACGAGGGCA
TATTTGGATCAGACAGTGGTGCCCATTCTTCTTCAAGGCTTATCTGTGCTGGCCAAGGAA
AGACCTGCAAATCCTATTGAATTCTTAGCAGCCTTCCTTCTCAAGAACAAATCACAGTTT
GAAGATCGA

>ssal_4042318
ATGGCGGACGATCACACAGATGCAGACCAATCTATGGAGGGGAACACTCCAATTGCTGAA
AATCCCCATTCTGAATATGGACTGACAGAAAACATCCAGAGAATAGTGGAAAACGAGAAA
GCCAACACAGAGAAGGTCTCCAAACAGAAGGTGGATCTGCAGTCGCTCCCCACCAGGGCA
TATTTGGATCAGACAGTGGTGCCCATTCTTCTTCAAGGCTTATCTGTGCTGGCCAAGGAA
AGACCTACAAATCCTATTGAATTCTTAGCAGCCTTCCTTCTCAAGAACAAATCACAGTTT
GAAAATCGA

>eluc_5216485
ATGGCGGATGATCACACGGACGGAGACCAATCTATGGAGGGACACACACCAGTGGCTGAA
AACCCCCATGCTGAATATGGCCTGACAGAAAACATCCAGAGAATAGCAGAAAATGAGAAA
TCCAACACAGAGAAGGTCTCCAAACAGAAGGTGGATCTGCAGTCCCTCCCCACCAGAGCG
TATTTGGATCAGACAGTGGTGCCCATTCTTCTCCAAGGGTTATCTGTGCTGGCCAAGGAA
AGACCCCCAAATCCTATTGAATACTTAGCAGCCTTCCTTCTCAAGAACAAATCACAGTTT
GAAGATCGA


############################################################

>ssal_4059182
ATGGCCAATCAAAGAGCGCTCCCTCAAAGCAAGGAGAGTCTTCTTCAGAACTACAACAAA
AGACTGAAGGATGATATCAGGTCCATTCTAGATAACCTCACGGAAATCATAAAAACCGCA
AAGGTAGAGGACGAGACGCAAGTCTCTCGGGCTACACAGGCTGAGCAGGACCACTATGAG
ATGCACGTCAGAGCAGCCAACATTGTGCGTGCGGGCGAGTCCCTGATGAAGCTCGTGTCG
GACCTGAAACAGTTCCTGATCCTCAACGACTTCCCATCAGTAAACGAGGCCATCAGCCTG
CAGAACCAGCAGCTGCGCTCGCTGCAGGAGGAATGTGACAAGAAGCTCACCTCGCTCCGT
GACGAGATCGCCATCGACCTGTACGAGCTAGAGGAAGAATATTACTCCTCCAGGTAC

>eluc_5218223
ATGGCCAATCAAAGAGCGCTCCCGCAAAGCAAGGAGAGCCTTCTCCAGAACTACAACAAA
AGACTGAAAGATGATATAAGGTCCATTCTAGACAACCTCACGGAAATCATAAAAACGGCA
AAGGTAGAGGAAGAGACCCAGGTTTCTCGCGCTACACAGGCTGAACAGGACCACTATGAG
ATGCACGTCAGAGCAGCCAACATCGTGCGTGCAGGTGAGTCCCTAATGAAGCTGGTGTCT
GACCTGAAGCAGTTCCTGATCCTCAACGACTTTCCATCGGTCAACGAGGCGATCAGCCTG
CAGAACCAGCAGCTGCGCTCACTGCAGGAGGAATGCGACAAGAAGCTCACCTCACTCCGC
GATGAGATCGCCGTCGACCTGTACGAGCTTGAGGAAGAATATTACTCCTCCAGGTAC

>ssal_4037155
ATGGCCAGCCAAAGAGCGCTACCTCAAAGCAAGGAGAGCCTTCTTCAGAACTACAACAAA
AGACTGAAGGATGATATCAGGTCCATTCTAGACAACCTCACAGAAATCATCAAAACTGCA
AAGGTAGAGGATGAGACACAGGTCTCTCGGGCTACACAGGCTGAGCAGGACCATTATGAG
ATGCATGTCAGAGCAGCCAACATAGTGCGTGCGGGCGAGTCCCTCATGAAGCTGGTGTCG
GACTTGAAGCAGTTCTTGATCCTCAACGACTTCCCGTCAGTCAATGAGGCCATCAGCCTG
CAGAACCAGCAGCTGCGCTCGCTGCAGGAGGAGTGCGACAAGAAGCTCACCTCGCTCCGC
GACGAGATCGCCATCGACCTGTACGAGCTAGAGGAAGAATATTACTCCTCCAGGTAC


############################################################

>ssal_4050453
GCAGCACGGTATCGTCGGTTCTTGAAACTCTGCGAAGAATGGCCACGGGACGAATCAAAG
AAAGGCCGAGATTTAGGAACGTTTCTACGGCAGAGAGTAACCCATGCCTTTCGTGAAGGT
GAAAACACACAGCTCTCTGATCCAGAGAAGTGTGATCAAATATATGAAAGCTTGGCCCGA
ATCAACACTAATGTATACCGAGAAAGATTCCCCCGCACAAGAGATACCAGTTTTACAGGT
GTCACAGTGGAAGAATGTAGAATGCTATTAGCAACAGGTAACATGCAGCAGATGGATGAG
GAGAAGAAGGGCTTGTGGAAAACTCTCACGGGGCGATTCTCCACCAAA---CAAGATGTC
ACCCCTGAGAAGGCTCCTGAGAACAAG

>ssal_4051508
GCAACACGGTACCGTCGGTTCTTGAAACTCTGCGAAGAATGGCCACGGGACGAATCAAAG
AAAGGTCGTGATTTAGGAACGTTTTTAAGACAGAGAGTAGCTCTTGCCTTTCGTGAAGGT
GAAAACACACAGCTCTCGGATCCAGAGAAGTGTGATCAAATGTATGAAAGCTTGGCCCGG
ATTAACACTAACATATACAGAGAACGATTCCCCCGCACAAGAGACACCAGTTTTACAGGT
GTCACAGTGGAAGAATGTAGAATGCTATTAGCAACAGGTAGCATGCAGCAGATGGATGAA
GAGAAGAAGGGCTTGTGGAAAACTCTCACAGAGCGTTTCTCCACCAAACCAGAAGATGTC
ACCCCTGAGAAGGTTCCTGAAAACAAG

>eluc_5217556
GCAACACGGTACCGTCGGTTCTTAAAACTCTGCGAAGAATGGCCACTGGACGAAACAAAG
AAAGGCCGCGATTTAGGAACATTTCTACGACATAAAGTAGCCCATGCCTTCCGTGAAGGG
GAAAACACGCAGCTCTCAGATCCAGAGAAGTGTGATCAAATGTATGAAAGCTTGAGCCGA
ATCAACAACAATGTAAATAGAGAACGATTCCCGCGCACAAAAGACACCAGTTTTACAGGT
GTCACAGTTGAAGAATGCAGAATGCTGTTAGCAACAGGTAGCATGCAGCAGATGGATGAA
CAGAAGAAGGGCTTGTGGAAAACTCTGATGGAGCGTTTCTCCTCCAAACCAGAAGATGTC
ACCCCCGAAAAGGCACCTGAGAAC


############################################################

>ssal_4059882
ATGTCGAGCGTTGCCTTCAAGCTACTCTCT---CTTGTTGGTTTGTTATTGATGTCAACA
CAGACGACGGATGCGAAGAATTCAGAGGATATCCGGTGTAAATGTACCTGCCCACCGTAC
AGAGACATCGATGGACAGATCTACAAACAAAATGTATCTCTAAAGGATTGTAACTGCCTT
CATGTTGTGGAGCCAATGCCAGTTGATGGAAAGGATGTGGAGGCGTACTGTCTGCGTTGT
GAATGCAAATATGAGGAGAGGAGTTCTGGAACTATCAAGGTGACTATCATAATCTACCTG
TCCATCCTGGGCCTGCTGTTCCTCTACATGGTGTAC------

>eluc_5223804
ATGTCAGGCGTTGCCTTCAACTTGCTCTGTGTTTTTGTTGGTTTGTTATTGATGTCAACA
CACACGGCTGATGCTAAGAATTCTGAGGATATCCGGTGTAAATGTATCTGCCCACCGTAC
AGAGACATTGATGGACAGATCTACAAGCAAAATGTGTCCCTAAAGGATTGCAACTGTCTA
CATGTTGTGGACCCAATGCCAGTTGATGGAAAGGATGTGGAGGCGTACTGTCTGCGTTGT
GAATGCAAATACGAGGAGAGAAGTTCTGGAACCACCAGGGTGACAATCATAATCTACCTG
TCCATCCTGGGCCTGCTGCTCCTCTACATGGTG---------

>ssal_4023510
---------GTTGCCTTCAAGCTGCTCGCTCTTCTTGTTGGTTTGTTATTGATGTCAACA
CAGGCGACGGATGCTAAGAATTCAGAGGATATCCGGTGTAAATGTACCTGCCCACCGTAC
AGAGACATCGATGGACAGATCTACAAACAAAATGTATCTCTAAAGGATTGTAACTGCCTT
CATGTTGTGGAGCCAATGCCAGTTGATGGAAAGGATGTGGAGGCGTACTGTCTGCGTTGT
GAATGCAAATATGAGGAGAGGAGTTCTGGAACTATCAAGGTGACTATCATAATCTACCTG
TCCATCCTGGGCCTGCTGTTCCTCTACATGGTGTAC------


############################################################

>ssal_4057414
ATGGCCAGCCAGGGACTCACTTACGATGGTTGTAATTTTTTCAGACAACGACTAGTGTTA
TCAACTCTAAGTGGCAAAAGAGTCAAAATCAGAAACATACGATCTAAAGATGATAACCCA
GGACTTAGAGATTTTGAAGCCAGCTTCATCAGGCTTCTGGACAAGGTAACCAATGGGACC
AGAATAGAAATCAACCAAACAGGTACGGTGCTGTTCTACCAGCCGGGCCTGCTGTTTGGT
GGTGTGGTGGAACATGAATGTAACACCCAGCGCTCTGTGGGTTACTACCTGGAAGCTCTA
CTCATGCTGGCTCCCTTCATGAAGAACCCTCTGAAGGCTGTGCTGAAGGGGGTCACCAAC
GACCCTACAGACCCCTCGGTCGACCAACTCAAGTATACGTCCATTCCTGTGATGAAGAAG
TTTGGGATTGATGGAGAGGGGCTGGAGCTGAAGGTAGTGAAAAGGGGGATGGCTCCAGGT
GGGGGAGGCGAGGTACTGTTTACGTGTCCCGTTCGCAAGACTCTCCGTCCTGTCCAACTG
TCAGAGCCTGGCAAGATCAAGCGGATCAGAGGGATAGCATACTCTGTTAGAGTCTCTCCA
CAGATGGCCAACAGAATAGTGGACTCTGCCAGAAGCATACTGAATAAATTCATTCCTGAT
ATCTACATCTACACAGACCACATGAAGGGGGACAAGTCTGGAAAGTCTCCAGGCTTTGGC
CTGACC------

>eluc_5217624
ATGGCAAGCCAGGGGCTAAACTACGATGGTTGTAACTTTTTTAGACAACGATTAGTATTA
TCAACACTAAGTGGCAAACGAGTCAAGATAACAAACATACGATCTAAAGATGATAACCCG
GGGCTGAGAGACTTCGAAGCCAGCTTCATCCGGCTTTTGGACAAAGTAACCAATGGGACC
AGAATCGAAATCAATCAAACGGGTACGGTGCTCTTCTACCAGCCGGGCTTGCTGATCGGC
GGGGAGGTGGAACACGACTGTAACACCCAACACTCCGTGGGTTTCTACCTGGAGGCTCTG
CTGATGCTGGCTCCCTTCATGAAGATGCCCCTGAAGGCCGTACTTAGAGGGGTCACCAAC
GACCCCACAGACCCCTCGGTTGATCAGCTGAAGTATTCGGCCGTTCCCCTGATGAGGAAG
TTTGGAATTGACGGG------TTGGAACTGAAGATAGTGAAGAGGGGGATGGCTCCAGGT
GGGGGAGGTGAGGTGCAGTTCACGTGTCCTGTTCGGAAGACTCTCGTATCCGTGAACCTG
ACAGACCCCGGGAAAATCAAGCGAATCAGAGGAATAGCATACTCTGTCAGGGTTTCTCCA
CAGATGGCAAATCGACTAGTGGATTCTGCAAGAGGCATTCTGAACAAATTCATTCCAGAC
ATTTACATCTACACAGACCACATGAAAGGGGACAAGTCTGGAAAGTCTCCAGGCTTTGGG
TTGACCCTGGTG

>ssal_4023499
ATGGCCAGCCAGGGACTCACTTACGATGGTTGTAATTTTTTCAGACAACGACTAGTGTTA
TCAACTCTAAGTGGCAAAAGAGTCAAAATCAGAAACATACGATCTAAAGATGATAACCCA
GGACTTAGAGATTTTGAAGCCAGCTTCATCAGGCTTCTGGACAAGGTAACCAATGGGACC
AGAATAGAAATCAACCAAACAGGTACGGTGCTGTTCTACCAGCCGGGCCTGCTGTTTGGT
GGTGTGGTGGAACATGAATGTAACACCCAGCGCTCTGTGGGTTACTAC------------
------------------------------CTGAAGGCTGTGCTGAAGGGGGTCACCAAC
GACCCTACAGACCCCTCGGTCGACCAACTCAAGTATACGTCCATTCCTGTGATGAAGAAG
TTTGGGATTGATGGAGAGGGGCTGGAGCTGAAGGTAGTGAAAAGGGGGATGGCTCCAGGT
GGGGGAGGCGAGGTACTGTTTACGTGTCCCGTTCGCAAGACTCTCCGTCCTGTCCAACTG
TCAGAGCCTGGCAAGATCAAGCGGATCAGAGGGATAGCATACTCTGTTAGAGTCTCTCCA
CAGATGGCCAACAGAATAGTGGACTCTGCCAGAAGCATACTGAATAAATTCATTCCTGAT
ATCTACATCTACACAGACCACATGAAAGGGGACAAGTCTGGAAAGTCTCCAGGCTTTGGC
CTGACC------


############################################################

>ssal_4032456
ATGCTGGAGACCTGCATATTCAGTGTTACAGGAAGTAACGCGTTCCAGATAATCTACTGC
ATGGAGGCCTCCACTGATGTGGTTAAAGCAGGCGAGAAGTGTGTGGAGCTCTATGACCCA
AACACCAAGTGGGACAGCATCATGACCTGTGTGAAGGGAGACCAGGGGAATCAGCTAATG
CATCAGAACGCAGTGAAGACTGGTGCCCTGAAGCCAGCCCACGACTATGTGCCTTGGATT
GTCATAAACGGGGAGCACACAGAAGAACTTCAGGACAAAGCAATGTCTTCACTCTTCGTT
CTGATCTGCAGCATGTACAAGCCGTCCAAGCCTGAAGCCTGTAGTACGGCTCTGATGAAA
CGACACAGAAGTTACAGTTAC

>ssal_4048990
ATGATCGAGACCTGCATATTGAATGCTACAGGAAGCCATGCATTCCAGATCGTCTACTGC
ATGGAGGCCTCCACTGATGTAGTTAAAGCGGGAGAGAAGCGTGTGGCGCTCTATGACCCA
AACACCAAGTGGGACAGCATCATGACCTGTGTGAAGGGAGACCAGGGGAATCAGCTGATG
CATCAGAACGCAGTGAAGACTGGTGCCTTGAAGCCCGCCCACAACTATGTGCCTTGGATT
GTCATAAATGGGGAGCACACCGATGACCTTCAGAACAAAGCAACGTCTTCACTCTTCACT
CTGATCTGTAGCATGTGGAAGGGGCCCAAGCCTGAAGCATGCGGTGCAGCTCAGATGAAA
CGACACAGAAGTTACTGCCAT

>eluc_5217534
ATGATTGAGACATGCATAATGAATACTACAGGAAGTCAGGCGTTGCAGATCATCTACTGT
ATGGAAGCCTCTACTAATGTGGTCAAAGCTGGTCCCATGTGTGTGGAGCTCTATAGCCCC
CAAACCAAGTGGGACAGTATCATGGCCTGTGTTAAGGGAGCACAGGGCAATGAGCTGATG
CATCAGAATGCCGTGAAGACTGGTTCCTTGAAGCCGGCCCACGAGTATGTGCCGTGGGTT
GTCATCGATGGGGTGCACACAGACGAGCTTCAGGATAAAGCAATGGCTTCACTCTTCACT
CTGGTCTGCAGCATGTACAAGGGACCCAAGCCTGAAGCCTGTGGTGCAGTCCCAAAGAAA
CGTCACAGAAGTTACTGTCAT


############################################################

>ssal_4070466
ACATCTGTGTCCGACTACTTTATGTATTTCGCTTATGGCAGTAATCTGTTGAAGGAAAGA
CTGCAGCTGAAGAATCCATCCGCGGTTTTTGTTACAACGGGCAATTTGAAG---GATCAT
GTGATTAAATTTGGATACTGGAAGAAAGAGTTCAACAACAACAACTCTTGGCATGGTGGT
GTTGCAACTATAGAAGAGTCCAAGGGAGATGTGGTCTGGGGAGTGGTCTGGAAGATGGAC
AAGGACAACCTCATCAGTTTAGACAAGCAGGAAGGAGTGGGAATAGGATTCTACAGTCCA
CTAGACGTTACCATTAACACGGATGAGGGAGAGGTCCTCTGCCGAACCTACCAGATGAAC
AACTTCACAGTTCACAAGACCTCGCCTCCATACAAACAGGTTGTTTGTCTTGGAGCAAAA
CAAAACGGCTTACCTCTGGATTACATTAAGAAGCTGGAGGCAGTGGAAACCAACGGCTAC
AGCGGTCCGTCCATTTTAGATGACATCACCATG------

>eluc_5218711
TCCCCCGTGTACGACCATTTTATGTATTTTGCTTATGGCAGTAATTTGTTGAGAGAACGA
CTGCAGGTGAACAATCCATCAGCAGTTTTTGTTTCAACTGGCAGTTTGAAG---GATTGG
GTCATTACATTTGGATCCTGGAATAAAGAGTTGAACAAC------TCCTGGCATGGTGGG
GTTGCTACAATCGAGGAATCCAAAGGAGACGTGGTCTGGGGAGTAGTCTGGAGAATGGAC
AAAGACAATCTCATTACTTTGGACAGACAGGAGGGAGTGGGAATGGGACTGTACAGTCCA
CTCAACGTCACTGTGAACACTGATGCTGGAGAGGTTCTCTGTAGAACCTATAAGATGAAC
AACTTCACAGCTCATCTTACATCGCCTCCATACAAGCAGGTTGTGTGTCTTGGAGCCAAA
CAGAATGGCTTGCCTCTGGATTACATCAAAAAGCTGGAGGCTGTGGAAACCAATGGCTAC
GGCGGTCCCTCCATTTTAGATGACATTACTGCTTTGAAA

>ssal_4084438
GCAGCAACAGCAGATCACTTCATGTATTTTGCCTTTGGAAGCAACTTGTTGAAGGAGAGA
CTTCAGCTGGCGAACCCCTCAGCTATATTTCATTGCACCGGCCGACTGAAGCAGGACTAC
ACATTGAACTTTGGTCTGTGGGGGGAGCACATTGACAAC------CGTTGGCATGGCGGA
GTAGCAACCATCGAGCAGAAAGAGGGGGGAGAGGTGTGGGGGGTGGTCTGGAGGATGAGC
AACGACCACCTAGCCAGCCTGGACCAGCAGGAGGGGGTGGACATGGGTATGTACTTCCCC
TTAGAGGTGACAGTGGAGACAGACAACGGGGCGCTGCTCTGTAGAACGTACCAGATGAAC
CGCTTCCACGCCTGTCCCCCTTCGCCACAGTACAAACAGGTGGTGTGTTTAGGAGCCCAG
CAGAATGGTCTACCAGTGCAGTACATGAGGAGACTAGAGGAGGTTCAGACCAACAACTAC
AGTGGCCCTTCTATCCTGGACAAGATCTCACAGGTC---


############################################################

>ssal_4036408
GAGGTTCAGGAGAATGAGCCAGGCAATAAGGTGTCTATGGACCAGCTGTTCAAGGGGAAG
AAGGGAGTTCTCTTTGCTGTGCCAGGGGCCTTCACTCCTGGGTGTTCCAAGACTCACCTT
CCAGGCTTTGTGGAGCAGGCAGCAGAGCTGAAGTGCAAGGGTGTACAGGAGGTCGCCTGC
GTCTCCGTTAACGACGCATTCGTTATGGCTGCCTGGGGAAAGGAACATGGAGCAGAAGGC
AAGGTGCGAATGCTAGCTGATCCTACTGGAGAATTCACTAAGGCAGTGGACCTGTTGCTA
GGCAACGATCAGATTGTGGCT

>ssal_4061756
GAGGTTCATGAGAATGAGCCAGGCAATAAGGTGTCGATGGACCAACTCTTCAAGGGGAAG
AAGGGAGTTCTCTTTGCTGTGCCAGGGGCTTTTACTCCTGGGTGCTCCAAGACTCACCTT
CCAGGGTTTGTGGAGCAGGCAGCAGAGCTGAAGAGCAAGGGTGTGCAGGAGGTCGCCTGC
ATCTCCGTTAACGACGCATTCGTTATGGCTGCCTGGGGGAAGGAGCATGGAGCAGGCGGC
AAGGTGCGAATGCTGGCTGATCCTACTGGTGCATTCACTAAGGCAGTGGACCTGTTGCTA
GACAACGATCAGATTGTTGCT

>eluc_5222437
GAGGTTCAGGAGAATGAACCTGGCTGTAAGGTGTCTATGGACCAGCTGTTCAAGGGAAAG
AAAGGAGTTCTTTTTGCTGTGCCAGGGGCCTTTACTCCTGGGTGTTCCAAGACCCACCTT
CCCGGGTTTGTGGAGCAGGCAGCGCAGCTGAAGAGCAAGGGTGTGCAGGAGGTGGCCTGC
ATCTCTGTGAATGACGCATTTGTCATGGCTGCTTGGGGAAAGGAGCATGGAGCAGAGGGC
AAGGTGCGAATGCTGGCGGATTCTACTGGAGCATTCACCAAGGCAGTGGACTTGATGCTG
GATAGCGATCAAATTGTGGCT


############################################################

>ssal_4086078
AAACCTCAGTTCGCTGACTGGCTGATAGAACAAGTGCGGACCGAGCAATACACCGGTTTG
TTCTTTATGGACAACAATAAGTTCAGAGTCCCGTGGAAACACAATTCTAGGAAGGATTGC
TCCGAGGACGACCGTAAAATATTCAGGGCATGGGCAGTGGTCAGCGGTAAAATCACTGAG
CATCCCAATGACAAGGCAAAGTGGAAGACTAACTTCCGCTCTGCACTGAACAGCCTGTGC
AGGCGTTTCAAGATGGTGGAAGACCACTCCAAGGACTCAAACGACCCCCATAAAGTTTAC
CTGGTCATCAAT---GAGTATAACTATGAGAGCCCTCTCATAGAAGAAATCACTCTGGAG
AACTATGGCATTGACCAT------GCTCTCACCACTACAGAAAACACCCCCCCAGGCATG
GAGCATGATATACTGAACTTTAGCAACCTAACCTTGAACCACCTAGACCTGAACCAACAT
ACAGAG

>eluc_5220418
AGACCTCAGTTTGCTGACTGGCTGATAGCACAGGTGCACACCCAGCAATACACCGGGTTA
TGCTTCGTGGGTGAAAACATGTTTAGAGTCCCGTGGAAACACAATTCTAGGAAGGACTGC
AGCGAGGATGACAGTAGAATATTCAGGGAATGGGCAGTGGTTAGTGGTAAAATCCATGAA
AATCCCAATGACAAGGCAAAGTGGAGGACCAACTTCCGCTGTGCGCTGAACAACCTGAAT
AAACGCTTCAAGATGATTCATGATCACTCCAAGGACTCTGATGACCCACATAAAGTCTAC
CAGATCATCAACAATCAGTATGACTATGAGAGACAAAAAAATGAGCAAGTCACCATAGAG
GACGATGGGGTTGACATCTACTGCTCTCTCACCCCTACGGATTTCCACCTTCCAGACATG
GAGCTCGATCAGCTCAATTTGAGTAACCTGAAACTGGACCCCTTTGATCTGAACAAC---
------

>ssal_4063848
AAACCTCAGTTTGCGGACTGGCTGATAGAACAGGTGTGGACCGGGCAATACGCCGGGTTG
TATTTTGTGGGCAACAACAAGTTCAGAGTCCCGTGGAAACACATCTCTAGGAAGGACTGC
TGCGAGGACGACAGTAAAATATTCAGGGCATGGGCAGTGGTCAGTGGTAAAATCAACACG
CATCCCAATGACAAGGCAAAGTGGAAGACTAACTTCCGCTGTGTACTGAACAACCTGACC
AAGCGTTTCATGATGGTGGAAGACCACTCCAAGGACTCAGACGACCCCCATAAAGTCTAC
CTGATTATCAACAATGAGTCTAACTATGGGAGCCCACACATAGAGGAAATTGCTGTGGAG
GACTATGACATTGACATCCACAGCTCTCTCACCTCTACAGGCTACACCCCCCCAGGCATG
GAGCATGATAATCTA---------CTCAAGCTTGTGAACACCTTAGACCTGAACCAACAT
ACTGAG


############################################################

>ssal_4054790
ATGACAGCTCGCAACAGTGTAACACAT------GGAATACCTAACACTAAGGTCAGGTAC
TCCAAATTAGCCAGTGATGATGACGGCTACATTGACCTGCAGTTCAAAAAGAGCCCACCC
AAGGTCCCATACAAAGCCATTGCATTGGCCACTGGCCTCTTCTTGATTGGCTCTCTGTTA
ATCACCATTGGAGCCCTCCTATTGGCAGGATACTTTGAAGTCACACATGCTGACCGGACT
GTGCCTGTTCTCATCATTGGAATCCTGGTTTTCCTTCCTGGATTCTATCACCTGCGGATA
GCTTACTATGCGTCAAAGGGCTACCGTGGTTACTCCTATGATGATATACCAGATTTTGAT
GAC

>eluc_5217361
ATGCCTGCACGCAGCAATGTTGCTGCTAGTGGTGGGGTATCTAGTAACAAAGTCAAGTAC
TCAAGACTAACTGGCGATGAGGATGGCTATATTGATTTACAGTTCAAGAAAAGTCCACCA
AAAGTTCCATACAAGGCTATTGGCCTGGCTGCATTCCTCTTCTTGATTGGCTCCTTACTG
ATTGTAATTGGAGCCCTTCTTCTAGCAGGATCTATAGAAGTTGCGCACCCGGACCGTACA
GTTCCAGTTCTCATTATTGGAATCCTTGTCTTCCTTCCTGGCTTCTACCATTTACGAATC
GCCTACTACGCTTCCAAAGGTTACAGAGGATACTCCTATGATGACATTCCTGATTTT---
---

>ssal_4056189
ATGCCTGCACGCAGCACTGTTGCTGGT---GGTGGGGTATCCAGTAACAAAGTTAAGTAT
TCAAGACTAGCTGGCGATGAGGATGGCTACATTGACTTGCAGTTCAAGAAAAGCCCTCCC
AAAGTTCCCTACAAGGCTATTGCCCTGGCTACATTCCTCTTCCTGATTGGCTCCTTACTG
ATTGTAATCGGTGCGCTTCTCCTTGCAGGATCTATAGAAGTTTCGCACCCGGACCGTACA
GTTCCAGTCCTCATCATTGGGATCCTTGTGTTCCTTCCTGGATTCTACCATTTACGAATT
GCCTACTACGCCTCCAAGGGTTACCGCGGATACTCCTATGATGACATTCCAGACTTTGAC
---


############################################################

>ssal_4062016
ATGCTGGCCACCAGAGCCCTTAGCTTTGTTGGCAAACGTGCCATTTCCACATCAATCTGT
GTACGTGGGGGACATGGTGTTGCCAAGGTAGATGACTACGCTCTCCCAGCCTACTTTGAC
AGGCGGGAGAACCCCCTCCCAGACGTCCAGTTTGTGACAGAGCTGAGCGCAGTGCAGAAG
TCTTTAAAGGAGAAGGAGAAAGGCTCCTGGGCCACACTCTCCAATGAGGAGAAGATTGCA
TTGTACCGCATTAGCTTCAAGCAGAGCTTCGCAGAGATGAACGAGGGCACAAAGGAGTGG
AAATCAGTTATCGCAGGAATGTTCTTCTTTATTGGCATGACAGGACTGGTTGTCCTATGG
CAGAGGAAGTCTGTGTACGGACCTGTCCCCCCCACCTTTGAGTCAGAATGGAAAGAGAAG
GAGGTGCAGAGGATGCTGGACATGAGGATCAACCCCGTGGAGGGCTTCTCAGCCAAATGG
GACTATGAGAACAAGGAATGGAAGAAG

>eluc_5219134
ATGCTGGCCACCAGAGCCCTTAGCCTTGTTAGCAAACGTGTCATCTCCACATCAATCTGT
GTACGTGGGGGTCATGGTGTTGCCAAGGTAGACGACTATGCTCTCCCCTCCTACTTTGAC
AGACGGGAGAATCCCCTCCCTGATGTCAGGTTTGTGACGGACCTGAGCCCAGTGCAGAAA
TCCCTGAAGGAGAAGGAGAAGGGCTCATGGGCCACACTATCCAATGATGAGAAGATTGCA
TTGTACCGTATCAGCTTCAAAAAGAGCTTTGCAGAGATGAACAAGGGCTCTAATGAGTGG
AAGTCAGTTGTCGCAGGAATGCTGTTCTTCATTGGCGTGACAGGACTGGTTGTCTTATGG
CAGAGGAAGTTTGTGTATGGACCCGTGCCCCCCACCTTTGAGACAGAGTGGAAAGAAAAG
GAGCTCCAGAGAATGCTGGACATGGGGATCAACCCCGTGGGGGGCATCTCGGCCAAATGG
GACTATGAGAACAAGGAATGGAAGAAG

>ssal_4034289
ATGCCGGCCACCAGAGCCCTTAGCTTTGTTGGCAAACGTGCCATTTCCACATCAATCTGT
GTACGTGGAGGACATGGTGTTGCCAAGGTAGATGACTACGCTCTCCCAGCCTACTTTGAC
AGGCGGGAGAACCCCCTCCCAGACGTCCAGTTTGTGACAGAGCTGAGCGCAGTGCAGAAG
TCTTTAAAGGAGAAGGAGAAAGGCTCCTGGGCCACACTCTCCAATGAGGAGAAGATTGCA
TTGTACCGCATTAGCTTCAAGCAGAGCTTCGCAGAGATGAACGAGGGCACAAAGGAGTGG
AAATCAGTTATCGCAGGAATGTTCTTCTTTATTGGC------------------------
------------------------------------------------------------
------------ATGCTGGACATGAGGATCAACCCTGTGGAGGGCTTCTCAGCCAAATGG
GACTATGAGAACAAGGAATGGAAGAAG


############################################################

>eluc_5216706
ATGGCACAGGCAGTCCAGAAGCTGGTGGCCAAAGTCCCCACTTTGATTGGAGCCGCTGCC
AGTTACTCTAAGCCCCGGCTAGCGACCTTCTGGCACTACGCTAAAGTAGAGCTCGTGCCC
CCTTCCCCAGCCGAGATTCCCCAGGCCATTGCTGGAGTCAAGAAAATTCTCAGCGGTGTC
AATAGTGGACGCCTTGGACAGACCACAGTAAAGGAGGCATTCAGAAATGGACTGGTCTGC
ACTGAAGTGCTGATGTGGTTTTACATTGGCGAGTGCATCGGTAAAAGAGGCATCGTTGGA
TATGATGTT

>ssal_4062055
ATGGCACAGGCGGTCCAGAAATTGGTGGCCAAAGTACCTACTTTGATCGGAGCCGCTGCC
GCCTACTCCAAGCCCCGGCTAGCGACCTTCTGGCACTACGCTAAAGTCGAGCTTGTGCCC
CCTTCCCCTGCCGAGATTCCCCAGGCCATTGCAGGAATCAAGAACATCCTCACCGGTGTC
AACAGTGGACGCCTTGGACAGACGACAGTGAAGGATGCGTTCAGAAATGGATTGGTCTGC
ACTGAAGTGCTGATGTGGTTCTACATTGGAGAGTGCATCGGAAAAGGAGGCATTGTTGGA
TACGCCGTT

>ssal_4035898
ATGGCACAGGCAGTCCAGAAACTGGTGGCCAAAGTACCTACTTTGATTGGAGCCGCTGCC
CCCTACTCCAAGCCCCGTTTAGCAACCTTTTGGCCCTATGCTAAAGTCGAGCTCGTGCCC
CCTTCCCCTGCCGAGATTCCCCAGGCCATTATTGGAATCAAAAACATTGTCCCCGGTGTC
AACAGTGGACGCCTTGGACAGACCCCAGTGAAGGATGCATTCAGAAATGGATTGGTGTGC
CCTGAAGTGTTGATGTGGTTTTACATTGGAGAGTGCATCGGGAAAGGAGGCATTGTTGGA
TACCCCGTT


############################################################

>ssal_4078996
ATGAGACGCGCAGGTTTGGGCGAAGGAGGA---CCAGGAAATTATGTGGCCAGCGGGTAC
AGCGCGTATGAAGAGGAAAATGAACACTTACAAGAGGGTCTGAGAGCCAAAGTCAGCGCC
TTGAAACATCTGTCAATAGATATTGGAACCGAAGTGAAGTACCAGAACAAAATGTTGGAT
GATATGGACTCAGACTTTGACTCAACAGGTGGTTTGCTGGGGGCCACCATAGGGAGAGTG
AAGCAGCTTTCCAGGGGAAGCCAGACCAAGCTCCTGTGCTACATGCTGCTCTTCTGCCTC
TTCGTCTTTACCCTCCTCTACTGGTTTATCAAACTGAGG

>eluc_5224786
ATGAGACGCGCGGGTCTTGGTGAAGGG------CCTGGAAATTATGTGGCCAGTGGATAC
AGCGCGTACGAAGAAGAAAACGAACATTTACGAGGGGGTCTGAGAGCCAAAGTCAGCGCG
TTAAAACACCTATCAATCGACATTGGAACAGAAGTCAAGTACCAGAACAAAGTGTTGGAA
GAAATGGACTCCGACTTTGATTCAACAGGAGGTTTGCTGGGTGCCACCATAGGCAGAGTG
AAGCAGCTCTCCAGAGGCAGCCAGACCAAGCTCCTGTGCTATATGCTGCTCTTCTGTCTC
TTTGTCTTTATCGTCCTCTACTGGTTCATCCGACTGAGG

>ssal_4043459
ATGAGACGAGCAGGTTTGGGCGAAGGAGGACCTCCTGAAAATTATGTGGCCAGTGGATAC
AGCGCGTACGAAGAGGAAAATGAACACTTACAAGAGGGTCTGAGAGCCAAAGTCAGCGCC
TTGAAGCATCTGTCAATAGATATCGGAACAGAAGTGAAATACCAGAATAACATGTTGGAC
GATATGGACTCAGACTTTGACTCAACGGGAGGTTTGCTGGGGGCCACCATAGGGAGAGTG
AAGCAGCTTTCCAGGGGAAGCCAGACCAAGCTCCTGTGCTACATGCTGTCCTTCTGCTTC
TTGGTCTTCACCATCCTTTACTGGTTTATCAAACTG---


############################################################

>ssal_4052660
AAAGAGAAAGACCGCACCAAAGTACAGGTGAAAAAAAAGAACGATCCTTCAGAAATAAAG
GAAAAAGACGTGCCAAAATATCCATCATGCCTGTTCTTCCAGTACAACACTCAGCTTGGT
CCCCCTTATCACATCCTGGTCGACACCAATTTCATCAACTTCTCCATCAAGGCTAAACTC
GACATAGTTCAGTCAATGATGGACTGCCTGTACGCCAAATGTATCCCGTGCATCACAGAC
TGTGTAATGGCTGAGATAGAGAAACTGGGGATGAAGTATCGAGTTGCTCTAAGGATAGCC
AAGGATCCTCGGTTCGAACGACTGCCATGCACCCACAAAGGAACTTACGCTGATGACTGT
TTAGTTCAAAGGGTAACACAGCACAAGTGCTACATCCTGGCAACTGTGGACAGAGACCTG
AAGAGAAGAATCAGAAAGATCCCAGGAGTACCCATCATGTACATCTCCAACCATAGGTTC
AACATTGAAAGAATGCCTGATGATTATGGTGCTCCAAGATTT

>eluc_5221377
AAAGAGAAAGACCGTGCTAAAGTACATATGAAAAAGAAGATAGATCCATCTAAAATAAAA
GAAAAAGAAGTGCCAAAATACCCATCATGCCTTTTTTTCCAATACAACACTCAGCTTGGT
CCCCCATATCACATCCTGGTTGACACCAATTTCATCAACTTCTCCATCAAGGCAAAACTA
GACATTGTTCAGTCAATGATGGACTGTCTGTATGCTAAATGCATCCCTTGCATCACAGAC
TGTGTGATGGCTGAGATTGAGAAACTAGGGATGAAGTATCGAGTTGCTCTGAGGATCGCC
AAGGATCCTCGGTTTGAACGACTGCCGTGCACACACAAAGGAACTTACGCTGATGACTGC
TTAGTTCAAAGGGTCACACAGCACAAATGCTACATCCTGGCAACAGTAGATAGGGACTTG
AAGAGACGGATCAGGAAGATCCCTGGAGTCCCCATCATGTACATCTCCAACCACAGATTT
AACATTGAAAGAATGCCTGATGACTATGGTGCCCCAAGATTT

>ssal_4059336
AAAGAGAAAGATCGTGCCAAAGTACAAGAGACAAAGAAAAAGGATCCATCAGAAATAAAG
GAAAAAGAAGTTCCAAAATATCCATCATGCCTGTTCTTCCAGTACAACACTCAGCTTGGT
CCCCCTTATCACATCCTGGTCGATACCAATTTCATCAACTTCTCCATCAAGGCTAAACTG
GACATAGTTCAGTCAATGATGGACTGCCTGTATGCCAAGTGTATCCCATGCATCACAGAC
TGTGTAATGGCTGAGATAGAGAAACTGGGGATGAAGTATAGAGTAGCTCTGAGGATAGCC
AAGGATCCTCGGTTCGAACGACTGCCATGTACCCACAAAGGAACATACGCTGATGACTGC
TTAGTTCAAAGGGTAACCCAGCACAAGTGCTACATCCTGGCAACTGTGGACAGGGACCTG
AAGAGAAGGATCAGAAAGATCCCAGGAGTACCCATCATGTACATCTCCAACCATAGGTTC
AACATTGAAAGAATGCCTGATGACTATGGTGCTCCAAGATTC


############################################################

>ssal_4052768
ATGGTCGGGGTAAAGGTGATCGGAAATGATTCAGAATTCCAACCTGAGCTAGCAGACGCC
GGATCAAGGCTTGCGGTAGTGAAGTTCACAATGGCAGGGTGTCGACCCTGTGTCAGAATA
TCCCCTGCTTTCAACATGTTGAGTAACAAGTACCCACACGTCATTTTTCTTGAAGTAGAT
GTACACGTCTGTCAGGCAACTGCTGCCGCCAACAACATCTCTGCAACGCCAACGTTTTTG
TTTTTCCGTAACAAAGTGCGCATTGACCAGTATCAAGGTGCAGATGCCTCAGGTCTAGAG
GAGAAGATCAAGCAGCATGTAGAAAACGACCCTGGAAGCAACGAGGACTCAGACATTCCC
AAGGGATATATGGACCTGATGCCGTTTGTGAACAAAGCTGGCTGTGAGTGCCTAAATGAG
AGCGACGAGAGCGGCTTTGAAAACTGCTTAGTCAAGGACACCACCTACCTGGAGTCTGAC
TGTGATGAGCAGCTCTTAATTACTATGGCCTTCAACCAGCCTGTCAAGCTGTTCTCAATG
AAGCTCCTGTCCTCTGACTTTGCCCAGGCACCAAAGTGTGTGAAGATCTTCATTAACCTT
CCTCGCTCCATGGACTTTGACGATGCTGAGCGTAGTGAGGCCACCCAGAACCTG

>ssal_4026169
ATGGTCGGGGTAAAAGTAATCGGGAATGATTCAGAATTCCAACCTGAGCTAGCAGCCGCC
GGTTCGAGGCTTGCCGTAGTGAAGTTCACAATGGCAGGGTGTCGACCCTGTGTCAGAATA
TCCCCTGCTTTCAACATGCTGAGTAACAAGTACCCACACGTGGTTTTCCTTGAAGTAGAT
GTACAAGTCTGTCAGGCAACGGCTGCCACCAACAACATCTCTGCAACGCCAACGTTTTTG
TTTTTCCGTAACAAAGTGCGCGTTGATCTGTATCAGGGTGCAGATGCCTCAGGACTAGAG
GAGAAGATCAAGCAGCATGTAGAAAATGACCCTGGAAGCAACGAGGACTCAGACATTCCC
AAGGGATATATGGACCTGATGCCGTTTGTGAACAAAGCTGGCTGTGAGTGCCTAAATGAG
AGTGACGAAAGCGGCTTTGACAACTGCTTAGTCAAGGACACCACCTACCTGGAGTCTGAC
TGTGATGAGCAGCTCCTCGTTACGATGGCCTTTAACCAACCCGTCAAGCTGTACTCAATG
AAGCTGCAGTCCTCTGACTTCGCCCAGGCACCAAAGTGTGTGAAGATCTTCATTAACCTG
CCTCGCTCCATGGACTTTGACGATGCTGAGCGGAGCGAAGCCACCCAGACCCTG

>eluc_5220588
ATGGTCGGTGTAAAAGTCATCGGGAATGATTCCGAATTTCAGCCTGAGCTAACATCTGCC
GGCTCGAGGCTTGCGGTAGTGAAGTTTACAATGGCAGGGTGTCGGCCCTGTGTCAGAATA
TCGCCGGCTTTCAACATGTTGAGTAATAAGTGCCCACATGTAGTTTTTCTTGAAGTAGAT
GTACACGTCTGTCAGGCGACGGCTGCAGCCAACAACATATCTGCAACGCCAACGTTTTTG
TTTTTCCGGAACAAAGTGCGAATTGACCAGTATCAGGGTGCCGATGCCTCTGGGCTAGAA
GAGAAGATTAAGCAGCATGTAGAAAATGATCCCGGTAGCAACGAGGACTCTGACATTCCC
AAGGGATATATGGATCTCATGCCCTTTGTCAACAAGGCGGGCTGTGAGTGCCTGAATGAG
AGTGACGATTACGGCTTTGATAACTGCTTGGTCAAGGACACCACCTACTTGGAGTCCGAC
TGTGATGAGCAGCTGCTCATTACGATGGCCTTCAACCAGCCTGTTAAACTGTTCTCATTG
AAGCTCCAGTCCTCTGACTTTGCCCAGGCACCGAAATGTATAAAGGTCTTCATCAACCTT
CCTCGCTCCATGGACTTTGACGATGCAGAGCGGAGCGAGCCCACCCAAACCCTG


############################################################

>eluc_5221196
ATGGAAGGCATCAATGCAAAGTACGTGTCACAGAAAATCAGTAAAACCAGATGGAGACCA
GTCTCATCTTCGTCTTTACAGCAACCAGACATATTTGCTACTGGGTCTTGGGACAACGAG
GACAACAAAATTTCCCTTTGGTCCATCGGAGATAATGGGGTCTCCGGTATGGATGATGAA
TTTGAGGGAGACCCTCAATTAGTTTGTGAATACAAACATAATGGGGACGTTATGGACCTT
CAATTTCTGGATCAAGACAGAATAGTGACAGCGTCATCAACTGGAGCAGTGACCATCTTT
CGGCATAACCACAACAACCAAACATTGTCTGTGCCTCAACTGTGGGAAAGAGCACACCAT
TATCCCTGCGGCAAGGCTCCGTGTACCGGAGTTGTGTGTAACAGCCCTGAGATTGTAACA
GTCGGAGAAGATGGAAGGATAATCCTCTTCAGATCGGACCAAGAAGGAGTGACCCGCACG
ATAGAAAATGCCGATAGTAGCACAATCCATGCTGTGACTTTCCTGAGGACCACTGAGATC
CTCACCGTCAATTCTATTGGGCAACTTAAACTATGGGACTTCAGGCAACGGAGCAACGAA
CCATCCCAGATTCTTTCGTTAACAGGCGACAGAGTCCCACTGCATTGTGTTGACAGGCAT
CCCAACCAACAGCACATTGTGGCCACTGGGGGTCAGGATGGCATGCTCTGTATCTGGGAT
GTGAGGCAAGGCAAAATGCCCTTTTCACTTATGGAGGCACACTCTGCTGAAATGTGGGAA
GTCCATTTTCATCCATCCAATCCAGACCACCTTTTCTCTTGCTCGGAGGATGGATCATTG
TTACATTGGGAGACTTCCTCAAATTCAGACACACCATCATTCTTACAAGGTGGACGAAAT
GCAAGTATTACTTCGCGCAGCGCAATAGCCCCAGCAGGTGGGAACCAGTCCCTGATCAGT
GCCTGGCTTACTGGGGATTCTGGAAAGGGACGCCTTGAGACCACTCACATGCTGCCCAGC
CAGACCCTGTCTGTGAACAGTCTAGATGTGCTGGGACAATGCTTGGTGTGTGGAACTGAC
GGAGAGGCTATTTACGTCAACAGACTGGTCCCTATT

>ssal_4054964
ATGGAGGGTATCAATGCAAAGTATGTGTCACAGAAAATCAGCAAAACGAGATGGAGACCG
GTCTCATCTTCGTCTTTACAGCAACCAGACATCTTTGCTACTGGGTCTTGGGATAACGAG
AACAACAAAATTTCCATTTGGTCCATCGGAGAGAATGGGATCTCCGGTTTGGACGATGAA
TTTGAGGGAGACCCCCAATTAGTATGTGAACACAAACATAATGGGGATGTTCTGGACCTT
CAATTTCTGGATGAAGACAGAATAGTAACAGCATCATCGACTGGAGCAGTGATCATCTTT
CGGCATCACCACAACAGCCAGACATTGTCTGTTTCCCAATTGTGGGAAAGAGCACATCAT
TATCCCTGCGACAACGCTCCATGTACTGGAATTGTGTGTAACAGCCCTGAGATTGTCACG
GTCGGGGAAGATGGAAGGATCATCCTCTTCAGAGCGGACCAGGAAGGAGTGCTGCGCACC
ATAGAAAATGCTGATAGTAGCACAATCCATGATGTGACTTTCCTAAGGACTACGGAGATC
CTTACTGTCAATTCAATTGGCCAGCTCAAAATATGGGATTTCAGGCAGCAGGGCAATGAA
CCATCGCAGATTCTTTCACTAACTGGGGACAGAGTCCCACTGCATTGTGTGGACAGGCAC
CCCAACCAACAACACATTGTGGCCACAGGGGGGCAGGATGGCATGCTCTGTATCTGGGAT
GTGAGACAAGGCAACATGCCCTTTTCACTTATGGAGGCACACTCTGCTGAAATGTGGGAG
GTCCATTTTCATCCATCAAACCCAGACCACCTGTTCTCATGCTCAGAGGATGGATCACTG
TTGCATTGGGAGACTTCCTCAAATTCAGACACACCATCCTTCTTACAAGGTGGACGGAAC
ACAAGCATAGTTTCGCGCAGCGCAACAGCCCCAGCAGGTGGGAACCAGTCCCTCATCAGT
TCCTGGCTCACTGGAGACTCAAGTAAGGGACGCCTTGAGACCACTCACATGCTGCCGAGC
CAGACCCTGTCTGTGAACAGTCTGGATGTGCTGGGACAATGCTTGGTGTGTGGAACAGAC
GGAGAGGCTATTTATGTCAACAAACGGGTCCCAATT

>ssal_4050118
ATGGAGGGAATCAATGCTAAGTACGTGTCAAAGAAAATCAGCAAAACGAGATGGAGACCG
GTCTCATCTTCGTCTTTACAGCAACCAGACATATTTGCTACTGGGTCTTGGGACAACGAG
GACAACAGCATTTCCATTTGGTCCATCGGAGAGAATGGCGTCTCCAGTATGGACGATGAA
TTTGAGGGAGACCCTCAATTAGTATGTGAATACAAACATAATGGGGATGTTCTGGACCTT
CAATTTCTGGATCAAGACAGAATAGTAACAGCGTCATCAACTGGAGCGGTGACTATCTTT
CAGCATCACCACAACAGCCAGACATTGTCTGTTTCTCAACTGTGGGAAAGAGCACATCAT
TATCCCTGCGACAACGCCCCATGTACTGGAGTTGTGTGTAACAGCCCTGAGATTGTCACG
GTTGGGGAAGATGGAAGGATCATGCTCTTCAGAGCGGACCAGGAAGGAGTGCAGCGCACC
ATAGAAAAGGCTGACAGTAGCGCAATCCATGCTGTGACTTTCCTGAGGACTACAGAGATC
CTTACCGTCAATTCTATTGGCCAGCTCAAAATATGGGACTTCAGGCAACCAGGCAATGAA
CCATCGCAGATTCTTTCACTAACTGGAGACAGAGTCCCGCTGCATTGTGTGGACAGGCAC
CCCAACCAACAACACATTGTGGCCACAGGGGGGCAGGATGGCACGCTCTGTATCTGGGAT
GTGAGACAAGGCAACATGCCCTTTTCACTTATGGAGGCACACTCTTCTGAAATGTGGGAG
GTCCATTTTCATCCATCCAACCCAGACCACCTGTTCTCATGCTCAGAGGATGGATCACTG
TTGCATTGGGAGACTTCTTCAAATTCAGACATACCATCCTTCTTACAAGGTGGACGGAAC
ACAAGCATCATTTCTCGCAACGCAATAGCCCCAGCAGGTGGGAACCAGTCCCTCATCAAT
GCCTGGCTCACTGGGGACTCTAGTAAGGGACACCTTGAGACCACTCACATGCTGCCCACC
CAAATGCTGTCTGTGAACAGTCTGGATGTACTGGGACAATGCTTGGTGTGTGGAACGGAC
GGAGAGGCTATTTATGTCAACAGACATGTCCCAATT


############################################################

>ssal_4088800
TTGGCTCACTTCCGTTCCCATAGAAGACAACGAGAAGAACCAAGGACCCCACTTGCCTCC
GAGCCACTCAACAGCAGGAGCAATAAGCTACTCTTTGCTTTCCGGCTGTATGACCTGGAC
AGAGATGACAAGATCTCCCGTGACGAGCTGCTACAGGTTCTTAGGATGATGGTTGGTGTG
AACATCTCTGACGAGCAGCTGGGCAGCATTGCTGATAGGACCATCCAGGAGGCCGACCAG
AACGGAGACAACTCTATTTCCTTTAATGAGTTCATCAAGGTACTGGAGAAGGTGGACGTG
GAGCAGAAGATGAGCATCCGCTTCCTG---

>ssal_4059536
CTGGCCCACTTCCGGCCTGCGGACGAAAAACGT------CCCAAAGATCCCAGTATGCCT
GAACCTGTCAACAGTAGGACCAGTAAACTCAAGTTTGCTTTCCAACTATATGACCAGGAC
AAGGATGGCAAAATCTCCAGAGCAGAGCTTCTACAGGTGCTGCGGTCCATGCTGGAGATG
CAGGTGACGGAGGAGCAGCTAGAGAGCATTGCCGACCGCACCATCCAGGAGGCTGACCTG
GACAAGGATGATGCCATCTCCTTTGAGGAGTTCCGCAAGTCCCTGGAGAAGGTTAACATC
GACCACAAGATGAGCATTCGCTTCCTGCGC

>eluc_5216398
CTGGCCCACTTCCGGCCTGCGGAAAACAACCGT------CCCAGAGATCCCAGTCTGCCT
GAACCTGTCAATAGCAGGATCAGCAAACTGAAGTTCGCCTTCCAACTATATGACCTGGAC
AAGGATGGCAAAATCTCCAGAGCTGAACTTCTGCAGGTTCTGCGGTCAATGATGGAGATG
CAGGTGACTGAGGAGCAGCTGGAGAGCATTGCTGACCGCACAATCCAGGAGGCTGACCTG
GACAGGGATGATGCCATCTCCTTCGAAGAGTTCCGGAAGTCCCTGGAGAAGGTGAACATT
GACCACAAGATGAGCATACGCTTCCTGCGC


############################################################

>ssal_4039518
------TTCAATGCCTCTGAGGCCAGGGAGGTGTGCTGGTCTCTGGGTGCAACCATGGCC
TCCAATTCCCATGTTGAGGAGGCTCAGAGAATGGGCTTGGAAACATGCAGGTTTGGGTGG
ATTGATGAACATTTTGCAGTGATCCCTCGTATTGAGGCCAGTAAAACCTGTGGTAAAAAT
CAGACCGGTGTCATCAAATGGAGAGCCTCTGTCACCAAACTTTTTGATGTGTTCTGCTTC
AATGCTTCAGTGATACAATTGGAGGATACCACAGCTGATACCGCTTTGACCACACCGAAG
CAACAGGAGGGAGCACATCCTTCTCCTTCAGGAGCGGCCTCATCCCCCTCTAACTCCCTC
TCTCCAGCCATCATTCATCTTGTCCCCTCCACACAGTCCGCCCGGCCCACCTCTCATTCT
CACTCCTCCCTTCTCTCTCTCAGT---AGTTTTTCTGATAGCCCAGAGGAGTTAGAGGTA
GAACTACCCCAGTCCATGAGCAGC------------------------------GCAATA
CTTATCACCTCCACCATTGTTCTTCTTCTGATCGCAATGGCCATTCTCTTGTACTTTAGA
ACGAACAATGGGCTCAAGACTATTCTCCCCTGCTGGGAT---------------------
------------------------

>eluc_5214970
TATGCCTTTAATGCCTCTGAGGCCAGGGATGTGTGCTCATTTCTTGGTGTAACCTTGGCC
TCGATTGCTCAGGTTGAAGAGGCTCAAAAACAAGGATTGGAAACATGCAGGTTTGGATGG
ATTGATGAACATTTTGCAGTGATCCCTCGGATTTTGCCCAGTTTAAGCTGTGGTAAAAAC
CAGACTGGTGTCATCAAATGGAGAGCCCCTGTCACCACACTGTTTGATGTCTTCTGCTTC
AATATTTCAGCGATACATTTGGAGGATACCACAGCTGATAGCCTTTTGACTACACAGGAG
CAACTGGAGGGACCACGTCCTCCTTCTTCAGGAGTGACCTCATCCCCCCCTACCTCCATC
TCTACAACAATCAGTCATCTTCCCCGATCTACACACTCTGCTCAGCCCACGTCTCCTTCC
TCCCTTTTCCCTCTCAGTGTCTCTCCCTCTGCCTCTATCCATCACTCTGATAACCCAGAG
GAGGTACACCCGTCCTTGAGCAACAAAAGGTTTTTAATTGGAGCGGTACCAACAGTGTTA
CTTATCACCTTTGCTTTTGTTATTCTTCTGACTGCAATGGCCATTCTCTGGTACTTCAGA
------------------------------------------------------------
------------------------

>ssal_4057513
TATGCCTTCAATGCCTCTGAGGCCAGGGAGGTGTGCTGGTCTCTGGGTGTAACCATGGCC
TCCAATTCCCAGGTTGAGGAGGCTCAGAGACTGGGCTTGGAAACATGCAGGTTTGGGTGG
ATTGATGAACATTTTGCAGTGATCCCTCGTATTGAGGCCAGTAAAACCTGTGGTCAAAAC
CAGACCGGTGTCATCAAATGGAGAGCCTCTGTCACCAAACTTTTTGATGTGTTCTGCTTC
AACGCT------------------------------------------------------
---------------------------TCAGGAGTGGCCTCCTTCCCCTCTACCTCCCTC
TCTCCAGCCATCATTCATCTTGTCCCCTCCACACAGTCCACACGGCCCACCTCTCATTCT
CGCTCCTCCCTTCTCTCTCTCAGT---AGTTTTTCTGATAACCCAGAGGAGGTAGAGGTA
GAACTACCCCAGTCCATGAGCAGCGCAAAGTCTTCAATTGGAGCGGTGCCAAAAGCATTA
CTTATCACCTCGGCCATTGTTCTTCTTCTGACTGCAATGGCCATTCTCTTGTACTTTAGA
GCGAACAATGGCCTCAAGACTATTTTCCCCTGCTGGGATTTGGAGCAGCAGAAAGAGTAC
AGTGAGACAGTGGAGTGTGCAGCA


############################################################

>ssal_4042436
ATGGCAGGAGGAAGCAGCAACTACTGGGAAGATTTGCGAAAGCAGGCCAGGCAGCTGGAG
AATGAGCTGGACCTGAAGCTGGTGTCCTTCAGTAAACTGTGTACCAGCTACAGCAGCTCC
AGAGATGGCCGTAGAGGAGACAGCAACTCAGATACTACTCCCCTCCTCAACAACTCGACA
CAGGATAGAATGTTTGAGACTATGTCTGTGGAGATTGAACAGCTGCTGGCCAAACTCACG
GGTGTGAACGACAAGATGGCGGAGTACACCAGCACCCCGGGGGTGACGTCCCTCAATGCA
GCCCTGATGCACACGCTCCAGAGACACAGAGACATTCTGCAGGACTACACTCACGAATTC
CACAAAACCAAAGCCAACTTCCTTGCCATCCGGGAGAGAGAAGATTTGCTGGGCTCTGTC
CGGAAAGACATTGAGACATACAAGAGTGGCTCAGGAGTGAACAACAGAAGAACAGAACTG
TTTCTGAAGGAGCATGAACACCTGAGAAACTCAGACCGGCTGATGGATGACACAATAAGT
ATTGCCATGGCGACCAAGGAGAACATGACATCCCAGAGAGGGCTGTTGAAGTCCATACAC
AGCAGGGTCAACACTCTGGCCAACCGTTTCCCAGCCATCAACAACCTCATCCAGCGAATC
AACCTGCGGAAGAGGCGAGACTCCCTAATCCTGGGTGCAGTCATCGGCGTTTGCACCATC
CTGCTGCTGCTCTACGCCTTCCAC

>ssal_4042296
ATGGCAGGAGGAAGCAGCAACTACTGGGAAGATTTGCGAAAGCAGGCCAGGCAGCTGGAG
AATGAGTTGGACCTGAAGCTGGTGTCCTTCAGTAAACTGTGTACAAGCTACAGCAGTTCC
AGAGATGGCCGTCGAGGAGACAGCAACTCAGATACTGCTCCCCTCCTCAACAACTCAACA
CAGGACAGAATGTTTGAGACCATGTCTGTGGAGATTGAACAGCTGCTGGCCAAACTCACA
GGTGTGAATGACAAGATGGCAGAGTACACCAGCACCCCGGGGGTGACGTCCCTTAACGCA
GCACTGATGCACACGCTCCAGAGACACAGAGACATCTTGCAAGACTACACTCACGAATTC
CACAAAACCAAAGCCAACTTCCTTGCCATCCGGGAGAGAGAAGATTTGCTGGGGTCTGTC
CGCAAAGACATTGAGACATACAAGAGTGGCTCAGGAGTGAACAACAGAAGAACAGAACTG
TTTCTGAAGGAGCATGAACACCTGAGAAATTCAGACCGCCTGATGGATGACACAATAAGT
ATTGCCATGGCGACCAAGGAGAACATGACATCCCAGAGAGGGCTATTGAAGTCCATACAG
AGCAGAGTCAACACTCTGGCCAATCGTTTCCCAGCCATCAACAACCTCGTCCAGCGACTC
AACCTGCGGAAGAGACGAGACTCCCTAATCCTGGGCGGAGTCATCGGCGTTTGCACCATC
CTTCTGCTGCTCTACGCCTTGCAC

>eluc_5219016
ATGGCAGGAGGAAGCAGCAACTACTGGGAAGATTTGCGGAAGCAGGCCCGACAGCTGGAG
AATGAGCTGGATCTGAAGTTGGTGTCTTTCAGTAAACTGTGTACCAGCTACAGCAGTTCT
AGAGATGGCCGTAGAGGCGACAGCAGTTCTGATACTACTCCCCTCCTCAACAACTCGACT
CAGGACAGAATGTCTGAGACCATGTCTGTGGAGATTGAACAGCTGCTAGCCAAACTCACA
GGGGTGAATGACAAGATGGCCGAGTACACGAGCACGCCGGCGGTGACGTCCCTCAACGCA
GCCCTGATGCACACCCTTCAGAGACACCGAGACATCCTGCAGGATTACACTCACGAATTC
CACAAAACCAAAGCCAACTTCCTTGCCATCCGGGAGAGGGAAGACCTGCTGGGGTCTGTC
CGGAAAGACATTGAGACATACAAGAGTGGCTCAGGAGTGAACAACAGAAGAACAGAACTC
TTTCTGAAGGAGCACGAACACCTGAGAAATTCAGACCGGCTGATGGATGATACAATAAGT
ATTGCTATGGCGACCAAGGAGAACATGACATCCCAGAGAGGGCTGTTGAAGTCCATACAG
AGCAGGGTCAACACCCTGGCCAATCGTTTCCCAGCCATTAACAACCTCATCCAGCGAATC
AACCTGCGGAAGAGGCGGGACTCTCTGATTCTGGGTGGAGTGATCGGAATTTGTACCGTC
CTTCTGCTGCTCTACGCCTTCCAC


############################################################

>eluc_5216063
ATGAGAAACTATCTTGGAATATGCTTAGTCTCCTGTTTTGCTTTATTTGGATTGGGCTCT
GCCATCCAATGTATCAACTGCATAGACTATACAGGGAGCTGCACAAGCACCAAGCACTGC
AACCTTGAGGATGCCTGCCTGACGCTGAAAGAACGAGGGGGAGATACGTATCGCCAGTGC
ATCAAATACAATGACTGCAACCAAGACCAGCTGACCCAGATGTTCCCATCTATCTCCAAG
TTCAACTTTCAATGTTGCACCAGCAACCTATGCAACGGAGCCACTTCCATTGGCCCCGGC
AAACATTTGCTAGGCCTGTTTGCCTCGCTGGCAGTGATGTGGTGG

>ssal_4061761
ATGAACAATTATTCTGGGATATGCTTAGTGTTCTGTTTTGCAATATTTGGATTGGGTTCT
GCCATCCGCTGTGTCAAATGCAAGGATTACACAGGGAGCTGCACAAAAACACAGGACTGC
ACTTATGATGATGCCTGCCTGACACTGACTGAGAGAGGGGGACAGACGTATCGGCAGTGC
GTCAAGTACTCTGACTGCGACTACAATCGACTGGCCCAGATGTTCCCAGCTGTACCAAAC
TTCAACTTCAACTGTTGCACCGGTGATCTATGCAACGGAGCCACATCCATTGGCACTGGC
AAGCCCTTGCTGGGCCTTCTTGCCTCATTGGCAGTGATGTGGTGG

>ssal_4061784
ATGACTAATTATCCTGGGATGTGCTTAGTGTTCTGCTTTGCAATATTTGGATTGGGTTCT
GCCATCCGCTGTGTCAAATGCAATGATTACACAGGGAGCTGCACAAATACACAGGACTGC
AGTAATGATGATGCCTGCCTGACACTGACTGAGACAGGGGGACAGACGACTCGGCAGTGC
ATCAAGTACTCTGACTGCGACTTCAATCGATTGGCCCAGATGTTCCCATCTGTACCAAAG
TTCACCTTCGATTGTTGCACCAGTGACCTATGCAACGGAGCCACATCCATTGGCACTGGC
AAGCCCTTGCTGGGCCTTCTTGCCTCATTGGCAGTGATGTGGTGG


############################################################

>ssal_4056564
---------GAGCTGGCAGCCATGCGTGCTCAACTCACTGGCACAGTGAACGTGGAGGTG
GACGCAGCACCCCAGCAGGACATGGCCAGGATGATGGAGGAGATCCGCACCCAGTACGAG
GGCATCATCGACAAACACCGCCGTGACCAGGAGGCATGGTTCACAGACAAGTCAGCCAAC
CTGTCCAAGGAGGTGGCCACCAGCACAGAGATCATCCAGACCACCAAAACGGAGATCAAC
GACCTGAGACGCACCATGCAGGGCCTGGAGATCGAGCTGCAGTCACAGCTCAGCATGAAA
GCAGCTATGGAGAACACACTGAGAGAGACAGATGGCCGCTACAGCGCCATGCTCTCGGGC
TACCAGAACCAGATCGACATG---------------------------------------
------------------------------CTGGAACAGGAGCTAAACAGGGTGCGCCAG
AGCATCGAGACACAGGGC------------------------------------------
------

>ssal_4048481
CATGAGGAGGAGCTGCTGGCCATGAGGACGCAGATGACTGGACAGATCAATGTGGAAGTG
GATGCAGCACCACAGGAGGACCTGTCCAGAGTCATGGCTGAGATCCGTGAGCAGTACGAG
TCCGTTAGTGCCAAGAACCAGCGCGATCTGGAGGCCTGGTTCCAGACCAAGACAGAGACG
TTGAACAAGGAGGTGGCGTCCAGCACAGAGGTTCTCCAGACCTCCAAGTCAGAGATCTCA
GAGATCCGTCGCACACTGCAGGGCCTGGAGATCGAACTGCAGTCACAGCTCAGCATGAAA
GGCTCCCTGGAGAACACTCTGGCGGAGACGGAGGGCCGTTACTCAATGCAGCTGGGACGC
CTCCAGAACCAAGTGACCAGT---------------------------------------
------------------------------CTGGAGGAGCAGCTAATGTCTCTCCGCAGC
GACATGGAACGC------------------------------------------------
------

>eluc_5221932
CATGAAGAGGAGCTGCTAGCGTCGAGGTCTCAGATGTCTGGTCAGATCAATGTGGAGGTG
GACGCAGCACCCCAGCAGGACCTTTCCAGAGTCATGGCTGAGATCCGTGAGCAGTACGAG
GCTGTTAGTGCCAAGAATCAGCGAGAACTGGAATGCTGGTTCCAGACTAAGTCAGAGACG
TTGAACAAGGAGGTGGCCTCCAGCACAGAGGTTCTCCAGAGCACCAAGACCGAGATTTCA
GAGCTTCGTCGTACACTGCAGGGCCTGGAGATCAATTTGCAGTCACAGTTGAGCATGAAA
CAATCCCTGGAAGGTACGCTGGCGGAGACAGAGAACCGGTACTCCATGCAGCTGAGAGGC
ATTCAGAACCAGGTGACCATG---------------------------------------
------------------------------CTGGAGGAGCAGTTAATGTCTCTCCGCAAT
GACATGGAACGTCAGGGT------------------------------------------
------


############################################################

>eluc_5222182
ATGTCTATTGGAGTGCCGATCAAAGTTCTTCATGAAGCTGAGGGCCACATTGTTACCTGC
GAGACCAACACCGGGGAGGTGTACCGCGGGAAACTAATTGAAGCTGAGGACAACATGAAC
TGCCAGATGGCCAACATCACAGTGACCCACAGAGACGGCCGTGTTGCCCAACTTGAGCAG
GTGTACATCCGAGGCAGCAAGATCCGATTCCTCATTTTACCAGACATGTTAAAGAATGCG
CCCATGCTAAAGAGTATGAAGAACAAAAACCAGGGGGCAGGAGCAGGGAGAGGAAAAGCT
GCCATTCTCAAAGCACAA

>ssal_4047657
ATGTCCATCGGCGTGCCCATCAAGATTCTGCATGAAGCAGAGGGTCACATTGTGACCGGT
GAGACCAACACTGGTGAAGTGTACAGAGGCAAGCTCATTGGGGCTGAGGACAACATGAAC
TGCCAGATGTCCAATATCACTGTGACTCATCGGGATGGCCGTGTAGCCCAACTAGAGCAG
GTCTACATCCGGGGCAGCAAGATTCGCTTCCTGATTTTACCGGACATGTTAAAGAATGCT
CCTATGTTAAAGAGCATGAAAAACAAGAACCAGGGCACAGGAGCAGGAAGGGGGAAGGCA
GCCATTCTCAAAGCCCAG

>ssal_4061483
ATGTCCATTGGAGTGCCAATCAAAGTCCTTCATGAAGCTGAGGGCCACATCGTTACCTGC
GAGACCAACACCGGGGAGGTGTACCGGGGGAAACTCATTGAAGCTGAGGACAACATGAAC
TGCCAGATGGCCAACATCACAGTGACTCACAGAGATGGCCGTGTAGCCCAGCTGGAGCAG
GTGTACATCCGAGGCAGCAAGATCCGATTCCTTATTCTACCAGACATGCTGAAGAACGCA
CCAATGCTAAAGAGTATGAAGAACAAGAACCAGGGAGCTGGAGCTGGGAGAGGCAAAGCT
GCCATTCTCAAAGCACAA


############################################################

>ssal_4062027
GTTGCACAGGAAATCAGCAAAGTCCTGGGTGTGAAGACAGTTTTGATTGCTCAAAATGAT
GCTTACAAAGGCTCTCTGCCAGAAGCGTTGACTCCACTTATCCTGGCAACCCAGAAGCAG
TTCAACTTCACCCATATCTGTGCTGGAGCATCTGCCTTTGGGAAAAACCTGCTGCCCAGA
CTGGCTGCCAAGTTGGATGTTGCTCCTATTTCAGACATCATTGAGATCAAATCCCCTGAC
ACCTTTGTCAGAACCATCTATGCTGGAAATGCTCTCAGCACTGTCAAGTCTAATGACAAT
GTCAAGGTTTTCACTGTCAGAGGGACATCCTTTGAGCCCGCAGAGGTGGAGGGAGGCAGT
GCTACATCAGAGGAAGTTGCTGCGTCCACTCCCGCTGGGATGTCAGAGTGGCTGGAAGCG
TCCTTGACCAAGAGTGACCGTCCAGAGCTGACCAGTGCTAAGGTTGTGGTGTCTGGAGGA
AGGGGCCTGAAGAGTGGAGACAACTTCAAGCTGCTGTATGACCTTGCT---

>eluc_5224843
GTTGCACAGGAAATCAGCAAAGTCCTTGGTGTGAAGACCGTTCTAATAGCTCAAAATGAT
GCTTACAAAGGCTCTCTGCCAGAGGAGTTGACTCCCCTTATTTTGGCAACACAGAAGCAG
TTCAACTTCACTCATATTTGTGCTGGAGCATCTGCTTTTGGGAAGAATTTGCTTCCCAGA
GTGGCTGCTAAGTTGGATGTTGCACCTATTTCGGACATCGTTGAGATCAAATCCCCTGAC
ACATTTGTCAGAACCATCTATGCTGGTAATGCCCTCAGCACTGTCAAGTGTAATGAAAGT
GTCAAAGTTTTCACCATCAGAGGAACATCCTTTGAGCCTGCTGGG---GAGGGAGGCAGT
GCTACATCTGAGGAAGTTGCTCCTTTGGCTCCAGTTGGGATGTCGGAGTGGCTGGAAGCA
GCCTTGACCAAGAGTGACCGTCCAGAGTTGACCAGTGCTAAAGTTGTGGTGTCTGGAGGA
AGGGGCCTGAAAAGTGCAGACAACTTC---TAGTTGCTTTATGACCTTGCT

>ssal_4061582
GTTGCAGACCAGATCAGTAAAGTCCACGGGGTCAAGAAGATTCTTGTGGCTCAACATGAC
TGCTACAAAGGACTGTTACCAGAGGAATTGACTCCTTTGATTCTTGCTACCCAGAAACAG
TTCACCTTCACACACATCTGTGCAGGAGCTTCTGCTTTTGGGAAGAATCTCCTTCCCAGA
GTGTCAGCCAAGCTGGATGTTGCAACTCTCTCTGACATCACCGAGGTCAAATCTCAAGAC
ACCTTCGTTAGAACAATTTACGCTGGTAATGCCCTGGCCACAGTGAAGTGCAATGAGGAA
GTCAAGGTGTTCACAGTGAGGGGAACTTCCTTTGAACCTGCTGCTGTGGAGCGAGGCAGT
GCTGCTACTGAACAGGTTGCCTCACCCTCTCCTGCGGGGATGTCAGAATGGCTTGAGCAG
AGCCTGACCAAGAGCGATCGACCAGAGCTCACTAGTGCCAAAGTGGTAGTGTCTGGAGGA
CGAGGGCTGAAGAGCGGTGAGAACTTCAAACTGCTGTACGACCTCGCT---


############################################################

>eluc_5218450
ATGGCGGGTCTAGTAGCA---AAGAAGTGCATCACCCCTCTTGTTGTGATCCGGAGGCTC
ACTTACCCAGAATACGCAGCCCAGGCCGCCTACCACAAGAAGGTAGTGGACCACTATGAA
AACCCCAGGAATGTTGGGTCCCTGGACAAGACCTCCAAGAATGTGGGGACAGGATTGGTC
GGTGCCCCAGCTTGTGGAGATGTGATGAAGCTACAGATTGAGGTGGACGATCAGGGGAAG
ATTGTGGATGCCAGGTTTAAGACGTTCGGCTGTGGCTCTGCCATTGCCTCCAGCTCCCTG
GTAACGGAGTGGGTGAAGGGCAAATCTATCGCTGAAGCAATGACAATAAAGAACACAGAC
ATTGCCAAAGAGCTTTGTCTTCCCCCGGTCAAACTTCACTGCTCCATGCTGGCTGAGGAT
GCAATCAAAGCTGCCCTCCAGGACTACCGTGTCAAGCAGCAAGACATC

>ssal_4036392
ATGGCGGGTCTAATAGCAGCAAAGAAGTGCATCACCCCTCTTGTTGTGATCAAAAGGCTT
TCTTCCCCGGAATATAAAGCCCAAGCCGCCTACCACAAGAAGGTAGTGGACCACTATGAG
AACCCAAGGAACGTTGGCTCCCTGGACAAGACCTCCAAGAATGTGGGTACAGGCTTGGTG
GGTGCCCCAGCTTGTGGCGATGTGATGAAACTGCAGATTGAGGTAGACGATCATGGGAAG
ATTGTGGACGCCAGGTTCAAGACGTTTGGCTGCGGCTCAGCCATCGCCTCCAGCTCCCTG
GTAACAGAGTGGGTGAAGGGCAAATCTATTGATGAAGCACTGACCATACAGAACACGGAT
ATTGCCAAAGAGCTCTGTCTTCCACCGGTCAAACTTCACTGCTCTATGCTGGCTGAGGAT
GCCATCAAAGCTGCCCTCCATGACTACCGTCTCAAACAGGATGGC---

>ssal_4061849
ATGGCGGGTCTAGTAGCA---AAGAAGTGTATCACCCCGCTTGTTGTGATGAGAAGGATC
ACTTCTCCGGAATATACGGTCCAAGCCGCCTACCACAAGAAGGTAGTGGACCACTATGAG
AACCCAAGGAATGTTGGATCCCTGGACAAGACCTCCAAGAATGTGGGGACAGGCTTGGTG
GGAGCCCCAGCTTGTGGAGATGTGATGAAGCTTCAGATTGAGGTGGACGATCAGGGGAAG
ATTGTGGATGCCAGGTTCAAGACGTTTGGCTGCGGCTCAGCCATTGCCTCCAGCTCCCTG
GTAACAGAGTGGGTGAAGGGCAAATCCATTAACGAAGCACTGACAATAAAGAACACTGAC
ATTGCCAAAGAGCTCAGTCTTCCACCTGTCAAACTTCACTGCTCCATGCTGGCAGAGGAT
GCCATCAAAGCTGCCCTGAATGACTACCGTCTCAAACAGCAGGATGGC


############################################################

>ssal_4060314
GCTGTAAAAAGCAGTGGCCCCCTCGGCGCTGGGCTGGTCCAGCTGTCCCACCTTCACACA
TCCCCCAACAGCCAAGCTCCAGTCCCCGCTCTGCCAGAGAAGGGAGGCAAGACACGCCAT
GGCATCATCCCTGAGGAGCTTTTCCAGCTTCTGTACCCCAAGACTGGAGTCACAGGCCCC
TACATGCTGGGTGCTGGGCTGCTCACATACATTCTCTCCAAGGAGATCTACATCATCAAC
CATGAGACCTTCGCTGCTGCCTGCATGGGTACCGTCATCATCTATGGTGTCAGGAAGTTC
GGCCCCGACGTTGCGGCTTTCGCTGACAAACTGAACGAGGAGAAAGTGCAGAAGGCTCAG
GAAGTGAAGGACCTGGCCATGACCAGCTTGGCTCAGGCCATCCAGGATGAGAAGAAGGAG
CAGTGGAGGGCAGAGGGACGACAGATGCTCTTTGACGCTAAGCGGAACAATGTGGCCATG
CTACTGGAGACCAATCGCAGGGAGAGGGTCCACATGGTGACC

>eluc_5215986
GCTGCAAAAAACAGCAGTCCCCTGGGCGCTGGGCTAGTCCAGCTGTCCCGCCTCCACACA
TCCCCCAACAGTCAGGCGCCAGTACCCCCTCTGCCAGAGAAAGGAGGCAAGACACGCCAT
GGCATCTTCCCAGAGGAGCTCTTTCAACTCCTGTACCCGAAGACTGGAGTCACAGGCCCC
TACATGCTTGGTGCCGGATTGCTCACCTACTTCCTTTCTAAGGAGATCTACATCATCAAC
CACGAGACCATCTCCGCCGCCTGCATGGCCACGGTCATAATCTACTCCGTCAAGAGGTTT
GGCCCGGACGTCGCCGCCTTCGCTGACAAACTGAACGAGGAGAAATTGCAGAAGGCAGAG
GAGGTTAAGGCCCTGGCTGTGGCTAGTCTAGCTCAGGCCATCGAGGATGAGAAGAAGGAG
CAGTGGGGGGTCGAGGGACAACACTTGCTGTTTGACGCGAAGAGGAACAACGTGGCCATG
CTGCTGGAGACCAACTGGAGGGAGCGTGTCCACACGGTGCAC

>ssal_4060549
GCTGTAAAAAGCAGTGGTCCCCTCGGCGCTGGGCTGGTCCAGCTGTCCCACCTCCACACG
TCCCCCAACAGCCAGGCCCCAGTCCCCGCTCTGCCAGAGAAGGGAGGCAAGACGCGCCAC
GGCATCATCCCTGAGGAGCTCTTCCAGCTCCTGTACCCCAAGACTGGAGTTACAGGGCCC
TACGTGCTGGGTGCTGGGCTGCTCACGTACATCCTTTCCAAGGAGATCTACATCATCAAC
CACGAGACCTTCGCTGCTGCCTGCATGGGTACCGTCATCATCTACGGTGTCAGGAAGTTC
GGCCCCGACGTTGCGGCTTTCGCTGACAAACTGAATGAGGAGAAAGTTCAGAAGGCTCAG
GAAGTGAAGGACCTGGCCATGACCAGCTTGGCTCAGGCCATCCAGGATGAGAAGAAGGAG
CAGTGGAGGGCAGAGGGACGTCAGATGCTATTTGATGCTAAGAGGAACAATGTGGCCATG
CTACTGGAGACCAACCGCAGGGAGAGGGTCCACATGGTGACC


############################################################

>ssal_4042771
ATGGCCTCTGGAATAGCGGTTCATGATGACCTCCTCCTCACGTTTGACAAGATCAGAGTT
CGCCTCCCGGGGGCTGACAAGCAGGAGCAGCTGAAGCTGGTGCTCTTCAAGATCAGCGAC
GACGGGAAATGTATCATCGTGGACGAGGACAAATGCCTGAAGGTCAAGGACCTGAACGGG
GAGGAGGACGTATTCAGGAAGATCGTTAACATGATGCCGACGGATGACTGCCGCTATGCC
CTGTATGACTGTTCCTGGGAGAGCAAGGACAGCCCCAAAGAGGACCTGGTCTTCATCATG
TGGGCTCCAGAACACTCAACAATCAAAAAGAAAATGAAATACGCCAGCTCAAAGCAATAC
ATTAAAGCAAAGTTCCAAGGTCTG

>ssal_4045245
ATGGCCTCTGGAATAGCGGTCCATGATGATGTCGTTCACACATTTGACAAGATCAGAGTT
CGCCTCCAGGGGGCTGACAAGCAGGAGCAGCTGAAGCTGGTGCTCTTCAAGATCAGCGAC
GATGGGAAATGTATCATTGTGGACAAGGACAAATGCCTGAAGGTCAAGGACCTGAACGGG
GAGGAGGACGTATTCAGGAAGATCGTTAACATGATGCCGACGGAGGACTGCCGCTATGCC
CTGTACGACTGTTCCTGGGAGAGCAAGGACAGCCCCAAAGAGGACCTGGTCTTCATCATG
TGGGCTCCAGAACACTCAACTATCAAAAAGAAAATGAAATATGCCAGCTCAAAGCAATAC
ATTAAAGCAAAGTTCCAAGGTCTG

>eluc_5217272
ATGGCCTCTGGAATAGCAGTCCATGACGACGTTGTGCTAACATTCGACAAGATCAGAGTT
CGTCTCCAGGGGGCCGACAAGCAGGAACAGCTGAAGCTTGTGCTCTTCAAAATCAGCGAC
GATGGCAAATGTATCATTGTGGATGAGGAAAACTGTCTGAAGGTCAAACACCTGGAAAAT
GAGGATGACATATTCAAGAAGATTGTCAGCGTCATGCCGAAGGAGGACTGCCGTTATGCC
CTCTATGACTGTTCCTGGGAGAGCAAGGACAGCCCCAAGGAAGACCTGGTCTTCATCATG
TGGGCCCCAGAAAACTCATCCATCAAAAAGAAAATGAAATATGCCAGCTCAAAGCAATAT
ATTAAAGCAAAGTTCCAAGGTCTG


############################################################

>eluc_5217233
GTGCTTATCAAGGAATACCGTGTGATCCTTCCGATTTCTGTGCAAGAGTACCAAGTTGGC
CAGTTGTTCACTGTAGCAGAGGCCAGTAAGAATGAGACGGGGGGAGGAGAAGGCATTGAG
GTGCTAATAAACGAACCCTACGAGGAGGAGGGGGAGAAGGGCCAGTATACACACAAAGTC
TACCATCTAAAGAGTAAAGTCCCGGGCTGGCTGAGGTATATTGCACCAGAGGGAGCGTTA
GTCTTTCACGAAAAAGCCTGGAATGCCTATCCATACTGTCGCACCGTTATAACGAACGAG
TATATGAAAGACGACTTCCTGATAAAGATTGAGACGTGGCACAAACCTGACATGGGAACC
CTAGAAAATGTCCATGACTTGGATGGTCCTACGTGGAAGACCGTTGAGGTGGTCCCCATT
GACATCGCAGACAAAGAAGCCGTAGCCCACGGGGACTATAAACCCGAGGAAGACCCAGCT
CTGTTCAAATCCACGAAGACGGGCAGAGGGCCTCTCTCACCAGATTGGAAGAATGATCTT
ATGAATAAGCCGGACTGTCCTAAGATGTGTGCCTACAAACTAGTCACTGTCAAGTTCAAA
TGGTGGGGCCTCCAGACCAAAGTAGAGAACTTCATCCACAAGCAAGAGAAGCGTATCTTC
ACTAACTTCCATCGCCAGTTGTTCTGTTGGATT---

>ssal_4046078
ATGCTCATTAAAGAATTTCGAGTCATCCTCCCCATATCTGTGGAAGAGTACCAAGTGGGG
CAGCTGTACTCTGTGGCTGAGACCAGTAAGAATGAGACGGGTGGAGGAGAAGGGGTGGAG
GTGCTGAAGAATGAACCCTATGAGAAGGACGGAGAGAAGGGCCAGTACACCCACAAGATA
TATCACCTGCACAGTAAAGTGCCAAACTATGTGCGCATTCTGGCACCATCAACTGCTCTT
AACATCCACGAGAAGGCCTGGAATGCTTACCCCTACTGTCGGACTGTTATTACAAATGAA
TACATGAAGGACAATTTTCTGATTAAAATTGAGACATGGCACAAGCCCGACATGGGGGTT
CAGGACAATGTACACGGACTAGACCCAGACCAATGGAAGAAGACTGAAGTAGTCTACATT
GACATCGCTGACAAAACCCAAGTGGATGTCAAGGACTATAAGCCAGAAGAAGATCCTGCC
ATATTCAAGTCAGAGAAGACAGGCGGGGGCCCCCTGGGGCCTAACTGGAAGAAAGAGCTT
CCCAGCAACACAAACTCTCCTCACATGTGTGCCTATAAGTTAGTCACAGTCAACTTCAAA
TGGTGGGGAGTCCAGAATAAAATTGAGAACTTCATTCAGAAGCAAGAGAAGCGGTTGTTT
ACAAAGTTCCACAGACAGCTGTTCTGTTTGATT---

>ssal_4045555
GTACTCATAAAGGAATACCAAGTGCTGTTGCCCTGTTCAGTTGAAGAGTACCAGGTCGGC
CAGCTGTTCTCTGTTGCTGAGGCTAGCAAGAATAACACTGGAGGAGGAGAGGGTATTGAA
GTGCTTCGAAATGAACCATATGAAAAGGATGGAGAGAAAGGCCAATACACGCACAAGATC
TACCACATACACAGCAAGGTACCCAGTTTCATCCAGATGTTTGCTCCAGAGGGAGCCCTT
GTCTTCCACGAGAAAGCTTGGAATGCCTACCCCTATTGTCGCACCATTGTGACCAATGAA
TACATGAAGGATGACTTTTTCATTAAGATTGAGACCTGGCACAAACTAGACATGGGGACC
ACAGAAAATCCCCATGGTCTTTCCCCAGAGGAATGGGAGGAGGCTGAGGTTGTTCCAATT
GACATCGCTGACCGATCACAAGTTGATGATGTGGACTATAAGCCAGAGGAAGACCCAGCC
ATCTTCCATTCTGAGAAAACTGGAAGAGGACCCCTGGGACCAGGATGGAAGAAGGAGCTC
CACAAC---AGTAACTGTCCCTATATGACTGCCTATAAGCTTGTAACGGTGCATTTCCGC
TGGTGGGGGCTGCAGGGACGAGTGGAGAACTTTATTCACAAGCAAGAGAAGCGCCTCTTC
ACTAATTTTCATCGGCAGCTCTTCTGCTGGCTAGAC


############################################################

>eluc_5222256
GTTGTCAAACAGAACAAAGGTGAGTGTATACCAGGAGTGGAGACGGTCCAAACAGAACCT
CAGCCCGATATTACG------AGAACTAAAAGGAATGTAGTCCTCTCTGAGCCTGCCACT
GATGAAGGCTCCGGTATGAGTGAAAACACCACGCTCTTC---AGTGCAGAGTCTTGTAAA
GCATCGCCGGATGTGGGTCCCTGTTTTGGCATGGTGCAGCGCTACTTCTACAACTCCACC
AGCATGTCCTGTCAGCTGTTCAGCTATGGAGGCTGCTCGGGCAACCAGAACAACTTTGTC
ACAGAAAGGGATTGTCTGCAGAGCTGTCGCACTGAGGCTGCCTGTAGATTACCCATGGAT
GCTCAGCCATGCACTGGACAGCCCCAGATCTGGGCCTTTGACTCAAACTCGGGACTTTGC
CTGGCATATAAAAAAGGATATTGCCAGAACAACAGCAATAAGTTCTACTCTAAAAGAGAG
TGTGATGAGTACTGTGGGGTGACAAAGGAT---GGTGAAGGCGAGTTCTTCAAAGCAAAC

>ssal_4060986
ATCATCAAACAGAACAAAGGCGAGTGTATACCAGGAGCAGAGCCTGTAGCAGCAGAGTCT
CAGTCTGAGATTACGGCACCGAGAGCTAAGAGGAACATAGTCCTCCCTGATCCTGCCCCT
GTGGAGGGCTCTGGTATGGGTGATGACACCATGATCTTCCGGAGTGCAGAGTCCTGTAAG
GTGGAGCCAGACGCAGGCCCCTGTTTCGGGATGGTGCAGCGCTACTTCTACAACTCCACC
AGTATGGGCTGTCAGCTGTTCACCTATGGAGGCTGTATGGGCAACCAGAACAACTTTGTA
ACTGAGAGGGAGTGTCTGCAGAGCTGTCGCACTGAGGCTGCCTGCAGAATGCCCATGGAC
GCTCAACCCTGCACTGGGCAGCCCAAGATATGGGCCTTCGATCCCAACTCTGGACTCTGT
CTGGAATATAAAAAGGACTACTGCCAGGGCAACAGTAACAAGTTCTACTCCAAGGGGGAG
TGTGAGGAGTACTGTGGGGTGATGAAGGAT---GGAGAAACTGAGTTCCTGAAAGCA---

>ssal_4056633
ATCATCAAACAGAACAAAGGGGAGTGTGTACCAGGAACAGAGCCTGTAGCAGCAGAGCCT
CAGCCTGAGATCACAGCACCGAGAGCCAAGAGGAACATAGTCCTCCCTGAGTTGCCCGCT
GAGGAGGGTTCTGGTGCCGGA------ATCATGATGTTCAGGAGTGAAGAGTCCTGTAAC
GCCGAGCCGGACGCAGGTCCCTGTTTCGGGACGGTGCAGAGGCACTTCTACAACTCCAGC
AGTATGGCCTGTCAGCTGTTCACCTACGGAGGCTGCATGGGCAACCAGAACAACTTTGTG
ACTGAGAGGGAGTGTCTCCAGAGCTGTCGTAACGAGGCTGCCTGTAGACTGCCCGTGGAT
GCTCGGCCCTGCACTGGACAGCCCAAGATCTGGGTCTTCCACTCAAACTCTGGTCTCTGT
CTGGATAATAAAAAGGACTATTGCCAGGTCAACAGTAACAAGTTCTACTCCAAGAGGGAG
TGTGAGGAGTACTGTGGGGTGATGAAGGATCCAGGAGAAGGGGAGTTCCTCAAAACAAAC


############################################################

>ssal_4057855
ATGGCAGCCAGAAATGGGAAGAATGGTCTACTTGAGAAATGGAGGATTGATGAGAAACCT
GTGAAGATTGACAAATGGGATGGTGCAGCTGTCAAAAATTCTCTTGATGATGCAGCGAAG
AAGGTGCTCTTGGAGAAGTATGGTTATGCCGAGAACTTCAATCTCGTAGATGGACGTCTC
CTCATTTGCACAATCTCCTGCCTCTTCGCCATCATAGCTTTAATTTGGGACTTCCTTCAT
CCATTCCCTGAGTCCAAGCCAGTCCTGGCAATCTGTGTCATATCGTATTTCATAATGATG
GGCTTTCTAACCTTATATACCTCCTACCAAGAAAAGAACATCTTCCTCGTTTCTGTCCAG
AAAGATCCCGCAGGCATGGACCTTGACCACACCTGGCAGCTTTCATCTAGTCTGAAAAGG
TTTGATGACCAGTACACACTAAGAGTGTCCTTCACAGATGGGAAGTCCAAACACACACGG
GAGCAAGAGATCACAAAGTCTGTGGGGACTTTCTTTGATGGGAACGGAACGCTGGTCATG
GACCAGTTTGAAAAGTGTGTGTCAAAACTCCATAATACCTTGGCCACTGAAAAGAAGACA
AAA

>eluc_5215499
ATGGCAGCCAGAAATGGGAAGAATGGATTACTTGAGAAATGGAGGATTGATGAGAAACCT
GTAAAAATTGACAAATGGGACGGTGCAGCTGTCAAGAATTCTCTTGATGATGCAGCAAAG
AAGGTCCTTTTGGAGAAATATGGCTATGCTGAGAACTTCAATCTCGTCGATGGACGTCTC
CTTATTTGTACAATCTCCTGCCTCTTCGCCATTGTAGCTTTAATTTGGGACTTCCTTCAT
CCATTCCCTGAGTCCAAACCAGTCCTGGCAATCTGTGTCATATCGTATTTCATAATGATG
GGCATTCTAACTTTATACACATCCTACCAAGAAAAGAACATCTTCCTTGTTTCGGTTCAG
AAAGACCCTGCTGGCATGGACCCTGACCACACATGGCAGCTTTCATCTAGTCTGAAAAGA
TTTGATGACCAGTACACTCTAAGAGTGTCCTTCACGGATGGAAAGTCCAAACACTCACGG
GAGCAGGAGATAACGAAGTCTGTGGGGGCTTTCTTTGATGAGAATGGAACCCTGGTCATG
GACCAGTTTGAAAAATGTGTGTCTAAACTCCATGACACATTGGCTACTGAAAAGAAGACA
AAA

>ssal_4048871
ATGGCAGCCAGAAATGGGAAAAATGGTCTACTTGAGAAATGGAGGATTGATGAGAAACCT
GTGAAGATTGACAAATGGGATGGTGCAGCTGTCAAGAATTCTCTTGATGATGCAGCGAAG
AAGGTCCTCTTGGAGAAGTATGGTTATGCAGAGAACTTCAATCTCGTAGATGGACGTCTC
CTTATTTGCACAATCTCCTGCCTCTTCGCCATCGTAGCTTTAATTTGGGACTTCCTTTAT
CCATTCCCTGAGTCCAAGCCAGTCCTGGCAATCTGTGTCATATCGTATTTCATAATGATG
GGCATTCTAACCTTATACACCTCCTACCAAGAAAAGAACATCTTCCTTGTTTCTGTCCAG
AAGGACCCCGCTGGCATGGACCCTGACCACACTTGGCAGCTTTCATCTAGTCTGAAAAGG
TTTGATGACCAGTACACACTAAGAGTGTCCTTCACAGATGGGAAGTCCAAACACACGCGG
GTGCAAGAGATCACGAAGTCTGTGGGGGCTTTCTTTGACGGGAACGGAACACTGGTCATG
GACCAGTTTGAAAAGTGTGTGTCAAAACTCCATGATACCTTGGCCACTGAAAAGAAGACA
AAA


############################################################

>ssal_4061579
------AAGGATGACGACGATGACATGGACCTGTTTGGCTCTGATGAAGAGGAGGACGCA
GAGGCAGAAAAGCTGAAGGAGGAGAGAATCGCAGCTTACGCCGCCAAGAAGTCAAAGAAG
CCCACACTCATCGCCAAGTCATCGATCCTGCTTGACGTGAAACCGTGGGATGATGAGACG
GACATGGCCAAGCTGGAGGAGTGTGTTCGCAGCATCTCAATGGACGGCCTGCTTTGGGGA
CAGTCCAAGCTGGTACCAGTGGGCTATGGCATCAAGAAGCTGCAGATCGGGTGTGTGGTA
GAGGACGACAAGGTGGGAACAGACCAGCTGGAGGAACAGATTACAGCTTTTGAGGACTAC
GTCCAGTCTATGGATGTGGCTGCCTTCAACAAGATC

>ssal_4056936
------GAGGAGGAGGATGATGACATCGACCTCTTTGGGAGTGATGAGGAGGAGGATGAA
GAGGCAGAGAGGATGAAGGAGGAGAGAATCGCTGCTTACGCTGCCAAGAAGTCCAAGAAA
CCAGCACTCATCGCCAAGTCATCTATCCTGCTCGACGTCAAACCTTGGGATGATGAGACA
GACATGTCTAAGTTGGAGGAGTGTGTGAGGTCTGTTGTAGCTGACGGTTTGCTGTGGGGT
CAGTCCAAGCTGGTTCCCGTGGGTTACGGCATAAAGAAGCTTCAGATCGGGTGTGTTGTC
GAGGACGACAAGGTGGGGACAGACCTGCTAGAGGAAGAGATCACCAAGTTTGAGGACTAT
GTCCAGAGTGTCGACGTGGCTGCCTTCAACAAGATC

>eluc_5220303
GACTCCAAGGATGACGACGATGACATGGACCTGTTTGGCTCTGACGACGAGGAGGATGCA
GAGGCAGAGAAGCTGAAGGAGGAAAGAATTGCAGCGTACACCGCCAAGAAGTCAAAGAAG
CCCGCACTAATCGCCAAATCATCAATCCTGTTAGACGTGAAACCGTGGGACGATGAGACG
GACATGGCCAAACTAGAGGAGTGTGTCCGTAGCATTTCCATGGACGGCCTTCTCTGGGGA
CAGTCCAAGCTGGTACCAGTGGGCTATGGCATCAAGAAGCTGCAGATCGGGTGCGTTGTG
GAAGACGACAAGGTGGGAACAGACCAGCTGGAGGAACAGATCACAGCCTTTGAGGACTAC
GTTCAGTCTATGGATGTGGCCGCGTTCAAC------


############################################################

>ssal_4052038
ATGTTTGCGACACAAGTTTATGGAGATAATGGGAAAATGAAGGAATATCACTATACTGGA
CCAGTAGAGCACCGATTCTCTCCATATTCATTTAACGGAGGGACTGTGCTTGCTGTTGCC
GGTGAAGACTTTGCCGTTGTGGCCTCAGACACCCGTCTGAGTGAAGGCTATTCAATCCAC
AGCCGTGACTCTCCAAAATGCTACAAGTTGACAGATACAACTGTCATAGGATGCAGTGGA
TTCCATGGAGATTGCTTGACCCTTACTAAAATCATTGATGCAAGATTAAAGATGTACAAG
CACTCCAACAACAAATGCATGACAAGTGGAGCAATCGCGGCCATGCTGTCAACAATCCTG
TACGGTAGAAGATTCTTCCCCTACTACGTTTACAACATCATCGGTGGCTTGGATGAGGAG
GGTAAAGGAGCTGTTTATAGTTTTGACCCAGTGGGATCCTATCAGAGAGACACATACAAA
GCTGGAGGCTCAGCGAGTGCTATGCTGCAACCTCTGCTTGACAACCAGATTGGATTCAAG
AACATGGAGGGTGTGCAGCACCTGCCCCTGAGCCAGGAGAAGGCTGTGCAGCTGGTCAAA
GATGTCTTCATCTCTGCTGCTGAGAGAGATGTGTACACCGGGGACGCCCTCAGGATCTGC
ATAGTCACCAAGGATGGCATCAAAGAAGAGACATTCCCTCTCAGGAAGGAC

>ssal_4056661
ATGTTTACTACACAAGTTTATGGAGATAATGGGAAAATGAAGGAGTATCACTATACTGGA
CCAGTAGAGCACCGATTCTCTCCATATTCCTTCAACGGAGGGACTGTGCTTGCTGTTGCA
GGTGAAGACTTTGCCATTGTGGCCTCAGACACCCGTTTGAGTGAAGGCTATTCAATCCAC
AGTCGTGACTCTCCAAAATGTTACAAGTTAACAAATACAACTGTCATCGGCTGCAGTGGA
TTCCATGGGGATTGTTTGACTCTTACCAAAATCATTGATGCAAGATTAAAGATGTACAAG
CACTCAAACAACAAGAGCATGACAAGTGGAGCCATCGCAGCCATGCTGTCAACAATCCTG
TATGGTAGAAGATTCTTCCCCTACTATGTTTACAACATCATCGGTGGCTTGGATGAGGAG
GGTAAAGGAGCTGTTTACAGTTTTGACCCTGTGGGATCCTATCAGAGAGACACATACAAA
GCTGGTGGCTCAGCGAGTGCCATGCTGCAACCTCTGCTTGACAACCAGATTGGATTCAAG
AACATGGAGGGTGTGCAGCACCTGCCCCTGAACCAGGAGAAGGCTGTGCAACTGGTCAAA
GATGTCTTCATCTCTGCTGCTGAGAGAGATGTGTACACCGGAGATGCCCTCAGGATATGC
ATCGTGACCAAGGAGGGCATCAAAGAAGAGACAGTCCCACTCAGGAAGGAC

>eluc_5218806
ATGTTTGCTACACAAGTCCATGGAGATAATGGTAAAATGAAGGAGTATCACTACACTGGA
CCAGTAGAGCACCGGTTCTCTCCCTATTCATTCAATGGAGGGACTGTGCTTGCTGTTGCT
GGTGAAGACTTTGCCATTGTTGCTTCAGACACTCGCCTGAGTGAAGGCTATTCAATCCAC
AGCCGTGACTCTCCAAAATGCTACAAGTTGACTGATACAACTGTCATAGGTTGTAGTGGA
TTCCATGGAGATTGCTTGACACTTACCAAAATCATTGATGCAAGACTAAAGATGTACAAG
CACTCCAACAACAAGAGCATGACAAGTGGAGCCATTGCAGCCATGCTGTCAACTATCCTG
TATGGTAGAAGGTTCTTCCCCTACTATGTGTATAACATCATTGGTGGCCTGGATGAGGAG
GGTCGAGGAGCTGTGTACAGTTTTGATCCAGTGGGATCTTACCAGAGAGACACATATAAA
GCTGGAGGCTCAGCAAGTGCAATGCTGCAACCTCTGCTTGACAACCAGATCGGATTCAAG
AACATGGAGGGTGTGCAGCACTTGCCCCTGAGCCAGGAGAAGGCTCTGCAGCTGGTCAAA
GATGTTTTCATATCCGCTGCTGAGAGAGATGTGTACACCGGGGATGCTCTCAGGATCTGC
ATCGTCACCAAGGATGGCATCAAGGAGGAGAACGTCCCTCTGAGGAAGGAC


############################################################

>ssal_4058945
ATGGCTGTGTCGGTCGCAAGGGACCTGTCAGTGAGCGTGACGACGGACATCAACGCAGAC
AAACTGACCGACAGACGGCAGGCTCTGCGCGAAAACATCCAGAAAGGCGAGCCGAAGGCA
TTGGGGGTGTCCCAGGTAATGATTGGCGTGATGGTGATGTCCTACTCCCTCCCCCTCCTC
TCCACTGAGTTCACAGAGGTCGTGACCTTTGGGGTGCCCTGGTGGAGCGGCCTATCGTTC
ATAGCAGCAGGAGTCGTTGCCATAGTGATGGAGAAACACAGCAGTATGAAATTGCTG---
------GGTGTGTGTATGGTGGTGACACTGGTGGCCATTTTGGTTTCTCTCCTGGCCCTC
ATCTTCTACTTCATCGATCTCCACAACAATCCA

>eluc_5222159
ATGGCTGTGTCTGTCTCGAATGACCTGTCGGTGAGTATTACGACCGATGTCAACGCGGAT
AAACTGGCAGACAAACGTCAGGCATTACGCGAGAGCATCAGGAAAGGAGAGCCGAAGGCT
TTTGGGGTCTCCCAGGTGATGCTGGGGTTGCTGGTGATGTCTTTCTCACTCCCCCTCCTT
TTCACTGAGTTCACTGAGGTTGTGTCCTTCGGAGTGCCTTGGTGGAGCAGCTTAACGTTC
ATAACGGCAGGAGTCATTGCCATAGTGCTGGAGAAGCGCACCAGTATGAAATCGCTG---
------TGTGTGTGCATGGGGATGACACTGGTGGCAGCCTTGGTTTCCTTCCTGGCCTTC
ATCTTTTACATGATCGACCTCCACAACAACCCA

>ssal_4037856
ATGGCTGTGTCGGTCTCAAGGGACCTGTCAGTGAGCGTGACGACGGACATCAACTCGGAT
AAACTGACCGACAGACAGCGGGCTCTGCGCGAGAGCATCCAGAAAGGCGAGCCAAAGGCT
TTGGGGGTGTCCCAGGTAATGATTGGGTTGATGGTGATGTCCTACTCCATCCCCCTCCTC
TCCACTGAGTTCACAGAGGTCGTGACCTTTGGGGTACCCTGGTGGAGTGGCCTATCGTTC
ATAGCAGCAGGAGTCATTGCCATAGTGATAGAGAAACACAGCAGTATGAAATCGCTG---
------GGTGTGTGTATGGTAGTGACACTGGTGGCCATTTTGGTTTCTCTCCTGGCCCTC
ATCTTCTACTTCATTGATCTCCACAATAACCCA


############################################################

>ssal_4062039
GTCCCCAAGACTGCAGAGAACTTCCGCGTCCTGTGCACTGGGGACAAGGGGTTTGGCTAC
AAGGGCTCCAGCTTCCATCGCATCATCCCAGGTTTCATGTGCCAGGGCGGCGACTTCACC
AACCACAATGGAACTGGGGGCAAGTCCATCTACGGCAACAAGTTTGCTGACGAGAACTTC
ACCCTGAAGCACACAGGCATGGGCTGTCTGTCCATGGCCAACGCTGGCCCTAACACCAAC
GGGTCCCAGTTCTTTATCTGCACTGCTAACACTGACTGGCTGAACGGCAAGCACGTTGTG
TTTGGCAAGGTGGTCGAGGGCCTCAACATCATCGCTAGCATGGAGAAGAAGGGTTCCAGT
AGTGGCAAGTGTTCCGCCAAGGTCGCCATCGCTGACTGCGGAGAG

>eluc_5220861
GTCCCAAAGACAGCTGAGAATTTCCGTGCCCTCTGCACCATGGAGAAGGGCTATGGTTAC
AAAGGTTCTAGTTTCCATCGTGTCATCCCAGGCTTCATGTGTCAGGGTGGAGACTTTACA
AACCACAATGGAACTGGGGGCAAATCCATCTATGGAGAAAAGTTTGCTGATGAGAACTTC
CAGCTGAAGCACACAAAGCCAGGCATTCTATCCATGGCAAATGCTGGGCCCAACACCAAT
GGCTCCCAATTCTTTATCTGCACTGCTAAAACTGCTTGGCTGGATGGAAAGCATGTTGTC
TTCGGTGAAGTAGTGAAGGGGATGGATATCATCGAGAAGGTCGAGAGCTACGGCTCCAGC
AGCGGCAAGACGAAAGCGAAGATTACAGTCACAAACTCTGGTCAG

>ssal_4044093
GTCCCCAAGACTGCAGAGAACTTCCGTGTCCTGTGCACCGGGGACAAGGGGTTCGGCTAC
AAGGGCTCCAGCTTCCATCGTATCATCCCCGGTTTCATGTGCCAGGGTGGTGACTTCACC
AACCACAATGGAACTGGGGGCAAGTCCATCTACGGCAACAAGTTTCCCGACGAGAACTTT
ACCCTGAAGCACACAGGCATGGGCTGTCTGTCCATGGCCAACGCTGGCCCCAACACCAAT
GGATCCCAGTTCTTCATCTGCACTGCTAACACCGACTGGCTGAACGGCAAGCACGTTGTG
TTCGGCAAGGTCGTGGAGGGGCTCAGCATTGTCTCTAACATGGAGAAGAAGGGTTCCAGC
AGTGGCAAATGCTCCGCCAAGGTCGTCATCGCTGACTGTGGAGAG


############################################################

>eluc_5220901
GAGGAGCAACAGCAAATTCATAATGAAGCGCTTCTGGAGCGCACCGCGAGCGATGAAGCT
ATCCTCCCA---AGTGTCCGCAGAAGGACATCAAACAGCCGTGCGTTTAAGGTAGCAGGG
TTCACATTGCTTGCCTGTCTTCTGCTGGCTGGCCAGGGCCTGACTGCCTACCTGGTCTTC
AACCAGAGGGGCCAGATCAACGACATGCAGAAGAACAACGACAACATGCGCAAGCAGCTG
AGAAACAGACCGCCT---GTTGCCCCCGTCCAGATGCACATGCCCATGCTCAACATGCCC
CGGCTGATTGACTTCTCTGAAGAGGACAGCCAGACCACCAAGAACTCCCCCATGACGAAA
CTGGAGAACACTGCCGTCGCAATTCAGAGCTTGGAGAAGCAGGTGAAGGATCTCCTGCAG
AACCCTGAGCTGCCTCAGTTCAACGAGACCTTCTTGGCCAACCTGCAGGGCCTGAAGAAA
CAGATGGAGAGCAATGAGTGGAAGGACTTTGAAACCTGGACACGTAATTGGCTGATCTTC
CAGATGGCCCAGGAGAAGACCGCAGTATCCGCCACTCCTAAGCCA---

>ssal_4061968
------GGGCAACAGCAACATGATGATGCGCTCCTCGAGCGCACAGGGAGCCAGGACGTG
ATCCTACCAATGACAGCTACAAGAGGGGCTTCTAACAGCCGTCCGTTGAAGATAGCAGGG
TTCACAGTGTTGGCCTGTCTTCTCCTGGCCGGCCAGGCCTTCACTGCCTACATGGTCTTC
AACCAGAGGGGCCAGATCCACGACATGGAGAAGAGCAATGACAACATGCGCAAGCAGCTG
AGAAACAGACCTCCA---GTAGCCCCTGTCCAGATGCACATGCCCATGCTCAACATGCCC
CGGCTGATAGACTTCACTGATGAGGACAAAAAGACT------------CCCATGACGAAA
TTGGAGGCCACT------GCCATTGTGAGCCTAGAGAAGCAGGTGAAGGATCTGCTGCAG
AACCCCCAGCTGCCCCAGTTCAACGAGACGTTCCTGGCCAACCTGCAGAGCCTGAAGAGA
CAGATGGAGGAGGCCGAGTGGAAGGGTTTTGAGGCTTGGACACGTAATTGGCTGCTCTTC
CAGATGGCCCAGGAGAAGCCCCCTGCAACC---ACACCTCAGCCTGCC

>ssal_4057140
GAGCAACAGCAGCAGAGACACGATGATGCGCTCCTGGAGCGCGCAGGGAGCCAGGACGTT
ATCCTCCCAATAACAACCAACACAAGGGCCTCTAACAGCCGTGCGTTTAAGGTAGCAGGG
TTGACAGTGCTGGCGTGTCTTCTCCTAGCCGGCCAGGCCCTCACTGCCTACCTGGTCTTC
AACCAGAGGGGCCAGATCCATGACATGCAGAAGAGCAACGACAACATGCGCAAGCAGCTG
AGAAACAGACCACTGGCTGTGGCCCCTGTCAAGATGCAGATGCCCATGCTCAACATGGCC
CGGCTGATCGACTTCACTGATGAGGACTCCAAGACT------------CCCATGACGAAC
CTGGAGGCCACTGCAATTGCAATTGTGAGCCTGGAGGATCAAGTGAAGGATCTGCTGCAG
AACCCCCAGCTGCCACAGTTCAACGAGACGTTCCTGGCCAACCTGCAGAGCCTGAAGCAA
CAGGTGGAGGAGACTGAGTGGGAGGGCTTTGAGACCTGGGTGCGTTATTGGCTGCTCTTC
CAGATGGCCCAGGAGAAGCCCCCTGCTCCCCCCACACCTCAGCCAGTC


############################################################

>eluc_5220758
GGGGATTCAGAAGTCAGTGTTGTTTTGGACCAATTACAAGAGGAACACAGGCCTGAA---
------------GACCAACAGGAGAGACCAAACACAGGG---------------ACAGAG
GATGTTGCCTCAAGCACTGGTATGAGTGCAGAAGGGTCTGAACAAGTGACTCCAGCTCTG
CAACCTGGCCCTGCGAATATAATTGATCAAAAAAAGGGAGGGCATGCAAACAAGAGCCCA
GTTGCCAGA---ATGCCGAAACAACCACCAGGTACCTTAGGAAGCTCTGGCTCTAGATCA
AACCCCTACAACGTGGTGATTGTTGGAAATAGTAGTGTGGGCAAAACCTCCTTCATTAAG
TACTTTCAAAGTGGCAAGTTCTCTATAGACCACTCTGCTACCATTGGTATTGATACTTGT
ATACAGTCTCTAACAGTGGATGGCAGCCATGTGACTTTACAATTATGGGATACTGCAGGT
CAAGAAAGGTATCACAGCATCACCAGACAAGTGTTCCATAAAGCCCAGGGTCTCCTTCTG
ATGTATGACATCACTTCCTCTCAGAGTTTCTTTGATGTCCGCTACTGGGCCAACTGTATT
CAGGAAGGGGCCCCAGATGATGTGGTCCTCATACTCCTTGGGAACAAGGCAGATTGTGCT
GAACCAGAAAGACAGGTTCAGACGCATGAGGGGAAGAACCTGGCAAAGGAGTACAACATG
CTCTTTATGGAATGCAGTGCCGCTACAGGAGACAATGTGATTCTCTCTATGGAAAACCTT
GCTAGGATGCTGAGACAACAGGGAGAGAAGACGAGGCAAGAAGAGAAGAGCTTGATATTG
CAGAAAGAACCTCCAAAGAAGAAGTCAGGCTGTTGC

>ssal_4043267
GGAAATCCAGAAGTCAATGCTGTTTTGGAAAGATTTCAAGAGGAGCGCAGGGCTGAAGCT
GTCAGTCTGGAGGACCAACAGGAGATACAGAGCACAGAGAAGGAGACAATACTCATAGAG
GTGGTTGCCTCAAGCACTGTTTTGAGTGGAAAAGCGTCTGAACCAGTGGCTCCAGCTCCA
CAGCCACGCCCTGGGAATAAAAGAGGTCAAGAAAAGGCAGAGCGTGTGGAGAAG------
------------------------CCACCGGGTACCTTTGGAAGCTCTGGCTCTAGTTCA
AACCCCTACAACGTGGTGATGGTTGGAAACAGCAGTGTGGGCAAAACCTCCTTCATGAGG
CGTTTCCAAAGTGGAGAGTTCTGTCTGCACCACGATGCAACCATTGGTATTGATACCTGT
ATACAGTCTGTGACAGTGGATGCAAGCCCAGTGACTCTACAGTTATGGGATACTGCAGGT
CAGGAAAGATTCCACAGCATCACCAGACAAGTGTTCCACAAAGCCCAGGGTCTACTGCTG
ATGTATGACATCACTTCCTCTCAGAGCTTCTGTGACATCTGTTACTGGGTCAATTGCATT
CAGGAGGGGGCCCCAGATGATGTCATCGTTATACTCCTTGGGAACAAGACTGATTGTGCT
GAACTAGAACGAGAGGTTCAGACTCATGAAGGGGAGAACCTTGCAAAGGGGTACGACATG
CTCTTTATGGAGTGTAGTGCTGCAACAGGTGACAATGTGACTCTGTCTATGGAAACTCTG
GCAAGGATGCTAAAGCAGCTGGGTGAGCAGACAAAACAAGAAGAGGGAAGCTTGGTGTTG
CAGAAAGAACCCCCAAAGAAGAAATCAGGCTGC---

>ssal_4049682
GGAGATCCGGACGTCAATGTTATTTCGGAAAGATTTCAAGAGGAGCGCAGGGCTGAAGCT
GTCAGTCTGGAGGACCAACAGGAGAGGAAGAGCACAGAGAAGGGGACAATATTCATGGAG
GTTGTTCCCTCAAGCACTGCTTCGAGTGGA---GGGTCTGAACAAGTGGCTGCAGCTCCA
CAGCTAGGCCATGGGAATAAAAGAGGTCAAGAAAAGGCAGAGCGTGTGGAGAAGAGCCCG
GTCACCAGAGAGAAGAAGAAACAGCCATCTGGTACCTTAGGAAGCAATGGCTCTAGATCA
AACCCCTACAACGTGGTGATGGTTGGGAACAGCAGTGTGGGCAAAACCTCCTTCATGAAG
CGCTTCCAAAGTGGCGAGTTCTGTATGGACCACTATGCTACCATTGGTATTGATACCTGT
ATACAGCCTGTGACAGTGGATGGCAGCCCAGTGACTTTACAGTTATGGGATACTGCAGGT
CAAGAAAGGTATCACAGTATCACCAGGCAGGTGTTCCACAGAGCCCAGGGTCTAGTGCTG
ATGTATGACATCACTTCCTCTCAGAGCTTCTGTGACATCCGCTACTGGGTCAACTGCGTT
CAGGAGGGGGCCCCAGATGACGTCATTGTTATACTCCTTGGGAACAAGGCTGATTGTGCT
AATCTAGAACGAGAGGTTCAGACTCATGAAGGGGAAAACCTGGCAACGGGGTACGGCATG
CTCTTTATGGAGTGTAGTGCTGCCACAGGTGACAATGTGACTCTGTCTATGGAAACGCTG
GCAAGGACGATAAAGCAGTTGGGAGAGGAGACACGACAAGAAGAGGGAAGCTTGGTGTTG
CAGAAA------------------------------


############################################################

>eluc_5217231
GTCACTCGGTTTCTTAAAGGAGAAGTGGGTGTGTTATTCACAAATAAAACCAAGGAAGAG
GTACAAGAG---------------------------------------------------
------------------------------------------------------------
------------------TATTTCAGCCAGTTCAAAGAGATGGACTTTGCACGAGCAGGA
AACAAGGCTGAGATGGCAGTAACGCTTGATGAGGGGCCACTGGAACAGTTCCCTCACTCC
ATGGAACCACAGCTGAGACAGTTGGGACTCCCTACAGCACTCAGGAAGGGAGTGGTGACG
CTGCTGAAAGACCATGATGTGTGCAAAGAGGGTGACACATTAACCCCTGAACAAGCCCGA
ATTCTTAAACTCTTTGGGATTGAGTTGGCTGAATTCAGAGTGCAGGTCAAGTGCATGTGG
AACTCTGAAACATGCGACTTTGAAAAGCTAACTGAGGAAGAAGAGGAGGATGAGGCTATG
CAGGATAATGATGACAAAGAAGGAGATGGG------

>ssal_4029952
GTCAGCCGGTTTCTGAGGGGAGAAGTGGGTGTGTTATTCACAAATAAAACCAAGGAAGGG
GTACAAGAG---------------------------------------------------
------------------------------------------------------------
------------------TATTTCAGCCAGTTCAAAGAGATGAATTTTGCACGAGCGGGA
AACAAGGCAGGGATGGCCATAACACTTGATGAAGGACCCCTGGAACAGTTCCCTCACTCC
ATGGAGCCACAGCTGAGACAGTTGGGACTCCCCATAGCACTCAAGAAAGGAGTGGTGACA
CTACTGAAAGACCATGACGTGTGCAAAGAGGGAGACACACTAACCCCTGAACAGGCCCGT
ATTCTGAAACTCTTTGGGATTGAGATGGCAGAATTCAGAGTGCAGATCAAGTGCATGTGG
AACTCTGAAACGAGCGACTTTGAGAAGCTGGCTGAGGAAGAA---GAGGAAGAGGCCATG
CAGGATAATGACAAAGAGGAAGAAGAAGGGGAT---

>ssal_4042006
GTCAGCAGGTTTCTGAGAGGAGAAGTGGGTGTGTTATTCACAAATAAAACTAAAGAAGAG
GTACAAGAG---------------------------------------------------
------------------------------------------------------------
------------------TATTTCAACCAGTTCAAAGAGATGGATTTTGCACGAGCAGGA
AACAAGGCAGGGATGGCCATAACACTTGATGAAGGACCCCTGGAACAGTTCCCTCACTCC
ATGGAGCCACAGCTGAGACAGTTGGGACTCCCCACAGCACTCAAGAAAGGAGTGGTGACG
CTACTGAAAGACCATGGAGTGTGCAAAGAGGGAGACACACTAACCCCTGAACAGGCCCGT
ATTCTGAAACTCTTCGGGATTGAGATGGCTGAATTCAGAGTGCGGATCCAGTGCATGTGG
AACTCTGAAACCAGCGACTTTGAGAAACTAGCT------------GAGGAAGAGGCCATG
CAGGATAACGATGACAAAGAGGAAGAAGGGAAT---


############################################################

>ssal_4051808
TGTCGTATAATGTCAACTGTATCTGAAGAGCCAGTGAGCTCTATTGACGAATATAAGAAT
GCAGAAGGCGGCTGGAGCCTGCGTCATGTGAAGGGGGACCTGTTCTCCTGTCCTGAAGAT
GAGGTCCTGGCCCACTGTATCAGCGAGGACTGTCGCATGGGGGCTGGCATCGCTGTCAAA
TTCAAGAAACAATTTAGTGGAGTAGATGAGCTGAAGAAACAGAAGAAGGTGCCAGGGCAA
TGTGCTGTCCTGAAAAGAAACAAGCGTTTTGTGTACTACCTGATTACAAAGGAAAAATAC
AGCCACAAACCTACCTATGACAACCTACGGCAGAGCCTCGATGACATGAAGTCTCATTGC
TTACAAAATGGAGTAACTGGAATATCAATGCCTCGCATCGGCTGTGGCCTTGATCGACTG
AGTTGGGATAAAGTGGAGAAGATGCTTGAGCAGGTATTCCAGTCTACAGATATAAGTATC
ACTGTGTATACTCTC

>eluc_5218557
TGTAAAACAATGTCGTCATTATCTGAGGAGTCAACAAGCTCTGTTGACACATTTAAGCCT
GCAGATGGTGGTTGGAGCCTGCGTTATGTGACGGGGGACCTGTTCTCTTGTCATGAAGAT
GAAGCCCTGGCCCACTGTATTAGTCAGGACTGCAACATGGGGGCTGGTATTGCAGTTACA
TTTAATAAGACATTTGGTGGAGTGGCTGAGCTAAAAGAACAGAAGAAGGAGCCAGGGCAA
TGTGCTGTTCTCAAAAGACACAAGCGCTTTGTGTACTACTTGATAACAAAGAAAAAGTAC
AGCCATAAACCGACCTATGACTGCCTGAGGCAGAGCCTTGAGGACATGAAGGCTCATTGC
CTGCAAAACAGAGTAACCTCAATATCAATGCCTCGCATTGGCTGTGGCCTTGATCGACTG
CACTGGGACAAAGTGGAGGAGATGCTTAAGCAAGTTTTCCAGACTACAGATATTAGCATC
ACTGTCTACATCCTC

>ssal_4059926
GCCAAAGTAATGTCAACTGCATCTGTGGAGCCAGTGCGCTCTATTGGCAAATCGAAGCCT
GCAGAAGGCATCTGGAGCCTACATCATGTGAAGGGGGACTTGTTCTCCGGTCCTGAAGAT
GAGGCCCTGGCCCACTGTATCAGCAAAGACTACCACATGGGAGCTGGCATCGCAGTTATG
TTCAAGAAGAAGTTTGGTGGAGTGGCTGAGCTAAAGGAACAGAAGAAGGTGCCAGGACAA
TGCGCTGTACTGAAAAGACACAAGCGTTTTGTGTACTACCTGATAACAAAGGAAAAGTAC
AGCAACAAGCCCACCTATGACATCCTGAGGCAGAGCCTTGAGGACATGAAGTCTCATTGC
TTGAAAAACGGAGTAACTGCAATATCAATGCCTCGCATTGGCTGTGGCCTTGATCGACTG
AGCTGGGACAAAGTGGAAAAGATGCTTGAGAAGGTATTCCAGCCCACAAGTATCAGTATC
ACTGTGTACACCCTC


############################################################

>ssal_4037834
ATGTCTGTATATTCTCCCCAAATATACTGCCCAGTGTTTGTGCCTAGTGGAGACGACATG
ACTGAGGTGATGATCAGTAGCACCCCCATGGAGGACATGAGGCTCAGCCCCAGCAAGGAT
CGGCTCTCCTTCCAG---------------------------------------------
------------------------------------------ATCTTTCCGGACCCCTCA
GACTTCGAGCGCTGCTGTAAGCTGAAAGACCGCCTGCCCTCCATCGTAGTGGAGCCCACG
GAGGGGGAAGTGGAGAGCGGCGAGCTGCGTTGGCCTCCTGAGGAATTCATTGTCAGTGAA
GAAGAGGAGAAGGAGAACCATGGTAAAAGCCAAACTGGACAGCCAACGCAGAACAACCAG

>eluc_5214675
ATGTCTGTATATTCTCCCCAGATATACTGCCCTGTGTTTGTGCCGAGCGGAGAC---ATG
ACTGAGGTGATGATCAGCAGCACCCCCATGGAGGATATGAGGCTGAGCCCCCGCAAGGAC
CGGCTCTCCTTTCAG---------------------------------------------
------------------------------------------ATCTTCCCGGACCCCTCC
GACTTTGAGCGATATTGTAAGCTGAAAGATCGTCTGCCCTCCATTGTAGTGGAGCCCACA
GAGGGGGAAGTGGAGAGCGGAGAGCTGCGCTGGCCTCCTGGGGAGTTTACTGTCAGTGAA
GAAGAGGAG---GAAAATCATGGGAAAAGCCAAACCGGACAGCCAACGCAGAACAACCAG

>ssal_4056887
ATGTCTGTATATTCTCCCCAAATATACTGCCCAGTGTTTGTGCCGAGCGGAGAC---ATG
ACTGAGGTGATGATCAGTAGCACCCCCATGGAGGACATGAGGCTCAGCCCCAGCAAGGAC
CGGCTCTCTTTCCAG---------------------------------------------
------------------------------------------ATCTTCCCAGACCCCTCG
GACTTTGAGCGCTGCTGTAAGCTGAAAGACCGCCTGCCGTCCATCGTAGTGGAACCCACG
GAGGGGGAAGTGGAGAGCGGTGAGCTGCGTTGGCCACCGGAGGAGTTCATTGTATGTGAG
GAGGAG------GAGAACCATGGCAAAAGCCAAACTGGACAGCCGACGCATAACAACGAG


############################################################

>ssal_4041456
ATGTCTTTACTCAAACCATTTAGTAAACTTCCTGGACTAAACACGGCCAACATACTGCTG
GTGGAGAACGAAGAGCAATTTCAGCAGAAGTTAGCTGACACTGTTGTTCTTCAAGAGAAG
ACTGTCAACGTCAATGTAAGGTTGGCCAGAAGCCTCCCACTACCCATGGAAAACGAGGAG
TCTCGGCCACGGATAGATCTGGTGGTTTTCATCATTCACCTAACCTCAGAGCTCAGCTTC
CAGTCAGCAGAGACCTCCCTCAATTATTTAGACCCAGGTTACTTCCAGGGCAAAGTCTGC
TTCCTGGTTACCAGTGCTCGTAATGTGTCAGTGCCCCCTGAGCGGCTGGTCTCTGTGAGG
AAGCTGGCTGCATCCTTCCACTGCCCCTTACTGTGTGCAGAGGATCAGACACCAGAGGGC
GTGACCACGGCAGCACACCGATTACTGGCCATTCTCAAGGTAGCGGCCGGTCTTGTCCCT
ATGGCAACTGGTCTCTACCTGTCCACCTTGACCCGCTGCACTGTGCCCTCTGACATTGAC
CAGCAGAACTTTGAG

>eluc_5220559
ATGTCTTTACTCAAACCTTTTAGTAAACTTCCAGAATTAAACACGGCGAACATACTGCTG
GTAGAGAATGAAGAGCAGTTTCAACAAATTTTAGCTGAGACTATTGTGCTCCTAAAGAAG
AATGTTAACGTCAATGTGAGACTTGCTAGAAGCCTCCCACTGCCAATCGAGAACGAGAAG
TTTCGGCCGCGGATAGATCTGGTTGTTTTCATCATTAACCTAACTTCAGAACTCAGTTAC
CAGTCAGCAGAAGTATCCCTCAAGTTTTTAGACCCCGATTACTTCCTGGGCAAAGTCTGC
TTCCTCGTTACTAATGCTCGTAATGCGTCCGTGCCCCCTGAGCGTCTGATCTCTGTGAGG
AAGCTAGTTGCATCTCTCCATTGCCCCTTACTGTTTGCAGAGGATCAGATGACAGATGGA
GTGAATACAGCAGCCCATAGGTTACTGGCCATTCTCAAGGTGACCTCTGGCCATGTCCCT
ATGGCAACTGGCCTTTACCTGTCCAGCCTAACCCGCTGCACCGTACCTTCTGACATTGAC
CAGCAGAACTTTGAC

>ssal_4045015
ATGTCTTTACTCAAACCATTTAGTAAACTTCCTGGACTAAACACGGCCAACATTATGCTG
GTGGAGAACGAAGAGCAATTTCAGCAGAAGTTAGCTGACACTGTTGTTCTTCAAGAGAAG
ACTGTCAACGTCAACGTAAGGTTGGCCAGAAGCCTCCCGCTACCCGTGGAAAACGAGGAG
TCTCGGCCGCGGATAGATCTGGTGGTTTTCATCATTCACCTAACCTCAGAGCTCAGCTTC
CAGTCAGCAGAGACCTCCCTCAAGTATTTAGACCCAGGTTACTTCCAGGGCAAAGTCTGC
TTCCTGGTTACCAATGCTCGTAATGTGTCAGTGCCCCCTGAGCGGCTGGTCTCTGTGAGG
AAGCTGGCTGCATCCCTCCACTGCCCCTTACTGTGTGCAGAGGATCAGACAACAGAGGGG
GTGACCACGGCAGCACACCGATTACTGGCCATTCTCAAGGTAGCGGCAGGTCTTGTCCCT
ATGGCAACTGGTCTCTACCTGTCCACCTTGACCCGCTGCACTGTGCCCTCTGGCATTGAC
CAGCAGAACTTTGAG


############################################################

>ssal_4052589
ATGAAACTGAAAGAGTTGGAAAGTTGTCTTCAACAAGTGGACGCCTTTGAAGAACCCAAG
ATTCTTCTTGAACAATATCCAACCAGCCCTCACATTGCAGCATGTATGCTTTATACAATC
CACAACACATTTGATGACATTGAGGGCAAATTGGTTGCAGATTTGGGATGCGGATGTGGC
GTTCTTAGCATTGGTGCAGCAATGCTTGATGCAGGTTTGTGTGTTGGGTTTGACATTGAT
CCCGATGCACTGGAGATATTCAAAAGGAACTCTGAGGAATTTGAGCTGACCAATGTAGAC
CTGATCCAGTGTGACATGTGCTCCCTGAGATCCCATGCATATGCCAAGAAATTTGACACT
GTGATAATGAATCCTCCATTTGGTACCAAACACAACCAAGGTGAGATCACATTTTAAGGT
AATAAAACAACCAATTGACGTGTTATAAACCTTGATTGCTTTCTCAAAAATAAAGGTATG
GACATGCAGTTTCTGAGGACCGCTTTAACTATGGCAACAACAGCAGTATATTCCCTTCAC
AAAACATCAACACGAGGCCACATACAGAAGAAAGCGAGTGACTGGGGAGTAAAAATGGAA
GTA---------------------------------------------------------
------------------

>ssal_4030380
ATGAAACTGAAAGAGTTGGAAAGTTGTCTTCAACAAGTGGACGCCTTTGAAGAACCCAAG
ATTCTTCTTGAA---TAATATCCAACCAGCCCTCACATTGCAGCATGTATGCTTTATACA
ATCCACAACACATTTGATGACATCGAGGGCAAATTGGTTGCAGATTTGGGATGCGGATGT
GGCGTTCTTAGCATTGGTGCAGCAATGCTTGATGCAGGTTTGTGTGTTGGGTTTGACATT
GATCCCGATGCACTGGAGATATTCAAAAGGAACTCTGAGGAATTTGAGCTGACCAATGTA
GACCTGATCCAGTGTGACATGTGCTCCCTGAGATCCCATGCATATGCCAAGAAATTTGAC
ACTGTGATAATGAATCCTCCATTTGGTACCAAACACAACCAA------------------
---------------------------------------------------GGTATGGAC
ATGCAGTTTCTGAGGACCGCTTTAACTATGGCAACAACAGCAGTATATTCCCTTCACAAA
[truncated: 274,034 more chars]
